# Supplementary material for: A Revision of the Stylasteridae (Cnidaria, Hydrozoa, Filifera) from Alaska and Adjacent Waters
Source: Zookeys. 2011 Dec 22;(158):1–88. doi: 10.3897/zookeys.158.1910 (PMC3253626; doi:10.3897/zookeys.158.1910)
Supplement: XML Treatment for Distichopora [file zookeys.158.1910-treatment1.xml]

<!DOCTYPE tp:taxon-treatment
  PUBLIC "-//TaxonX//DTD Taxonomic Treatment Publishing DTD v0 20100105//EN" "tax-treatment-NSO.dtd">
<tp:taxon-treatment xmlns:tp="http://www.plazi.org/taxpub"><tp:treatment-meta><mixed-citation publication-type="journal"><person-group><name><surname>Cairns</surname><given-names>Stephen D.</given-names></name><name><surname>Lindner</surname><given-names>Alberto</given-names></name></person-group><article-title>A Revision of the Stylasteridae (Cnidaria, Hydrozoa, Filifera) from Alaska and Adjacent Waters</article-title><source>Zookeys</source><day>22</day><month>12</month><year>2011</year><volume>2011</volume><issue>158</issue><fpage>1</fpage><lpage>88</lpage><pub-id pub-id-type="doi">10.3897/zookeys.158.1910</pub-id></mixed-citation></tp:treatment-meta><tp:nomenclature><label>Genus</label><tp:taxon-name>
                        <tp:taxon-name-part taxon-name-part-type="genus">Distichopora</tp:taxon-name-part>
                    <object-id xmlns:xlink="http://www.w3.org/1999/xlink" xlink:type="simple">http://species-id.net/wiki/Distichopora</object-id>
                    </tp:taxon-name><tp:taxon-authority>Lamarck, 1816</tp:taxon-authority></tp:nomenclature><tp:treatment-sec sec-type="Diagnosis"><title>Diagnosis.</title><p>Colonies usually flabellate, with blunt branch tips. Coenosteum reticulate-granular and of many colors. Gastropores aligned along branch edge or, more rarely, meandering in lines on colony faces, the gastropore rows flanked (usually on both sides) by rows of horseshoe-shaped dactylopore spines. Gastro- and dactylopore tubes axial, extending along branch axis. Dactylostyles absent. Gastrostyles elongate (needle-shaped), often stabilized by transverse tabulae; a diffuse ring palisade sometimes present. Ampullae usually superficial and clustered.</p></tp:treatment-sec><tp:treatment-sec sec-type="Discussion"><title>Discussion.</title><p>Equally diverse in tropical and temperate waters as well as in shallow and deep environments, <italic><tp:taxon-name>Distichopora</tp:taxon-name></italic> is known from 26 Recent species and two fossil species (see <xref ref-type="bibr" rid="B1">Appeltans et al. 2001</xref>: WoRMS data base: <ext-link xmlns:xlink="http://www.w3.org/1999/xlink" ext-link-type="uri" xlink:href="http://www.marinespecies.org/" xlink:type="simple">www.marinespecies.org</ext-link>). The genus was revised by <xref ref-type="bibr" rid="B8">Boschma (1959)</xref> and <xref ref-type="bibr" rid="B16">Cairns (1983b)</xref>.
                    </p></tp:treatment-sec><tp:treatment-sec sec-type="Type species"><title>Type species.</title><p><italic><tp:taxon-name>Millepora violacea</tp:taxon-name></italic> Pallas, 1766, by monotypy.
                    </p></tp:treatment-sec><tp:treatment-sec sec-type="Distribution"><title>Distribution.</title><p>Eocene to Recent: cosmopolitan except for off Antarctica, 1-806 m.</p></tp:treatment-sec><ref-list><ref id="B1"><mixed-citation xmlns:xlink="http://www.w3.org/1999/xlink" xlink:type="simple"><person-group><name name-style="western"><surname>Appeltans</surname><given-names>W</given-names></name><name name-style="western"><surname>Bouchet</surname><given-names>P</given-names></name><name name-style="western"><surname>Boxshall</surname><given-names>GA</given-names></name><name name-style="western"><surname>Fauchald</surname><given-names>K</given-names></name><name name-style="western"><surname>Gordon</surname><given-names>DP</given-names></name><name name-style="western"><surname>Hoeksama</surname><given-names>BW</given-names></name><name name-style="western"><surname>Poore</surname><given-names>GCB</given-names></name><name name-style="western"><surname>van Soest</surname><given-names>RWM</given-names></name><name name-style="western"><surname>Stohr</surname><given-names>S</given-names></name><name name-style="western"><surname>Walter</surname><given-names>TC</given-names></name><name name-style="western"><surname>Costello</surname><given-names>MJ</given-names></name></person-group> (<year>2001</year>) <source>World Register of Marine Species.</source><ext-link ext-link-type="uri" xlink:href="http://www.marinespecies.org/" xlink:type="simple">www.marinespecies.org</ext-link> [Accessed on 2011.09.19]</mixed-citation></ref><ref id="B8"><mixed-citation xmlns:xlink="http://www.w3.org/1999/xlink" xlink:type="simple"><person-group><name name-style="western"><surname>Boschma</surname><given-names>H</given-names></name></person-group> (<year>1959</year>)<article-title> Revision of the Indo-Pacific species of the genus <italic>Distichopora</italic>.</article-title><source>Bijdragen tot de Dierkunde </source><volume>29</volume>: <fpage>121</fpage>-<lpage>171</lpage>.</mixed-citation></ref><ref id="B16"><mixed-citation xmlns:xlink="http://www.w3.org/1999/xlink" xlink:type="simple"><person-group><name name-style="western"><surname>Cairns</surname><given-names>SD</given-names></name></person-group> (<year>1983b</year>)<article-title> A generic revision of the Stylasterina (Coelenterata: Hydrozoa). Part 1. Description of the genera.</article-title><source>Bulletin of Marine Science </source><volume>33</volume> (<issue>2</issue>): <fpage>427</fpage>-<lpage>508</lpage>.</mixed-citation></ref></ref-list></tp:taxon-treatment>
