# Supplementary material for: A Revision of the Stylasteridae (Cnidaria, Hydrozoa, Filifera) from Alaska and Adjacent Waters
Source: Zookeys. 2011 Dec 22;(158):1–88. doi: 10.3897/zookeys.158.1910 (PMC3253626; doi:10.3897/zookeys.158.1910)
Supplement: XML Treatment for Distichopora borealis [file zookeys.158.1910-treatment2.xml]

<!DOCTYPE tp:taxon-treatment
  PUBLIC "-//TaxonX//DTD Taxonomic Treatment Publishing DTD v0 20100105//EN" "tax-treatment-NSO.dtd">
<tp:taxon-treatment xmlns:tp="http://www.plazi.org/taxpub"><tp:treatment-meta><mixed-citation publication-type="journal"><person-group><name><surname>Cairns</surname><given-names>Stephen D.</given-names></name><name><surname>Lindner</surname><given-names>Alberto</given-names></name></person-group><article-title>A Revision of the Stylasteridae (Cnidaria, Hydrozoa, Filifera) from Alaska and Adjacent Waters</article-title><source>Zookeys</source><day>22</day><month>12</month><year>2011</year><volume>2011</volume><issue>158</issue><fpage>1</fpage><lpage>88</lpage><pub-id pub-id-type="doi">10.3897/zookeys.158.1910</pub-id></mixed-citation></tp:treatment-meta><tp:nomenclature><tp:taxon-name>
                        <tp:taxon-name-part taxon-name-part-type="genus">Distichopora</tp:taxon-name-part>
                        <tp:taxon-name-part taxon-name-part-type="species">borealis</tp:taxon-name-part>
                    <object-id xmlns:xlink="http://www.w3.org/1999/xlink" xlink:type="simple">http://species-id.net/wiki/Distichopora_borealis</object-id>
                    </tp:taxon-name><tp:taxon-authority>Fisher, 1938</tp:taxon-authority><xref ref-type="fig" rid="F1">Figs 1A–C</xref><xref ref-type="fig" rid="F2">2A–K</xref><tp:nomenclature-citation-list><tp:nomenclature-citation><tp:taxon-name>Distichopora borealis</tp:taxon-name><comment> Fisher, 1938: 543-545, pl. 70, fig. 3, pl. 71-73.—<xref ref-type="bibr" rid="B12">Broch 1942</xref>: 20.—<xref ref-type="bibr" rid="B7">Boschma 1957</xref>: 41 (listed).—<xref ref-type="bibr" rid="B47">Naumov 1960</xref>: 562, text-fig. 407.—<xref ref-type="bibr" rid="B55">Wing and Barnard 2004</xref>: 10, 27, fig. 26.—<xref ref-type="bibr" rid="B34">Heifetz et al. 2005</xref>: 133, 137 (listed).—<xref ref-type="bibr" rid="B36">Jamieson et al. 2007</xref>: 224 (listed).—<xref ref-type="bibr" rid="B14">Brooke and Stone 2007</xref>: 529, fig. 2I.—<xref ref-type="bibr" rid="B48">Stone and Shotwell 2007</xref>: 107 (listed).—<xref ref-type="bibr" rid="B40">Lindner et al. 2008</xref>: 3, and supplemental Table S1: 3 (phylogeny and DNA sequences).</comment></tp:nomenclature-citation><tp:nomenclature-citation><tp:taxon-name>Distichopora</tp:taxon-name><comment> sp. Heifetz, 2002: 22 (listed).—<xref ref-type="bibr" rid="B34">Heifetz et al. 2005</xref>: 133 (listed).</comment></tp:nomenclature-citation></tp:nomenclature-citation-list></tp:nomenclature><tp:treatment-sec sec-type="Type material"><title>Type material.</title><p>Holotype, <italic>Alb</italic>-3480, a female colony (dry) of 9 cm length (USNM 43274, <xref ref-type="fig" rid="F1">Fig. 1B</xref>). Paratypes, <italic>Alb</italic>-3480, include 3 male, 4 female, 1 indeterminate dry colonies, and SEM stubs 1489–1494 (USNM 76810) and 2 dry female colonies from<!--PageBreak--><!--PageBreak--> <italic>Alb</italic>-4781 (USNM 76375).
                    </p></tp:treatment-sec><tp:treatment-sec sec-type="Type locality"><title>Type locality.</title><p><italic>Alb</italic>-3480: <named-content xmlns:xlink="http://www.w3.org/1999/xlink" content-type="dwc:verbatimCoordinates" xlink:type="simple">52°06'00"N, 171°45'00"W</named-content> (Amukta Pass, Aleutian Islands), 518 m.
                    </p></tp:treatment-sec><tp:treatment-sec sec-type="Material examined"><title>Material examined.</title><p><italic>Alaskan Leader</italic> 40, <named-content xmlns:xlink="http://www.w3.org/1999/xlink" content-type="dwc:verbatimCoordinates" xlink:type="simple">52°09'18"N, 175°40'42"W</named-content>, 174 m, 8 Jun 2002, 1 female and 1 male, USNM 1122542; <italic>Alaskan Leader</italic> 54–14, <named-content xmlns:xlink="http://www.w3.org/1999/xlink" content-type="dwc:verbatimCoordinates" xlink:type="simple">51°44.4'N, 178°16.7'W</named-content>, 567–680 m, 11 Jun 2002, 6 indet., AB02–29; <italic>Alaska Trojan</italic>, <named-content xmlns:xlink="http://www.w3.org/1999/xlink" content-type="dwc:verbatimCoordinates" xlink:type="simple">51°24'47"N, 178°50'02"W</named-content>, 640 m, 2 Feb 2000, 1 female, USNM1122447; <italic>Ballyhoo</italic>, <named-content xmlns:xlink="http://www.w3.org/1999/xlink" content-type="dwc:verbatimCoordinates" xlink:type="simple">54°49'52"N, 178°43'14"E</named-content>, 236, 7 June 2000, 1 female, USNM 1122565; <italic>Delta</italic> 5600, <named-content xmlns:xlink="http://www.w3.org/1999/xlink" content-type="dwc:verbatimCoordinates" xlink:type="simple">52°33'47"N, 179°26'45"W</named-content>, 225 m, 15 Jul 2002, 1 male, USNM 1122543; <italic>Dominator</italic> 971–181, <named-content xmlns:xlink="http://www.w3.org/1999/xlink" content-type="dwc:verbatimCoordinates" xlink:type="simple">51°27'43"N, 178°35'20"E</named-content>, 384 m, 27 Jul 1997, 1 female and 1 male, USNM 1123357; <italic>Dominator</italic> 971–219, <named-content xmlns:xlink="http://www.w3.org/1999/xlink" content-type="dwc:verbatimCoordinates" xlink:type="simple">53°00'03"N, 172°18.86'E</named-content>, 223 m, 4 Aug 1997, 1 female, 2 male, USNM 1123358; <italic>Jason2</italic>–2103–7-4, <named-content xmlns:xlink="http://www.w3.org/1999/xlink" content-type="dwc:verbatimCoordinates" xlink:type="simple">51°47.898'N, 179°57.169'E</named-content>, 1267 m, 1 female, AB08–0036; <italic>MF</italic> 70, <named-content xmlns:xlink="http://www.w3.org/1999/xlink" content-type="dwc:verbatimCoordinates" xlink:type="simple">52°03'24"N, 179°25'06"E</named-content>, 174 m, 1 male, USNM 77047; <italic>Ocean Olympic</italic>, <named-content xmlns:xlink="http://www.w3.org/1999/xlink" content-type="dwc:verbatimCoordinates" xlink:type="simple">52°04.78'N, 177°13.39'E</named-content>, 256 m, 1 male, AB00–57; <italic>Ocean Olympic</italic>, <named-content xmlns:xlink="http://www.w3.org/1999/xlink" content-type="dwc:verbatimCoordinates" xlink:type="simple">52°08.67'N, 176°35.46'E</named-content>, 292 m, 1 female, AB00–21; <italic>Ommaney</italic> 8, <named-content xmlns:xlink="http://www.w3.org/1999/xlink" content-type="dwc:verbatimCoordinates" xlink:type="simple">56°11'42"N, 135°06'31"W</named-content>, 53 m, 17 Aug 2006, 1 female in alcohol, USNM 1086324; <italic>Patricia Lee</italic>, <named-content xmlns:xlink="http://www.w3.org/1999/xlink" content-type="dwc:verbatimCoordinates" xlink:type="simple">51°53.44'N, 179°47.7'E</named-content>, 298 m, 1 indet., AB00–41; <italic>Sea Storm</italic> 36, <named-content xmlns:xlink="http://www.w3.org/1999/xlink" content-type="dwc:verbatimCoordinates" xlink:type="simple">53°05'45"N, 171°41'56"E</named-content>, 458 m, 19 Jun 2002, 1 female and 1 male in alcohol, USNM 1076507 and 1122770; <italic>Sea Strom</italic> 92, <named-content xmlns:xlink="http://www.w3.org/1999/xlink" content-type="dwc:verbatimCoordinates" xlink:type="simple">51°33'34"N, 177°36'59"W</named-content>, 367 m, 4 Jul 2002, 7 males, USNM 1137601, 1123541, 1122874–76; <italic>Sea Storm</italic> 93, <named-content xmlns:xlink="http://www.w3.org/1999/xlink" content-type="dwc:verbatimCoordinates" xlink:type="simple">51°50'59"N, 178°26'02"E</named-content>, 390 m, 5 Jul 2002, 2 male, USNM 1122877 and 1123287; <italic>Sea Storm</italic> 105, <named-content xmlns:xlink="http://www.w3.org/1999/xlink" content-type="dwc:verbatimCoordinates" xlink:type="simple">52°08'59"N, 176°02'17"E</named-content>, 201 m, 8 Jul 2002, 2 female in alcohol, USNM 1122884; <italic>Sea Storm</italic> 106, <named-content xmlns:xlink="http://www.w3.org/1999/xlink" content-type="dwc:verbatimCoordinates" xlink:type="simple">52°10'46"N, 175°10'34"E</named-content>, 165 m, 8 Jul 2002, 1 female and 1 male in alcohol, USNM 1122885 and 1123288; <italic>Sea Storm</italic> 107, <named-content xmlns:xlink="http://www.w3.org/1999/xlink" content-type="dwc:verbatimCoordinates" xlink:type="simple">52°10'28"N, 175°14'14"E</named-content>, 214 m, 8 Jul 2002,4 female and 2 males in alcohol, USNM 1122866–70; <italic>Sea Storm</italic> 108, <named-content xmlns:xlink="http://www.w3.org/1999/xlink" content-type="dwc:verbatimCoordinates" xlink:type="simple">52°11'32"N, 175°17'E</named-content>, 208 m, 8 Jul 2002, 1 female and 3 males, USNM 1122862–65; <italic>Sea Storm</italic> 109, <named-content xmlns:xlink="http://www.w3.org/1999/xlink" content-type="dwc:verbatimCoordinates" xlink:type="simple">52°17'16"N, 175°20'56"E</named-content>, 238 m, 8 Jul 2002, 6 female, 8 male, 3 indet. in alcohol, USNM 1122886 and 1123289; <italic>Sea Storm</italic> 122, <named-content xmlns:xlink="http://www.w3.org/1999/xlink" content-type="dwc:verbatimCoordinates" xlink:type="simple">52°02'49"N, 175°16'54"E</named-content>, 143 m, 13 Jul 2002, 2 female and 7 males, USNM 1122858–61; <italic>Sea Storm</italic> 132, <named-content xmlns:xlink="http://www.w3.org/1999/xlink" content-type="dwc:verbatimCoordinates" xlink:type="simple">52°12'02"N, 176°05'56"E</named-content>, 150 m, 15 Jul 2002, 1 female in alcohol, USNM 1122854; <italic>Sea Storm</italic> 133, <named-content xmlns:xlink="http://www.w3.org/1999/xlink" content-type="dwc:verbatimCoordinates" xlink:type="simple">52°13'40"N, 176°02'13"E</named-content>, 148 m, 15 Jul 2002, 1 male, 2 females in alcohol, USNM 1122855–57; <italic>Sea Storm</italic> 149, <named-content xmlns:xlink="http://www.w3.org/1999/xlink" content-type="dwc:verbatimCoordinates" xlink:type="simple">52°30'15"N, 173°33'03"W</named-content>, 239 m, 21 Jul 2002, 1 male in alcohol, USNM 1122883; <italic>Sea Storm</italic> 151, <named-content xmlns:xlink="http://www.w3.org/1999/xlink" content-type="dwc:verbatimCoordinates" xlink:type="simple">52°33'40"N, 173°33'03"W</named-content>, 203 m, 21 Jul 2002, 1 female and 2 male, USNM 1122878–80; <italic>Sea Storm</italic> 155, <named-content xmlns:xlink="http://www.w3.org/1999/xlink" content-type="dwc:verbatimCoordinates" xlink:type="simple">52°38'43'N, 173°34'31"W</named-content>, 393–401 m, 22 Jul 2002, 1 male and 1 indet., USNM 1122881–82; <italic>Shishaldin</italic>, <named-content xmlns:xlink="http://www.w3.org/1999/xlink" content-type="dwc:verbatimCoordinates" xlink:type="simple">53°56'24"N, 179°49'31"E</named-content>, 318 m, 14 Mar 2000, 1 female and 1 male, USNM 1122549; <italic>Shishaldin</italic>, <named-content xmlns:xlink="http://www.w3.org/1999/xlink" content-type="dwc:verbatimCoordinates" xlink:type="simple">54°07'N, 179°45'E</named-content>, 366 m, 20 Feb 2000, 1 female and 1 male, USNM 1122544–455; <italic>Shishaldin</italic>, <named-content xmlns:xlink="http://www.w3.org/1999/xlink" content-type="dwc:verbatimCoordinates" xlink:type="simple">54°23'29"N, 179°19'46"E</named-content>, 413 m, 12 Feb 2000, 1 male, USNM 1122548; <italic>Vesteraalen</italic> 941–165, <named-content xmlns:xlink="http://www.w3.org/1999/xlink" content-type="dwc:verbatimCoordinates" xlink:type="simple">51°34'N, 178°19'E</named-content>, 470 m, 18 Jul 1994, 1 female and 1 male, USNM 96247; Slear, coll., <named-content xmlns:xlink="http://www.w3.org/1999/xlink" content-type="dwc:verbatimCoordinates" xlink:type="simple">51°59'52"N, 176°47'05"E</named-content>, 241 m, 13 Nov 2000, 1 male, USNM 1122458; University of Washington, <named-content xmlns:xlink="http://www.w3.org/1999/xlink" content-type="dwc:verbatimCoordinates" xlink:type="simple">51°32'N, 179°15'W</named-content>, 278–289 m, 1 Sep 1968, 1 female, USNM 76377; <named-content xmlns:xlink="http://www.w3.org/1999/xlink" content-type="dwc:verbatimCoordinates" xlink:type="simple">54°20'15"N, 133°03'19"W</named-content>, 457–466 m, 1 Sep 2002, <!--PageBreak--><!--PageBreak-->1 female, USNM 1123535; <named-content xmlns:xlink="http://www.w3.org/1999/xlink" content-type="dwc:verbatimCoordinates" xlink:type="simple">51°13'43"N, 179°49'31"E</named-content>, 465–529 m, 13 Jun 2000, 1 male, USNM 1137421.
                    </p></tp:treatment-sec><tp:treatment-sec sec-type="Description"><title>Description.</title><p>Colonies usually uniplanar (<xref ref-type="fig" rid="F1">Fig. 1B</xref>), but occasionally multiplanar or arborescent (<xref ref-type="fig" rid="F1">Fig. 1A, C</xref>). Largest specimen examined (USNM 1122542, <xref ref-type="fig" rid="F1">Fig. 1C</xref>) 11 cm tall and 20 cm broad, having a basal diameter of 3 cm, colonies broader than tall not uncommon. Base of colony broadly encrusting. Branching irregularly dichotomous, occasionally anastomotic. Large basal branches circular to elliptical in cross section, but terminal branches have flattened faces, thus rectangular in cross section. Branch tips blunt and rounded. Coenosteum white to light orange, the latter usually having branches with a white core. Coenosteum reticulate-granular in texture, the strips being 0.10-0.14 mm in width, each strip covered with tall (22 µm tall, 9 µm in diameter), slender granules arranged 8-10 across the width of a strip. Faces of distal branches often bear longitudinal ridges (<xref ref-type="fig" rid="F2">Fig. 2A, D, K</xref>), some ridges up to 4 mm in length, sometimes ending distally in what appears to be a dactylopore opening (<xref ref-type="fig" rid="F2">Fig. 2D</xref>).
                    </p><p>Pore rows well defined (<xref ref-type="fig" rid="F2">Fig. 2B</xref>), 1.0–1.3 mm in width, and restricted to lateral branch edges, although isolated rows and some irregularities may occur proximally on large colonies. Gastropores linearly arranged in a shallow sulcus, closely spaced (approximately 12–16 per cm), and circular in shape, measuring 0.33–0.41 mm in diameter. Gastropore tubes long and slightly curved, a diffuse ring palisade present near gastrostyle tip, the elements globular and about 30 µm in diameter; tabulae absent. Gastrostyles long, slender, and fragile, up to 1 mm in length and 0.09 mm in diameter, having high H:W ratios up to 8-10. Gastrostyles longitudinally ridged and bear numerous long slender spines up to 0.07 mm in length and 10–12 µm in diameter. U-shaped dactylopore spines arranged on both sides of gastropore row, but often more common on one side than the other, e.g., 18-20 dactylopore spines on one side opposite 28-40 spines on other side. Dactylopore spines up to 0.4 mm tall and 0.25-0.30 mm in width, with a dactylotome width of 0.07-0.08 mm, always directed toward or slightly obliquely to the adjacent gastropore. Dactylostyles absent.
                    </p><p>Female ampullae (<xref ref-type="fig" rid="F2">Fig. 2J</xref>) prominent, superficial, hemispherical mounds clustered on branch faces, 1.0–1.5 mm in diameter. Ampullae usually covered by low ridges, either radiating from the central apex or arranged in parallel, longitudinal rows aligned with branch axis. Lateral efferent pores 0.25–0.30 mm in diameter. Male ampullae (<xref ref-type="fig" rid="F2">Fig. 2K</xref>) also superficial mounds, but mostly embedded in coenosteum (internal), also occurring in clusters on branch faces. Male ampullae irregular in shape, often with an apical tip, and smaller than female ampullae (0.35–0.45 mm in diameter).
                    </p></tp:treatment-sec><tp:treatment-sec sec-type="Remarks"><title>Remarks.</title><p>Among the 26 Recent species of <italic><tp:taxon-name>Distichopora</tp:taxon-name></italic> (see <xref ref-type="bibr" rid="B22">Cairns et al. 1999</xref>; <xref ref-type="bibr" rid="B20">Cairns 2005</xref>; and <xref ref-type="bibr" rid="B1">Appeltans et al. 2011</xref>: WoRMS database – <ext-link xmlns:xlink="http://www.w3.org/1999/xlink" ext-link-type="uri" xlink:href="http://www.marinespecies.org/" xlink:type="simple">www.marinespecies.org</ext-link>), the most similar is <italic><tp:taxon-name>Distichopora borealis japonica</tp:taxon-name></italic> Broch, 1942, described from Sagami Bay, Japan (110 m). Although similar in gross morphology, subspecies <italic>japonica</italic> differs in coenosteal texture (porcellaneous), and in ampulla shape, each female ampulla having more than one efferent pore and the male ampullae clustered densely in a continuous mat. Also, the dactylotomes of the dactylopore spines are oriented upward to outward (away from the gastropores), not inward toward the gastropores. These differences would argue for an elevation to the specie<!--PageBreak-->s level of this putative subspecies. The observations are based on examination of a fragment of a syntype of <italic><tp:taxon-name>Distichopora borealis japonica</tp:taxon-name></italic> (USNM 76868) and additional Japanese material deposited at the NMNH (USNM 44198, 44199, 44202, and 44217). Of the 111 specimens examined, 45 are female, 53 male, and 13 indeterminate in gender.
                    </p></tp:treatment-sec><tp:treatment-sec sec-type="Distribution"><title>Distribution.</title><p>Common in the Aleutian Islands from the Near Islands to Amukta Pass, including Bowers Bank; off Cape Ommaney, Alexander Archipelago, and Dixon Entrance, Queen Charlotte Islands; 53–1267 m, the shallowest record being from Cape Ommaney.</p><fig id="F1" position="float" orientation="portrait"><label>Figure 1.</label><caption><p>Color figures of skeleton of various Alaskan stylasterids: <bold>A–C</bold> <italic><tp:taxon-name>Distichopora borealis</tp:taxon-name></italic> <bold>D–I</bold> <italic><tp:taxon-name>Cyclohelia lamellata</tp:taxon-name></italic> <bold>A</bold> arborescent colony, USNM 1122878 <bold>B</bold> holotype, USNM 43274 <bold>C</bold> largest known colony, USNM 1122542 <bold>D</bold> holotype, USNM 85077 <bold>E</bold> digitate form, USNM 1122492 <bold>F</bold> intermediate form between lamellar and digitate, USNM 96236 <bold>G</bold> juvenile corallum <bold>H–I</bold> side and apical views of fully developed lamellar colony.</p></caption><graphic xmlns:xlink="http://www.w3.org/1999/xlink" xlink:href="ZooKeys-158-001-g001.jpg" position="float" orientation="portrait" xlink:type="simple"/></fig><fig id="F2" position="float" orientation="portrait"><label>Figure 2.</label><caption><p>Paratypes of <italic><tp:taxon-name>Distichopora borealis</tp:taxon-name></italic>, USNM 76810: <bold>A</bold> stereo view of carinate branch face <bold>B–C</bold> pore row, B being a stereo view <bold>D</bold> branch face with longitudinal ridges <bold>E–F</bold> coenosteal texture <bold>G</bold> gastropore <bold>H</bold> dactylopore spine <bold>I</bold> stereo view of two gastrostyles <bold>J</bold> stereo view of pore row and female ampullae <bold>K</bold> stereo view of branch face and male ampullae.</p></caption><graphic xmlns:xlink="http://www.w3.org/1999/xlink" xlink:href="ZooKeys-158-001-g002.jpg" position="float" orientation="portrait" xlink:type="simple"/></fig></tp:treatment-sec><ref-list><ref id="B12"><mixed-citation xmlns:xlink="http://www.w3.org/1999/xlink" xlink:type="simple"><person-group><name name-style="western"><surname>Broch</surname><given-names>H</given-names></name></person-group> (<year>1942</year>)<article-title> Investigations of Stylasteridae (Hydrocorals). Skrifter utgitt av Norske Videnskaps-Akaddemi I Oslo. 1.</article-title><source>Matematisk-Naturvidenskapelig Klasse </source><volume>3</volume>: <fpage>1</fpage>-<lpage>113</lpage>.</mixed-citation></ref><ref id="B7"><mixed-citation xmlns:xlink="http://www.w3.org/1999/xlink" xlink:type="simple"><person-group><name name-style="western"><surname>Boschma</surname><given-names>H</given-names></name></person-group> (<year>1957</year>)<article-title> List of the described species of the order Stylasterina.</article-title><source>Zoologische Verhandelingen </source><volume>33</volume>: <fpage>1</fpage>-<lpage>72</lpage>.</mixed-citation></ref><ref id="B47"><mixed-citation xmlns:xlink="http://www.w3.org/1999/xlink" xlink:type="simple"><person-group><name name-style="western"><surname>Naumov</surname><given-names>DV</given-names></name></person-group> (<year>1960</year>)<article-title> Hydroids and Hydromedusae of the USSR.</article-title><source>Keys to the fauna of the USSR published by the Academy of Sciences of the USSR </source><volume>70</volume>: <fpage>1</fpage>-<lpage>660</lpage>.</mixed-citation></ref><ref id="B55"><mixed-citation xmlns:xlink="http://www.w3.org/1999/xlink" xlink:type="simple"><person-group><name name-style="western"><surname>Wing</surname><given-names>GL</given-names></name><name name-style="western"><surname>Barnard</surname><given-names>DR</given-names></name></person-group> (<year>2004</year>)<source> A field guide to Alaskan Corals. NOAA Technical Memorandum NMFS-AFSC-146, NOAA, US Dept of Commerce, 67 pp.</source></mixed-citation></ref><ref id="B34"><mixed-citation xmlns:xlink="http://www.w3.org/1999/xlink" xlink:type="simple"><!--PageBreak--><person-group><name name-style="western"><surname>Heifetz</surname><given-names>J</given-names></name><name name-style="western"><surname>Wing</surname><given-names>BL</given-names></name><name name-style="western"><surname>Stone</surname><given-names>RP</given-names></name><name name-style="western"><surname>Malecha</surname><given-names>PW</given-names></name><name name-style="western"><surname>Courtney</surname><given-names>D</given-names></name></person-group> (<year>2005</year>)<article-title> Corals of the Aleutian Islands.</article-title><source>Fisheries Oceanography </source><volume>14</volume>: <fpage>131</fpage>-<lpage>138</lpage>. <ext-link ext-link-type="uri" xlink:href="http://dx.doi.org/10.1111/j.1365-2419.2005.00371.x" xlink:type="simple">doi: 10.1111/j.1365-2419.2005.00371.x</ext-link></mixed-citation></ref><ref id="B36"><mixed-citation xmlns:xlink="http://www.w3.org/1999/xlink" xlink:type="simple"><person-group><name name-style="western"><surname>Jamieson</surname><given-names>GS</given-names></name><name name-style="western"><surname>Pellegrin</surname><given-names>N</given-names></name><name name-style="western"><surname>Jesson</surname><given-names>S</given-names></name></person-group> (<year>2007</year>)<source> Taxonomy and zoogeography of cold-water corals in coastal British Columbia. In: George RY, Cairns SD (Eds) Conservation and Adaptive Management of Seamount and Deep-Sea Coral Ecosystems, University of Miami, Miami, 215–229.</source></mixed-citation></ref><ref id="B14"><mixed-citation xmlns:xlink="http://www.w3.org/1999/xlink" xlink:type="simple"><person-group><name name-style="western"><surname>Brooke</surname><given-names>S</given-names></name><name name-style="western"><surname>Stone</surname><given-names>R</given-names></name></person-group> (<year>2007</year>)<article-title> Reproduction of deep-water hydrocorals (family Stylasteridae) from the Aleutian Islands, Alaska.</article-title><source>Bulletin of Marine Science </source><volume>81</volume> (<issue>3</issue>): <fpage>519</fpage>-<lpage>532</lpage>.</mixed-citation></ref><ref id="B48"><mixed-citation xmlns:xlink="http://www.w3.org/1999/xlink" xlink:type="simple"><person-group><name name-style="western"><surname>Stone</surname><given-names>RP</given-names></name><name name-style="western"><surname>Shotwell</surname><given-names>SK</given-names></name></person-group> (<year>2007</year>)<source> State of deep coral ecosystems in the Alaskan region: Gulf of Alaska, Bering Sea and the Aleutian Islands. In: Hourigan TF et al. (Eds) The State of Deep Coral Ecosystems of the United States. NOAA Technical Memorandum CRCP-3, NOAA, Silver Spring, 65–108.</source></mixed-citation></ref><ref id="B40"><mixed-citation xmlns:xlink="http://www.w3.org/1999/xlink" xlink:type="simple"><person-group><name name-style="western"><surname>Lindner</surname><given-names>A</given-names></name><name name-style="western"><surname>Cairns</surname><given-names>SD</given-names></name><name name-style="western"><surname>Cunningham</surname><given-names>CW</given-names></name></person-group> (<year>2008</year>)<source> From offshore to onshore: multiple origins of shallow-water corals from deep-sea ancestors. PLoS One 3(6): e2429. </source>doi:10.1371/journal.pone.0002429</mixed-citation></ref><ref id="B22"><mixed-citation xmlns:xlink="http://www.w3.org/1999/xlink" xlink:type="simple"><person-group><name name-style="western"><surname>Cairns</surname><given-names>SD</given-names></name><name name-style="western"><surname>Hoeksema</surname><given-names>BW</given-names></name><name name-style="western"><surname>Land J van</surname><given-names>der</given-names></name></person-group> (<year>1999</year>)<article-title> Appendix: list of extant stony corals.</article-title><source>Atoll Research Bulletin </source><volume>459</volume>: <fpage>13</fpage>-<lpage>46</lpage>.</mixed-citation></ref><ref id="B20"><mixed-citation xmlns:xlink="http://www.w3.org/1999/xlink" xlink:type="simple"><person-group><name name-style="western"><surname>Cairns</surname><given-names>SD</given-names></name></person-group> (<year>2005</year>)<article-title> Revision of the Hawaiian Stylasteridae (Cnidaria: Hydrozoa: Athecata).</article-title><source>Pacific Science </source><volume>59</volume> (<issue>3</issue>): <fpage>439</fpage>-<lpage>451</lpage>. <ext-link ext-link-type="uri" xlink:href="http://dx.doi.org/10.1353/psc.2005.0034" xlink:type="simple">doi: 10.1353/psc.2005.0034</ext-link></mixed-citation></ref><ref id="B1"><mixed-citation xmlns:xlink="http://www.w3.org/1999/xlink" xlink:type="simple"><person-group><name name-style="western"><surname>Appeltans</surname><given-names>W</given-names></name><name name-style="western"><surname>Bouchet</surname><given-names>P</given-names></name><name name-style="western"><surname>Boxshall</surname><given-names>GA</given-names></name><name name-style="western"><surname>Fauchald</surname><given-names>K</given-names></name><name name-style="western"><surname>Gordon</surname><given-names>DP</given-names></name><name name-style="western"><surname>Hoeksama</surname><given-names>BW</given-names></name><name name-style="western"><surname>Poore</surname><given-names>GCB</given-names></name><name name-style="western"><surname>van Soest</surname><given-names>RWM</given-names></name><name name-style="western"><surname>Stohr</surname><given-names>S</given-names></name><name name-style="western"><surname>Walter</surname><given-names>TC</given-names></name><name name-style="western"><surname>Costello</surname><given-names>MJ</given-names></name></person-group> (<year>2001</year>) <source>World Register of Marine Species.</source><ext-link ext-link-type="uri" xlink:href="http://www.marinespecies.org/" xlink:type="simple">www.marinespecies.org</ext-link> [Accessed on 2011.09.19]</mixed-citation></ref></ref-list></tp:taxon-treatment>
