# Supplementary material for: A Revision of the Stylasteridae (Cnidaria, Hydrozoa, Filifera) from Alaska and Adjacent Waters
Source: Zookeys. 2011 Dec 22;(158):1–88. doi: 10.3897/zookeys.158.1910 (PMC3253626; doi:10.3897/zookeys.158.1910)
Supplement: XML Treatment for Cyclohelia lamellata [file zookeys.158.1910-treatment4.xml]

<!DOCTYPE tp:taxon-treatment
  PUBLIC "-//TaxonX//DTD Taxonomic Treatment Publishing DTD v0 20100105//EN" "tax-treatment-NSO.dtd">
<tp:taxon-treatment xmlns:tp="http://www.plazi.org/taxpub"><tp:treatment-meta><mixed-citation publication-type="journal"><person-group><name><surname>Cairns</surname><given-names>Stephen D.</given-names></name><name><surname>Lindner</surname><given-names>Alberto</given-names></name></person-group><article-title>A Revision of the Stylasteridae (Cnidaria, Hydrozoa, Filifera) from Alaska and Adjacent Waters</article-title><source>Zookeys</source><day>22</day><month>12</month><year>2011</year><volume>2011</volume><issue>158</issue><fpage>1</fpage><lpage>88</lpage><pub-id pub-id-type="doi">10.3897/zookeys.158.1910</pub-id></mixed-citation></tp:treatment-meta><tp:nomenclature><tp:taxon-name>
                        <tp:taxon-name-part taxon-name-part-type="genus">Cyclohelia</tp:taxon-name-part>
                        <tp:taxon-name-part taxon-name-part-type="species">lamellata</tp:taxon-name-part>
                    <object-id xmlns:xlink="http://www.w3.org/1999/xlink" xlink:type="simple">http://species-id.net/wiki/Cyclohelia_lamellata</object-id>
                    </tp:taxon-name><tp:taxon-authority>Cairns, 1991</tp:taxon-authority><xref ref-type="fig" rid="F1">Figs 1D–I</xref><xref ref-type="fig" rid="F3">3A–C</xref><tp:nomenclature-citation-list><tp:nomenclature-citation><tp:taxon-name>Cyclohelia lamellata</tp:taxon-name><comment> Cairns, 1991: 384-386, figs 1a-g, 2a-g.—<xref ref-type="bibr" rid="B33">Heifetz 2002</xref>: 22 (listed).—<xref ref-type="bibr" rid="B55">Wing and Barnard 2004</xref>: 10, 27, fig. 25, not Appendix fig. 1 (=<italic><tp:taxon-name>Errinopora undulata</tp:taxon-name></italic>).—<xref ref-type="bibr" rid="B48">Stone and Shotwell 2007</xref>: 107 (listed).—<xref ref-type="bibr" rid="B14">Brooke and Stone 2007</xref>: 529-530, figs 2K, 3E.—Jameison et al. 2007: 224 (listed).—<xref ref-type="bibr" rid="B40">Lindner et al. 2008</xref>: 3, and supplemental Table S1: 3 (phylogeny and DNA sequences).</comment></tp:nomenclature-citation><tp:nomenclature-citation><tp:taxon-name>Cyclohelia lamellate</tp:taxon-name><comment>.—<xref ref-type="bibr" rid="B34">Heifetz et al. 2005</xref>: 133, 137 (listed).</comment></tp:nomenclature-citation><!--PageBreak--></tp:nomenclature-citation-list></tp:nomenclature><tp:treatment-sec sec-type="Type material"><title>Type material.</title><p>The holotype, a dry female colony (USNM 85077, <xref ref-type="fig" rid="F1">Fig. 1D</xref>). <bold>Type locality.</bold> Off Pribilof Islands, 550 m.
                    </p></tp:treatment-sec><tp:treatment-sec sec-type="Material examined"><title>Material examined.</title><p><italic>Alaskan Leader</italic> 35, <named-content xmlns:xlink="http://www.w3.org/1999/xlink" content-type="dwc:verbatimCoordinates" xlink:type="simple">53°01'48"N, 170°06'12"W</named-content>, 172–178 m, 4 Jun 2002, 1 female, 1 male, USNM 1122491; <italic>Alaskan Leader</italic>, 54–14, <named-content xmlns:xlink="http://www.w3.org/1999/xlink" content-type="dwc:verbatimCoordinates" xlink:type="simple">51°44.4'N, 178°16.7'W</named-content>, 567–680 m, 11 Jun 2002, 1 female, AB02–0029; <italic>Alaska Beauty</italic>, <named-content xmlns:xlink="http://www.w3.org/1999/xlink" content-type="dwc:verbatimCoordinates" xlink:type="simple">51°42.43'N, 176°56.05'E</named-content>, 351 m, 3 Feb 2000, 1 female, AB00–15; <italic>Delta</italic> 5999–8E-5, <named-content xmlns:xlink="http://www.w3.org/1999/xlink" content-type="dwc:verbatimCoordinates" xlink:type="simple">52°21.042'N, 179°30.483'W</named-content>, 115 m, 4 Jul 2003, 3 fragments, AB10–0001; <italic>Delta</italic> 6000–10D-2, <named-content xmlns:xlink="http://www.w3.org/1999/xlink" content-type="dwc:verbatimCoordinates" xlink:type="simple">51°50.8545'N, 179°49.6488'E</named-content>, 150 m, 5 Jul 2003, 1 indet., AB; <italic>Delta</italic> 6001–10C-1, <named-content xmlns:xlink="http://www.w3.org/1999/xlink" content-type="dwc:verbatimCoordinates" xlink:type="simple">51°52.396'N, 179°46.191'E</named-content>, 230 m, 5 Jul 2003, 1 female, AB; <italic>Delta</italic> 6213–12B-1 , 2 and 4, 6 males, AB; <italic>Delta</italic>, <named-content xmlns:xlink="http://www.w3.org/1999/xlink" content-type="dwc:verbatimCoordinates" xlink:type="simple">51°50'55"N, 179°48'35"W</named-content>, 125 m, 17 Jul 2002, 1 female in alcohol (digitate form), USNM 1122494; <italic>North Pacific</italic>, <named-content xmlns:xlink="http://www.w3.org/1999/xlink" content-type="dwc:verbatimCoordinates" xlink:type="simple">52°04.28'N, 176°05.35'E</named-content>, 366 m, 1 indet., AB00–28; <italic>Ocean Olympic</italic>, <named-content xmlns:xlink="http://www.w3.org/1999/xlink" content-type="dwc:verbatimCoordinates" xlink:type="simple">52°11.89'N, 176°17.3'E</named-content>, 366 m, 20 Oct 2000, 1 female (digitate form), USNM 1122513; <italic>Pacific Knight</italic> 941–121, <named-content xmlns:xlink="http://www.w3.org/1999/xlink" content-type="dwc:verbatimCoordinates" xlink:type="simple">51°38'00"N, 178°19'00"W</named-content>, 0–373 m, 5 Jul 1994, 1 female and 1 male, USNM 96235 and 1122900; <italic>Pacific Knight</italic> 941–179, <named-content xmlns:xlink="http://www.w3.org/1999/xlink" content-type="dwc:verbatimCoordinates" xlink:type="simple">52°00'N, 176°44'E</named-content>, 0–90 m, 23 Jul 1994, 1 female (intermediate form), USNM 96236; <italic>Patricia Lee</italic>, <named-content xmlns:xlink="http://www.w3.org/1999/xlink" content-type="dwc:verbatimCoordinates" xlink:type="simple">51°18'42"N, 179°30'04"E</named-content>, 329 m, 20 Oct 2000, 1 male, USNM 1122488; <italic>Patricia Lee</italic> <named-content xmlns:xlink="http://www.w3.org/1999/xlink" content-type="dwc:verbatimCoordinates" xlink:type="simple">51°53.44'N, 179°47.7'E</named-content>, 298 m, 3 male, SEM stub 1488, AB00–41; <italic>Sea Storm</italic> 107, <named-content xmlns:xlink="http://www.w3.org/1999/xlink" content-type="dwc:verbatimCoordinates" xlink:type="simple">52°10'28"N, 175°14'14"E</named-content>, 214 m, 8 Jul 2002, 1 female in alcohol, USNM 1123297; <italic>Sea Storm</italic> 108, <named-content xmlns:xlink="http://www.w3.org/1999/xlink" content-type="dwc:verbatimCoordinates" xlink:type="simple">52°11'32'N, 175°17'E</named-content>, 208 m, 8 Jul 2002, 10 female, 6 male, 8 indet. (digitate form) in alcohol and dry, USNM 1122951, -54, -55, -57, -58, -59, 61, 1123290, 91; <italic>Sea Storm</italic> 111, <named-content xmlns:xlink="http://www.w3.org/1999/xlink" content-type="dwc:verbatimCoordinates" xlink:type="simple">52°16'20"N, 175°59'13"E</named-content>, 137 m, 9 Jul 2002, 1 male in alcohol, USNM 1122949; <italic>Sea Storm</italic> 112, <named-content xmlns:xlink="http://www.w3.org/1999/xlink" content-type="dwc:verbatimCoordinates" xlink:type="simple">52°15'12"N, 176°10'42"E</named-content>, 137 m, 9 Jul 2002, 1 indet., USNM 1122946; <italic>Sea Storm</italic> 116, <named-content xmlns:xlink="http://www.w3.org/1999/xlink" content-type="dwc:verbatimCoordinates" xlink:type="simple">52°04'10"N, 177°14'25"E</named-content>, 87–94 m, 11 Jul 2002, 1 male in alcohol (digitate form), USNM 1122942; <italic>Sea Storm</italic> 122, <named-content xmlns:xlink="http://www.w3.org/1999/xlink" content-type="dwc:verbatimCoordinates" xlink:type="simple">52°02'49"N, 179°25'18"E</named-content>, 143 m, 13 Jul 2002, 8 female, 4 male, 5 indet., USNM 1122899, 1122948, 1123294–96, -98; <italic>Sea Storm</italic> 123, <named-content xmlns:xlink="http://www.w3.org/1999/xlink" content-type="dwc:verbatimCoordinates" xlink:type="simple">52°10'53"N, 179°37'02"E</named-content>, 124 m, 13 Jul 2002, 2 male, USNM 1122952; <italic>Sea Storm</italic> 125, <named-content xmlns:xlink="http://www.w3.org/1999/xlink" content-type="dwc:verbatimCoordinates" xlink:type="simple">52°12'53"N, 179°56'49"W</named-content>, 89–96 m, 13 Jul 2002, 1 male, USNM 112305; <italic>Vesteraalen</italic> 3, <named-content xmlns:xlink="http://www.w3.org/1999/xlink" content-type="dwc:verbatimCoordinates" xlink:type="simple">52°38'13"N, 169°47'14"W</named-content>, 75–83 m, 22 May 2001, 1 male in alcohol, USNM 1076490; <italic>Vesteraalen</italic> 941–36, <named-content xmlns:xlink="http://www.w3.org/1999/xlink" content-type="dwc:verbatimCoordinates" xlink:type="simple">52°56'N, 169°31'W</named-content>, 0–227 m, 10 Jun 1994, 1 female, USNM 96237; <italic>Vesteraalen</italic> 941–46, <named-content xmlns:xlink="http://www.w3.org/1999/xlink" content-type="dwc:verbatimCoordinates" xlink:type="simple">53°04'N, 170°09'W</named-content>, 0–174 m, 12 Jun 1994, 1 female, USNM 96238; <italic>Vesteraalen</italic> 941–153, <named-content xmlns:xlink="http://www.w3.org/1999/xlink" content-type="dwc:verbatimCoordinates" xlink:type="simple">52°10'N, 179°43'E</named-content>, 0–94 m, 11 Jul 1994, 1 male, USNM 96239; “Vessel" 35, <named-content xmlns:xlink="http://www.w3.org/1999/xlink" content-type="dwc:verbatimCoordinates" xlink:type="simple">51°45'48"N, 178°09'47"W</named-content>, 200–400m, 4 Jun 2000, 2 female and 1 male, USNM 1122493; Renfro, coll., <named-content xmlns:xlink="http://www.w3.org/1999/xlink" content-type="dwc:verbatimCoordinates" xlink:type="simple">51°56'35"N, 179°17'58"E</named-content>, 236 m, 1 female, USNM 1122456; coll. Slear, <named-content xmlns:xlink="http://www.w3.org/1999/xlink" content-type="dwc:verbatimCoordinates" xlink:type="simple">51°59'52"N, 176°47'05"E</named-content>, 241 m, 13 Nov 2000, 1 male (digitate form), USNM 1122457; Petrel Bank, 1 male, 1 indet., USNM 1123540; <named-content xmlns:xlink="http://www.w3.org/1999/xlink" content-type="dwc:verbatimCoordinates" xlink:type="simple">51°52.11'N, 179°49.51'W</named-content>, 27 m, 17 Jul 2002, 1 female (digitate form), USNM 1122492.
                    </p></tp:treatment-sec><tp:treatment-sec sec-type="Remarks"><title>Remarks.</title><p>This species is not redescribed herein as it was adequately described originally (<xref ref-type="bibr" rid="B18">Cairns 1991</xref>) and, being the only species in the genus, conforms to the genus<!--PageBreak--> diagnosis above. But, the species was previously known from only two specimens, the type and a specimen sequenced by <xref ref-type="bibr" rid="B40">Lindner et al. (2008)</xref>, and thus more can be added to its description, including details of the male ampullae, based on the 81 additional specimens reported herein.
                    </p><p>Colonies are usually firmly attached to a hard substrate by a robust cylindrical base and stem (<xref ref-type="fig" rid="F1">Fig. 1H</xref>) up to 2.5 cm in diameter, which, at the height of about 2 cm, bifurcates into two lamellae or sheets, each sheet increasing its surface area by folding and undulating its surfaces into a complex three dimensional structure. Large colonies may attain a height of about 8 cm and a width of 10 cm, colonies wider than tall being the norm. However, a subset of colonies from seven stations (see Material Examined), termed the “digitate form”, differ from the typical colony morphology in having dissected plates, resulting in numerous flattened lobes and clavate branches (<xref ref-type="fig" rid="F1">Fig. 1E</xref>). Furthermore, one colony (<xref ref-type="fig" rid="F1">Fig. 1F</xref>) is intermediate between these two extremes, suggesting that these shapes are simply variations of the same species.
                    </p><p>Male ampullae (<xref ref-type="fig" rid="F3">Fig. 3A</xref>) entirely internal, and elliptical in shape, the greater axis of the ellipse perpendicular to the branch surface, unlike that of the female ampullae. Male ampullae are up to 0.6 mm in greater diameter and 0.45 mm in lesser diameter, occurring in great concentrations and invariably present on almost any broken surface. Each ampulla communicates to the surface by a circular efferent duct, the duct about 0.07–0.09 mm in diameter, which is surrounded by small inward projecting granules, giving the pore a star-shaped appearance (<xref ref-type="fig" rid="F3">Fig. 3B–C</xref>). Of the 81 specimens examined, 34 are female, 29 male, and 18 indeterminate in gender.
                    </p></tp:treatment-sec><tp:treatment-sec sec-type="Distribution"><title>Distribution.</title><p>In addition to the type locality off the Pribilof Islands, this species is common throughout the Aleutian Islands from the Rat Islands to the Islands of Four Mountains at 27–567 m, although it was more commonly collected from the western part of this range at depths of 100–300 m. The digitate form is known only from the western Aleutian Islands from 27–366 m.</p><fig id="F3" position="float" orientation="portrait"><label>Figure 3.</label><caption><p><italic><tp:taxon-name>Cyclohelia lamellata</tp:taxon-name></italic>, USNM 1122488: <bold>A</bold> stereo view of male ampullae in cross section <bold>B–C</bold> male efferent pores.</p></caption><graphic xmlns:xlink="http://www.w3.org/1999/xlink" xlink:href="ZooKeys-158-001-g003.jpg" position="float" orientation="portrait" xlink:type="simple"/></fig></tp:treatment-sec><tp:treatment-sec><!--Section generated to contain objects referenced in tp:taxon-treatment.--><fig id="F1" position="float" orientation="portrait"><label>Figure 1.</label><caption><p>Color figures of skeleton of various Alaskan stylasterids: <bold>A–C</bold> <italic><tp:taxon-name>Distichopora borealis</tp:taxon-name></italic> <bold>D–I</bold> <italic><tp:taxon-name>Cyclohelia lamellata</tp:taxon-name></italic> <bold>A</bold> arborescent colony, USNM 1122878 <bold>B</bold> holotype, USNM 43274 <bold>C</bold> largest known colony, USNM 1122542 <bold>D</bold> holotype, USNM 85077 <bold>E</bold> digitate form, USNM 1122492 <bold>F</bold> intermediate form between lamellar and digitate, USNM 96236 <bold>G</bold> juvenile corallum <bold>H–I</bold> side and apical views of fully developed lamellar colony.</p></caption><graphic xmlns:xlink="http://www.w3.org/1999/xlink" xlink:href="ZooKeys-158-001-g001.jpg" position="float" orientation="portrait" xlink:type="simple"/></fig></tp:treatment-sec><ref-list><ref id="B33"><mixed-citation xmlns:xlink="http://www.w3.org/1999/xlink" xlink:type="simple"><person-group><name name-style="western"><surname>Heifetz</surname><given-names>J</given-names></name></person-group> (<year>2002</year>)<article-title> Coral in Alaska: distribution, abundance, and species associations.</article-title><source>Hydrobiologia </source><volume>471</volume>: <fpage>19</fpage>-<lpage>28</lpage>. <ext-link ext-link-type="uri" xlink:href="http://dx.doi.org/10.1023/A:1016528631593" xlink:type="simple">doi: 10.1023/A:1016528631593</ext-link></mixed-citation></ref><ref id="B55"><mixed-citation xmlns:xlink="http://www.w3.org/1999/xlink" xlink:type="simple"><person-group><name name-style="western"><surname>Wing</surname><given-names>GL</given-names></name><name name-style="western"><surname>Barnard</surname><given-names>DR</given-names></name></person-group> (<year>2004</year>)<source> A field guide to Alaskan Corals. NOAA Technical Memorandum NMFS-AFSC-146, NOAA, US Dept of Commerce, 67 pp.</source></mixed-citation></ref><ref id="B48"><mixed-citation xmlns:xlink="http://www.w3.org/1999/xlink" xlink:type="simple"><person-group><name name-style="western"><surname>Stone</surname><given-names>RP</given-names></name><name name-style="western"><surname>Shotwell</surname><given-names>SK</given-names></name></person-group> (<year>2007</year>)<source> State of deep coral ecosystems in the Alaskan region: Gulf of Alaska, Bering Sea and the Aleutian Islands. In: Hourigan TF et al. (Eds) The State of Deep Coral Ecosystems of the United States. NOAA Technical Memorandum CRCP-3, NOAA, Silver Spring, 65–108.</source></mixed-citation></ref><ref id="B14"><mixed-citation xmlns:xlink="http://www.w3.org/1999/xlink" xlink:type="simple"><person-group><name name-style="western"><surname>Brooke</surname><given-names>S</given-names></name><name name-style="western"><surname>Stone</surname><given-names>R</given-names></name></person-group> (<year>2007</year>)<article-title> Reproduction of deep-water hydrocorals (family Stylasteridae) from the Aleutian Islands, Alaska.</article-title><source>Bulletin of Marine Science </source><volume>81</volume> (<issue>3</issue>): <fpage>519</fpage>-<lpage>532</lpage>.</mixed-citation></ref><ref id="B40"><mixed-citation xmlns:xlink="http://www.w3.org/1999/xlink" xlink:type="simple"><person-group><name name-style="western"><surname>Lindner</surname><given-names>A</given-names></name><name name-style="western"><surname>Cairns</surname><given-names>SD</given-names></name><name name-style="western"><surname>Cunningham</surname><given-names>CW</given-names></name></person-group> (<year>2008</year>)<source> From offshore to onshore: multiple origins of shallow-water corals from deep-sea ancestors. PLoS One 3(6): e2429. </source>doi:10.1371/journal.pone.0002429</mixed-citation></ref><ref id="B34"><mixed-citation xmlns:xlink="http://www.w3.org/1999/xlink" xlink:type="simple"><!--PageBreak--><person-group><name name-style="western"><surname>Heifetz</surname><given-names>J</given-names></name><name name-style="western"><surname>Wing</surname><given-names>BL</given-names></name><name name-style="western"><surname>Stone</surname><given-names>RP</given-names></name><name name-style="western"><surname>Malecha</surname><given-names>PW</given-names></name><name name-style="western"><surname>Courtney</surname><given-names>D</given-names></name></person-group> (<year>2005</year>)<article-title> Corals of the Aleutian Islands.</article-title><source>Fisheries Oceanography </source><volume>14</volume>: <fpage>131</fpage>-<lpage>138</lpage>. <ext-link ext-link-type="uri" xlink:href="http://dx.doi.org/10.1111/j.1365-2419.2005.00371.x" xlink:type="simple">doi: 10.1111/j.1365-2419.2005.00371.x</ext-link></mixed-citation></ref><ref id="B18"><mixed-citation xmlns:xlink="http://www.w3.org/1999/xlink" xlink:type="simple"><person-group><name name-style="western"><surname>Cairns</surname><given-names>SD</given-names></name></person-group> (<year>1991</year>)<article-title> <italic>Cyclohelia lamellata</italic>, new genus and species of Stylasteridae (Cnidaria: Hydrozoa) from the Bering Sea.</article-title><source>Pacific Science </source><volume>45</volume> (<issue>4</issue>): <fpage>383</fpage>-<lpage>388</lpage>.</mixed-citation></ref></ref-list></tp:taxon-treatment>
