# Supplementary material for: A Revision of the Stylasteridae (Cnidaria, Hydrozoa, Filifera) from Alaska and Adjacent Waters
Source: Zookeys. 2011 Dec 22;(158):1–88. doi: 10.3897/zookeys.158.1910 (PMC3253626; doi:10.3897/zookeys.158.1910)
Supplement: XML Treatment for Errinopora [file zookeys.158.1910-treatment5.xml]

<!DOCTYPE tp:taxon-treatment
  PUBLIC "-//TaxonX//DTD Taxonomic Treatment Publishing DTD v0 20100105//EN" "tax-treatment-NSO.dtd">
<tp:taxon-treatment xmlns:tp="http://www.plazi.org/taxpub"><tp:treatment-meta><mixed-citation publication-type="journal"><person-group><name><surname>Cairns</surname><given-names>Stephen D.</given-names></name><name><surname>Lindner</surname><given-names>Alberto</given-names></name></person-group><article-title>A Revision of the Stylasteridae (Cnidaria, Hydrozoa, Filifera) from Alaska and Adjacent Waters</article-title><source>Zookeys</source><day>22</day><month>12</month><year>2011</year><volume>2011</volume><issue>158</issue><fpage>1</fpage><lpage>88</lpage><pub-id pub-id-type="doi">10.3897/zookeys.158.1910</pub-id></mixed-citation></tp:treatment-meta><tp:nomenclature><label>Genus</label><tp:taxon-name>
                        <tp:taxon-name-part taxon-name-part-type="genus">Errinopora</tp:taxon-name-part>
                    <object-id xmlns:xlink="http://www.w3.org/1999/xlink" xlink:type="simple">http://species-id.net/wiki/Errinopora</object-id>
                    </tp:taxon-name><tp:taxon-authority>Fisher, 1931</tp:taxon-authority><tp:nomenclature-citation-list><tp:nomenclature-citation><tp:taxon-name>Errinopora</tp:taxon-name><comment> Fisher, 1931: 397; <xref ref-type="bibr" rid="B28">1938</xref>: 536.—<xref ref-type="bibr" rid="B6">Boschma 1956</xref>: F102; <xref ref-type="bibr" rid="B7">1957</xref>: 57.—<xref ref-type="bibr" rid="B15">Cairns 1983a</xref>: 123; <xref ref-type="bibr" rid="B16">1983b</xref>: 462. —<xref ref-type="bibr" rid="B39">Lindner 2005</xref>: 79-88.</comment></tp:nomenclature-citation><tp:nomenclature-citation><tp:taxon-name>Protoerrina</tp:taxon-name><comment> Broch, 1935: 59; <xref ref-type="bibr" rid="B11">1936</xref>: 99-100.</comment></tp:nomenclature-citation></tp:nomenclature-citation-list></tp:nomenclature><tp:treatment-sec sec-type="Diagnosis"><title>Diagnosis.</title><p>(emended from <xref ref-type="bibr" rid="B16">Lindner 2005</xref>): Colonies uniplanar to slightly bushy; branches round, elliptical, or lamellar in cross section, often robust with blunt tips. Coenosteal texture reticulate-spinose (with wide slits resulting in a spongy texture) or reticulate-granular; exterior surface of dactylopore spines usually inconspicuously longitudinally ridged; coenosteum orange, pink, and white. One species, <italic><tp:taxon-name>Errinopora cestoporina</tp:taxon-name></italic>, bears numerous perforated mounds on surface. Dactylopores dimorphic, the most common, termed the primary dactylopore spine, is U-shaped and usually robust (thick-walled), occurring randomly, in pseudocyclosystems, or often laterally fusing to form rows or taller terraces that flank rows of gastropores. When dactylopore spines flank both sides of a gastropore row and their dactylotomes are directed toward the gastropores it is termed bilateral or distichoporine; if only one row of spines flank a row of gastropores, then unilateral. If isolated, dactylotomes usually abcauline in orientation. Much smaller flush dactylopores, termed secondary dactylopores, which lack dactylostyles, commonly scattered over coenosteum of many species. Dactylostyles usually well developed, easily seen from external view. Secondary dactylopores much smaller, flush with coenosteum, and lack styles. Gastropores also dimorphic, the primary gastropores being circular in outline, flush with coenosteum (having no lip), and arranged in irregular vertical rows, short horizontal rows, or randomly. Tabulae and ring palisades absent. Gastrostyles lanceolate, covered with longitudinal or oblique, spiny ridges. Smaller secondary gastropores much smaller, having only a small gastrostyle or none at all. Female ampullae superficial hemispheres, often without an obvious efferent pore. Male ampullae usually smaller hemispheres and spongy.
                    </p></tp:treatment-sec><tp:treatment-sec sec-type="Discussion"><title>Discussion.</title><p>The ten species in this genus are differentiated and compared in both a dichotomous key (see below) and tabular key (<xref ref-type="table" rid="T1">Table 1</xref>); six of them occur exclusively in the Aleutian Islands. Another species was tentatively assigned to this genus by <xref ref-type="bibr" rid="B16">Cairns (1983b)</xref>, <italic><tp:taxon-name>Errinopora lobata</tp:taxon-name></italic> (Nielsen, 1919), a Paleocene fossil from Denmark. This species was re-examined by <xref ref-type="bibr" rid="B4">Bernecker and Weidlich (1990</xref>, <xref ref-type="bibr" rid="B5">2005</xref>), based on subsequently collected non-type material from the Faske Formation in Denmark. They noted that whereas the dactylopore spines were typical of <italic><tp:taxon-name>Errina</tp:taxon-name></italic> or <italic><tp:taxon-name>Errinopora</tp:taxon-name></italic>, the spines did not contain dactylostyles, and thus resembled <italic><tp:taxon-name>Errina</tp:taxon-name></italic> more than <italic><tp:taxon-name>Errinopora</tp:taxon-name></italic>. We have examined the holotype of <italic><tp:taxon-name>Labiopora lobata</tp:taxon-name></italic> Nielsen, 1919 (GM1782), which is a uniplanar colony 10.2 cm tall and 8.0 cm wide, with branches about 0.5 cm in diameter embedded within a <italic><tp:taxon-name>Dendrophyllia</tp:taxon-name></italic> matrix. The colony has pores, or broken bulges, of three sizes: small and elongate (75–110 µm in width), medium and round to somewhat quadratic (0.3–0.53 mm wide), and large, round or somewhat triangular<!--PageBreak--> (up to 1.7 mm). The former are quite shallow and probably the result of a reticulate coenosteal surface, whereas the medium-sized pores are deep and possibly represent the gastropores, one of which has a cyclosystem-like structure 1.9 mm in diameter. The largest pores appear to be ruptured ampullae. None of them, however, resemble dactylopore spines like those reported by Nielsen (1919) or <xref ref-type="bibr" rid="B4">Bernecker and Weidlich (1990</xref>, <xref ref-type="bibr" rid="B5">2005</xref>), suggesting that the species reported by the latter authors is neither <italic><tp:taxon-name>Errina</tp:taxon-name></italic> nor <italic><tp:taxon-name>Errinopora</tp:taxon-name></italic>. Likewise, the lack of dactylopore spines in the type of <italic><tp:taxon-name>Labiopora lobata</tp:taxon-name></italic> precludes it from being <italic><tp:taxon-name>Errinopora</tp:taxon-name></italic>, and thus we currently suggest an <italic>incertae sedis</italic> placement of this species until further analysis.
                    </p><p>Species within <italic><tp:taxon-name>Errinopora</tp:taxon-name></italic> are unique with the <tp:taxon-name>Stylasteridae</tp:taxon-name> in having both dimorphic gastro- and dactylopores, a condition first noted by <xref ref-type="bibr" rid="B28">Fisher (1938)</xref> for three Alaskan species but interpreted exclusively as secondary dactylopores. Careful examination of longitudinal sections of several of these pores reveal that they contain not dactylostyles, but rather small gastrostyles. This implies that most species of <italic><tp:taxon-name>Errinopora</tp:taxon-name></italic> (all but <italic><tp:taxon-name>Errinopora fisheri</tp:taxon-name></italic> and <italic><tp:taxon-name>Errinopora cestoporina</tp:taxon-name></italic> Cairns, 1983, see <xref ref-type="table" rid="T1">Table 1</xref>) have two types of gastrozooids (feeding polyps), a unique case for stylasterids but previously reported for the hydractiniids <italic><tp:taxon-name>Stylactaria conchicola</tp:taxon-name></italic> (see <xref ref-type="bibr" rid="B46">Namikawa et al. 1992</xref>). Secondary gastropores differ from primary gastropores in being narrower and deeper, and in having only a minute or no gastrostyle. All but one species (<italic><tp:taxon-name>Errinopora fisheri</tp:taxon-name></italic>, see <xref ref-type="table" rid="T1">Table 1</xref>) also have dimorphic dactylopores: a large type surrounded by a prominent horseshoe-shaped spine, and smaller, flush pores only 40–110 µm in diameter, which do not have dactylostyles and are termed secondary dactylopores.
                    </p><p>In comparison to other stylasterid genera, <italic><tp:taxon-name>Errinopora</tp:taxon-name></italic> is most similar to <italic><tp:taxon-name>Gyropora</tp:taxon-name></italic> Boschma, 1960, whose only species, <italic><tp:taxon-name>Gyropora africana</tp:taxon-name></italic> Boschma, 1960, has dactylopore spines and gastropores coordinated in pore rows, as in some species of <italic><tp:taxon-name>Errinopora</tp:taxon-name></italic>. <italic><tp:taxon-name>Errinopora</tp:taxon-name></italic> is also similar to <italic><tp:taxon-name>Errina</tp:taxon-name></italic> Gray, 1835 and <italic><tp:taxon-name>Errinopsis</tp:taxon-name></italic> Broch, 1935, whose species may also have thick-walled dactylopore spines. None of these genera, however, include species with dactylostyles, as in <italic><tp:taxon-name>Errinopora</tp:taxon-name></italic>. Among genera with species having dactylostyles, only species of <italic><tp:taxon-name>Errinopora</tp:taxon-name></italic>, <italic><tp:taxon-name>Inferiolabiata</tp:taxon-name></italic> Broch, 1951, and <italic><tp:taxon-name>Paraerrina</tp:taxon-name></italic> Broch, 1942 lack a coordination of gastropores and dactylopores in well-developed cyclosystems (whereas species of <italic><tp:taxon-name>Stenohelia</tp:taxon-name></italic> Kent, 1870, <italic><tp:taxon-name>Stylantheca</tp:taxon-name></italic> Fisher, 1931, <italic><tp:taxon-name>Stylaster</tp:taxon-name></italic> Gray, 1831 and <italic><tp:taxon-name>Calyptopora</tp:taxon-name></italic> Boschma, 1968 do have both dactylostyles and well-developed cyclosystems). <italic><tp:taxon-name>Inferiolabiata</tp:taxon-name></italic> differs from <italic><tp:taxon-name>Errinopora</tp:taxon-name></italic> in many characters, in particular by having thin-walled dactylopore spines (instead of thick-walled) that are markedly truncated at the tip (instead of rounded), whereas <italic><tp:taxon-name>Paraerrina</tp:taxon-name></italic> Broch, 1942 differs in having delicate dactylostyles (instead of robust) and either flush or only slightly raised dactylopore spines—instead of tall and robust (Cairns 1984, <xref ref-type="bibr" rid="B18">1991</xref>). <italic><tp:taxon-name>Errinopora</tp:taxon-name></italic> is also one of the few stylasterid genera with species having calcitic, rather than aragonitic, colonies (<xref ref-type="bibr" rid="B51">Thompson and Chow 1955</xref>, <xref ref-type="bibr" rid="B42">Lowenstam 1964</xref>, <xref ref-type="bibr" rid="B23">Cairns and Macintrye 1992</xref>). The only other stylasterid genera with species known to have mostly calcitic colonies are <italic><tp:taxon-name>Errinopsis</tp:taxon-name></italic>, <italic><tp:taxon-name>Errina</tp:taxon-name></italic>, and one species of <italic><tp:taxon-name>Stylaster</tp:taxon-name></italic>—<italic><tp:taxon-name>Stylaster verrillii</tp:taxon-name></italic> (Dall, 1884) (see <xref ref-type="bibr" rid="B23">Cairns and Macintrye 1992</xref>). Within <italic><tp:taxon-name>Errinopora</tp:taxon-name></italic>, only <italic><tp:taxon-name>Errinopora cestoporina</tp:taxon-name></italic>, known solely from the <!--PageBreak--><!--PageBreak--><!--PageBreak-->Subantarctic Region, is known to have coralla formed by precipitation of aragonite. This result confirms the more general observation of the prevalence of calcitic stylasterids in the North Pacific (<xref ref-type="bibr" rid="B23">Cairns and Macintrye 1992</xref>), possibly related to the shallower depth of the Aragonite Saturation Horizon (ASH) in the Region (Guinotte et al. 2006).
                    </p><p>In an attempt to investigate phylogenetic relationships, 37 partial mitochondrial rDNA 16S sequences were obtained for the six species of <italic><tp:taxon-name>Errinopora</tp:taxon-name></italic> from the Aleutian Islands, including the holotypes of <italic><tp:taxon-name>Errinopora dichotoma</tp:taxon-name></italic>, <italic><tp:taxon-name>Errinopora disticha</tp:taxon-name></italic>, <italic><tp:taxon-name>Errinopora fisheri</tp:taxon-name></italic> and <italic><tp:taxon-name>Errinopora undulata</tp:taxon-name></italic>. Based on <xref ref-type="bibr" rid="B40">Lindner et al. (2008)</xref> included <italic><tp:taxon-name>Errinopora nanneca</tp:taxon-name></italic> (specimen USNM1027820) and <italic><tp:taxon-name>Errinopora zarhyncha</tp:taxon-name></italic> Fisher, 1938 (specimen USNM1071915), and shows that these species diverged only about 4 million years ago. Moreover, the same study shows that <italic><tp:taxon-name>Cyclohelia lamellata</tp:taxon-name></italic> Cairns, 1991 and <italic><tp:taxon-name>Distichopora borealis</tp:taxon-name></italic> Fisher, 1938, two sympatric Alaskan stylasterids that are also clearly distinguishable with marked morphological differences (see above), may have diverged as recently as 1 million years ago. These results indicate that part of stylasterid species diversity in Alaska may have diverged only within the past 1-4 million years and, at least for <italic><tp:taxon-name>Errinopora</tp:taxon-name></italic>, the results presented herein show that despite the marked morphological differences, some species are not recovered as reciprocally monophyletic lineages (<xref ref-type="bibr" rid="B3">Baum and Shaw 1995</xref>, <xref ref-type="bibr" rid="B2">Avise 2000</xref>) using mitochondrial rDNA 16S.
                    </p></tp:treatment-sec><tp:treatment-sec sec-type="Type species"><title>Type species.</title><p><italic><tp:taxon-name>Errina pourtalesii</tp:taxon-name></italic> Dall, 1884, by original designation.
                    </p></tp:treatment-sec><tp:treatment-sec sec-type="Distribution"><title>Distribution.</title><p>North Pacific: Aleutian Islands, Kurile Islands, Sea of Okhotsk, Sea of Japan, off California. Subantarctic: off Tierra del Fuego, 40–658 m.</p><table-wrap position="float" orientation="portrait" id="T1"><label>Table 1.</label><caption><p>Tabular Key of the Ten Species of <italic><tp:taxon-name>Errinopora</tp:taxon-name></italic> (pscs = pseudocyclsosystems)</p></caption><table><tbody><tr><th rowspan="1" colspan="1"/><th rowspan="1" colspan="1"><bold>i<italic><tp:taxon-name>Errinopora fisher</tp:taxon-name></italic></bold></th><th rowspan="1" colspan="1"><bold>a<italic><tp:taxon-name>Errinopora cestoporin</tp:taxon-name></italic></bold></th><th rowspan="1" colspan="1"><bold>a<italic><tp:taxon-name>Errinopora porifer</tp:taxon-name></italic></bold></th><th rowspan="1" colspan="1"><bold>a<italic><tp:taxon-name>Errinopora undulat</tp:taxon-name></italic></bold></th><th rowspan="1" colspan="1"><bold>a<italic><tp:taxon-name>Errinopora distich</tp:taxon-name></italic></bold></th><th rowspan="1" colspan="1"><bold>i<italic><tp:taxon-name>Errinopora pourtalesi</tp:taxon-name></italic></bold></th><th rowspan="1" colspan="1"><bold>a<italic><tp:taxon-name>Errinopora stylifer</tp:taxon-name></italic></bold></th><th rowspan="1" colspan="1"><bold>a<italic><tp:taxon-name>Errinopora zarhynch</tp:taxon-name></italic></bold></th><th rowspan="1" colspan="1"><bold>a<italic><tp:taxon-name>Errinopora nannec</tp:taxon-name></italic></bold></th><th rowspan="1" colspan="1"><bold>a<italic><tp:taxon-name>Errinopora dichotom</tp:taxon-name></italic></bold></th></tr><tr><th rowspan="1" colspan="1"><bold>Dactylopore Spines</bold></th><th rowspan="1" colspan="1"/><th rowspan="1" colspan="1"/><th rowspan="1" colspan="1"/><th rowspan="1" colspan="1"/><th rowspan="1" colspan="1"/><th rowspan="1" colspan="1"/><th rowspan="1" colspan="1"/><th rowspan="1" colspan="1"/><th rowspan="1" colspan="1"/><th rowspan="1" colspan="1"/></tr><tr><td rowspan="1" colspan="1">Arrangement</td><td rowspan="1" colspan="1">Tall terraces and pscs</td><td rowspan="1" colspan="1">Tall terraces and pscs</td><td rowspan="1" colspan="1">Isolated or short unilateral rows</td><td rowspan="1" colspan="1">Pscs and short unilateral rows</td><td rowspan="1" colspan="1">Distichoporine rows; pscs at base</td><td rowspan="1" colspan="1">Distichoporine rows, unilateral rows, isolated, pscs</td><td rowspan="1" colspan="1">Distichoporine rows, pscs at  base</td><td rowspan="1" colspan="1">Short unilateral rows, isolated</td><td rowspan="1" colspan="1">Short unilateral rows, pscs, isolated</td><td rowspan="1" colspan="1">Short unilateral rows, isolated</td></tr><tr><td rowspan="1" colspan="1">Compound Dactylopore Spines</td><td rowspan="1" colspan="1">Absent</td><td rowspan="1" colspan="1">Absent</td><td rowspan="1" colspan="1">Absent</td><td rowspan="1" colspan="1">Absent</td><td rowspan="1" colspan="1">Present</td><td rowspan="1" colspan="1">Present</td><td rowspan="1" colspan="1">Absent</td><td rowspan="1" colspan="1">Present</td><td rowspan="1" colspan="1">Absent</td><td rowspan="1" colspan="1">Present</td></tr><tr><td rowspan="1" colspan="1">Maximum Height</td><td rowspan="1" colspan="1">1.5 mm</td><td rowspan="1" colspan="1">1.3 mm</td><td rowspan="1" colspan="1">0.46 mm</td><td rowspan="1" colspan="1">0.25 mm</td><td rowspan="1" colspan="1">0.5–0.9 mm</td><td rowspan="1" colspan="1">1.1–1.2 mm</td><td rowspan="1" colspan="1">0.5–0.9 mm</td><td rowspan="1" colspan="1">to 3 mm</td><td rowspan="1" colspan="1">0.4 mm</td><td rowspan="1" colspan="1">1.2 mm</td></tr><tr><td rowspan="1" colspan="1">Wall Thickness</td><td rowspan="1" colspan="1">Not individualized</td><td rowspan="1" colspan="1">Thick</td><td rowspan="1" colspan="1">Thin</td><td rowspan="1" colspan="1">Thin</td><td rowspan="1" colspan="1">Thick</td><td rowspan="1" colspan="1">Thick</td><td rowspan="1" colspan="1">Thick</td><td rowspan="1" colspan="1">Thick</td><td rowspan="1" colspan="1">Thick</td><td rowspan="1" colspan="1">Thick</td></tr><tr><td rowspan="1" colspan="1">Dactylotome Shape</td><td rowspan="1" colspan="1">Elliptical pores</td><td rowspan="1" colspan="1">Slit</td><td rowspan="1" colspan="1">Apical pores</td><td rowspan="1" colspan="1">Slit</td><td rowspan="1" colspan="1">Slit</td><td rowspan="1" colspan="1">Slit</td><td rowspan="1" colspan="1">Slit</td><td rowspan="1" colspan="1">Slit</td><td rowspan="1" colspan="1">Slit</td><td rowspan="1" colspan="1">Slit</td></tr><tr><td rowspan="1" colspan="1">External Surface of Dactylopore Spine</td><td rowspan="1" colspan="1">Inconspicuously ridged</td><td rowspan="1" colspan="1">Reticulate-Granular</td><td rowspan="1" colspan="1">Not ridged</td><td rowspan="1" colspan="1">Inconspicuosly ridged</td><td rowspan="1" colspan="1">Inconspicuously ridged</td><td rowspan="1" colspan="1">Inconspicuously ridged</td><td rowspan="1" colspan="1">Inconspicuously ridged</td><td rowspan="1" colspan="1">Inconspicuously ridged</td><td rowspan="1" colspan="1">Prominently ridged</td><td rowspan="1" colspan="1">Inconspicuously ridged</td></tr><tr><td rowspan="1" colspan="1">Dactylostyle</td><td rowspan="1" colspan="1">Narrow</td><td rowspan="1" colspan="1">Robust</td><td rowspan="1" colspan="1">Moderate width</td><td rowspan="1" colspan="1">Robust</td><td rowspan="1" colspan="1">Robust</td><td rowspan="1" colspan="1">Robust</td><td rowspan="1" colspan="1">Robust</td><td rowspan="1" colspan="1">Narrow</td><td rowspan="1" colspan="1">Moderate width</td><td rowspan="1" colspan="1">Robust</td></tr><tr><td rowspan="1" colspan="1">Secondary Dactylopores</td><td rowspan="1" colspan="1">Absent</td><td rowspan="1" colspan="1">Present</td><td rowspan="1" colspan="1">Present</td><td rowspan="1" colspan="1">Present</td><td rowspan="1" colspan="1">Present</td><td rowspan="1" colspan="1">Present</td><td rowspan="1" colspan="1">Present</td><td rowspan="1" colspan="1">Present</td><td rowspan="1" colspan="1">Present</td><td rowspan="1" colspan="1">Present</td></tr><tr><td rowspan="1" colspan="1"><bold>Corallum</bold></td><td rowspan="1" colspan="1"/><td rowspan="1" colspan="1"/><td rowspan="1" colspan="1"/><td rowspan="1" colspan="1"/><td rowspan="1" colspan="1"/><td rowspan="1" colspan="1"/><td rowspan="1" colspan="1"/><td rowspan="1" colspan="1"/><td rowspan="1" colspan="1"/><td rowspan="1" colspan="1"/></tr><tr><td rowspan="1" colspan="1">Shape</td><td rowspan="1" colspan="1">Uniplanar</td><td rowspan="1" colspan="1">Bushy</td><td rowspan="1" colspan="1">Uniplanar</td><td rowspan="1" colspan="1">Lamellate</td><td rowspan="1" colspan="1">Uniplanar</td><td rowspan="1" colspan="1">Bushy</td><td rowspan="1" colspan="1">Uniplanar</td><td rowspan="1" colspan="1">Uniplanar</td><td rowspan="1" colspan="1">Uniplanar branching or plate-like</td><td rowspan="1" colspan="1">Three dimensional</td></tr><tr><td rowspan="1" colspan="1">Branch Size</td><td rowspan="1" colspan="1">Delicate</td><td rowspan="1" colspan="1">Delicate</td><td rowspan="1" colspan="1">Delicate</td><td rowspan="1" colspan="1">Sheets thin</td><td rowspan="1" colspan="1">Robust</td><td rowspan="1" colspan="1">Medium</td><td rowspan="1" colspan="1">Medium</td><td rowspan="1" colspan="1">Large</td><td rowspan="1" colspan="1">Delicate</td><td rowspan="1" colspan="1">Robust</td></tr><tr><td rowspan="1" colspan="1">Branch Cross Section</td><td rowspan="1" colspan="1">Circular to elliptical</td><td rowspan="1" colspan="1">Circular</td><td rowspan="1" colspan="1">Circular to slightly elliptical</td><td rowspan="1" colspan="1">Lamellar</td><td rowspan="1" colspan="1">Flattened</td><td rowspan="1" colspan="1">Circular</td><td rowspan="1" colspan="1">Circular to slightly elliptical</td><td rowspan="1" colspan="1">Circular to elliptical</td><td rowspan="1" colspan="1">Circular to lamellar</td><td rowspan="1" colspan="1">Circular to slightly elliptical</td></tr><tr><td rowspan="1" colspan="1">Color</td><td rowspan="1" colspan="1">Orange</td><td rowspan="1" colspan="1">White</td><td rowspan="1" colspan="1">White, light orange</td><td rowspan="1" colspan="1">Orange</td><td rowspan="1" colspan="1">Light orange</td><td rowspan="1" colspan="1">Orange</td><td rowspan="1" colspan="1">Orange, yellow</td><td rowspan="1" colspan="1">Orange</td><td rowspan="1" colspan="1">Orange, pink</td><td rowspan="1" colspan="1">Orange</td></tr><tr><td rowspan="1" colspan="1"><bold>Other Characters</bold></td><td rowspan="1" colspan="1"/><td rowspan="1" colspan="1"/><td rowspan="1" colspan="1"/><td rowspan="1" colspan="1"/><td rowspan="1" colspan="1"/><td rowspan="1" colspan="1"/><td rowspan="1" colspan="1"/><td rowspan="1" colspan="1"/><td rowspan="1" colspan="1"/><td rowspan="1" colspan="1"/></tr><tr><td rowspan="1" colspan="1">Gastropore Diameter</td><td rowspan="1" colspan="1">0.3–0.5 mm</td><td rowspan="1" colspan="1">0.30–0.55 mm</td><td rowspan="1" colspan="1">0.23–0.27 mm</td><td rowspan="1" colspan="1">0.30–0.45 mm</td><td rowspan="1" colspan="1">0.3–0.7 mm</td><td rowspan="1" colspan="1">0.20–0.38 mm</td><td rowspan="1" colspan="1">0.4 mm</td><td rowspan="1" colspan="1">0.2–1.1 mm</td><td rowspan="1" colspan="1">about 0.2 mm</td><td rowspan="1" colspan="1">0.3–0.5 mm</td></tr><tr><td rowspan="1" colspan="1">Secondary Gastropores</td><td rowspan="1" colspan="1">Absent</td><td rowspan="1" colspan="1">Absent</td><td rowspan="1" colspan="1">Present</td><td rowspan="1" colspan="1">Present</td><td rowspan="1" colspan="1">Present</td><td rowspan="1" colspan="1">Present</td><td rowspan="1" colspan="1">Present</td><td rowspan="1" colspan="1">Present</td><td rowspan="1" colspan="1">Present</td><td rowspan="1" colspan="1">Present</td></tr><tr><td rowspan="1" colspan="1">Coenosteal Texture</td><td rowspan="1" colspan="1">Reticulate-Spinose</td><td rowspan="1" colspan="1">Reticulate-Granular</td><td rowspan="1" colspan="1">Reticulate-Granular</td><td rowspan="1" colspan="1">Reticulate-Spinose</td><td rowspan="1" colspan="1">Reticulate-Spinose</td><td rowspan="1" colspan="1">Reticulate-Granular</td><td rowspan="1" colspan="1">Reticulate-Granular</td><td rowspan="1" colspan="1">Reticulate-Spinose</td><td rowspan="1" colspan="1">Reticulate-Spinose</td><td rowspan="1" colspan="1">Reticulate-Spinose</td></tr><tr><td rowspan="1" colspan="1">Unique Features</td><td rowspan="1" colspan="1">Gastropore tube constricted; ring palisade present; gastrostyles squat</td><td rowspan="1" colspan="1">Conical ampullae; coenenchymal papillae; gastrostyle pedicellate</td><td rowspan="1" colspan="1">Dactylopore spines conical</td><td rowspan="1" colspan="1"/><td rowspan="1" colspan="1">Gastrostyles flattened in cross section</td><td rowspan="1" colspan="1">Encrusting base</td><td rowspan="1" colspan="1"/><td rowspan="1" colspan="1">Gastropore tubes commodious</td><td rowspan="1" colspan="1"/><td rowspan="1" colspan="1">U-shaped branching axils</td></tr><tr><td rowspan="1" colspan="1">Distributon and Depth Range</td><td rowspan="1" colspan="1">Aleutian Islands, 455 m</td><td rowspan="1" colspan="1">Tierra del Fuego, 359–384 m</td><td rowspan="1" colspan="1">Okhotsk Sea, 190–250 m</td><td rowspan="1" colspan="1">Aleutian Islands, 350–640 m</td><td rowspan="1" colspan="1">Aleutian Islands, 178–536 m</td><td rowspan="1" colspan="1">Central California,49–183 m</td><td rowspan="1" colspan="1">Off Japan, Okhotsk Sea, 84–379 m</td><td rowspan="1" colspan="1">Aleutian Islands,207–658 m</td><td rowspan="1" colspan="1">Aleutian Islands,40–517 m</td><td rowspan="1" colspan="1">Aleutian Islands,178–217 m</td></tr></tbody></table></table-wrap></tp:treatment-sec><tp:treatment-sec sec-type="Key to the Recent species of Errinopora"><title>Key to the Recent species of Errinopora (bold face = occurs off Alaska)</title><table-wrap content-type="key" position="anchor" orientation="portrait"><table><tbody><tr><td rowspan="1" colspan="1">1</td><td rowspan="1" colspan="1">Dactylopore spines arranged in pseudocyclosystems near base but otherwise predominantly laterally fused into tall terraces flanking the lower side (unilateral) of one or a series of gastropores, their dactylotomes facing the gastropores</td><td rowspan="1" colspan="1">2</td></tr><tr><td rowspan="1" colspan="1">1'</td><td rowspan="1" colspan="1">Dactylopore spines isolated, and/or arranged in pseudocyclosystems, short unilateral rows, or bilateral (distichoporine) rows</td><td rowspan="1" colspan="1">3</td><!--PageBreak--></tr><tr><td rowspan="1" colspan="1">2</td><td rowspan="1" colspan="1">Individuality of fused dactylopore spines lost, the terraces having a continuous edge and the dactylotomes being elliptical pores; ampullae hemispherical; coenosteum orange; no coenosteal papillae; known only from Alaskan</td><td rowspan="1" colspan="1"><italic><tp:taxon-name>Errinopora fisheri</tp:taxon-name></italic> sp. n.
                                    </td></tr><tr><td rowspan="1" colspan="1">2'</td><td rowspan="1" colspan="1">Fused dactylopore spines retain individuality, terraces having an irregular edge and dactylotomes being traditionally slit like; ampullae conical; coenosteum white; perforated papillae common on coenosteum; known only from the Subantarctic </td><td rowspan="1" colspan="1"><italic><tp:taxon-name>Errinopora cestoporina</tp:taxon-name></italic> Cairns, 1983
                                    </td></tr><tr><td rowspan="1" colspan="1">3</td><td rowspan="1" colspan="1">Dactylopore spines predominantly conical, having a circular dactylotome</td><td rowspan="1" colspan="1"><italic><tp:taxon-name>Errinopora porifera</tp:taxon-name></italic> Naumov, 1960
                                    </td></tr><tr><td rowspan="1" colspan="1">3'</td><td rowspan="1" colspan="1">Dactylopore spines horseshoe-shaped, having a slit-like dactlylotome</td><td rowspan="1" colspan="1">4</td></tr><tr><td rowspan="1" colspan="1">4</td><td rowspan="1" colspan="1">Colonies lamellate (sheet-like)</td><td rowspan="1" colspan="1">5</td></tr><tr><td rowspan="1" colspan="1">4'</td><td rowspan="1" colspan="1">Colonies branching</td><td rowspan="1" colspan="1">6</td></tr><tr><td rowspan="1" colspan="1">5</td><td rowspan="1" colspan="1">Colony a continuous, sinuous, thin sheet; pseudocyclosystems predominant form of dactylopore spine arrangement; dactylopore spines very short (0.25 mm) and thin walled</td><td rowspan="1" colspan="1"><italic><tp:taxon-name>Errinopora undulata</tp:taxon-name></italic> sp. n.
                                    </td></tr><tr><td rowspan="1" colspan="1">5'</td><td rowspan="1" colspan="1">Colony a series of dissected blades of a larger sheet; pseudocyclosystems occur only at colony base, transverse rows of dactylopore spines being more common; dactylopore spines short (0.40 mm) and thick walled</td><td rowspan="1" colspan="1"><italic><tp:taxon-name>Errinopora nanneca</tp:taxon-name></italic> Fisher, 1938 (lamellate form)
                                    </td></tr><tr><td rowspan="1" colspan="1">6</td><td rowspan="1" colspan="1">When arranged in rows, dactylopore spines predominantly in bilateral (distichoporine) rows, the dactylotomes of both rows facing the flanked gastropore row (spines may also be isolated, in pseudocyclosystems, and/or arranged in unilateral rows)</td><td rowspan="1" colspan="1">7</td></tr><tr><td rowspan="1" colspan="1">6'</td><td rowspan="1" colspan="1">When arranged in rows, dactylopores spines predominantly in unilateral rows flanking a single row of gastropores, the dactylotomes of only the proximal row facing the gastropores (spines may also be isolated and/or arranged in pseudocyclosystems especially basally)</td><td rowspan="1" colspan="1">9</td></tr><tr><td rowspan="1" colspan="1">7</td><td rowspan="1" colspan="1">Coenosteum reticulate-spinose; branches and gastrostyles flattened; known only from the Aleutian Islands</td><td rowspan="1" colspan="1"><italic><tp:taxon-name>Errinopora disticha</tp:taxon-name></italic> sp. n.
                                    </td></tr><tr><td rowspan="1" colspan="1">7'</td><td rowspan="1" colspan="1">Coenosteum reticulate-granular; branches and gastrostyles circular in cross section; known from off California and off Japan and Russia</td><td rowspan="1" colspan="1">8</td></tr><tr><td rowspan="1" colspan="1">8</td><td rowspan="1" colspan="1">Colonies bushy, with an encrusting base; ampullae small (0.5-0.9 mm in diameter); compound dactylopore spines present; known only from off California</td><td rowspan="1" colspan="1"><italic><tp:taxon-name>Errinopora pourtalesii</tp:taxon-name></italic> (Dall, 1884)
                                    </td></tr><tr><td rowspan="1" colspan="1">8'</td><td rowspan="1" colspan="1">Colonies uniplanar without an encrusting base; ampullae large (up to 1.6 mm in diameter); compound dactylopore spines lacking; known only from off Japan and Russia</td><td rowspan="1" colspan="1"><italic><tp:taxon-name>Errinopora stylifera</tp:taxon-name></italic> (Broch, 1935)
                                    </td></tr><tr><td rowspan="1" colspan="1">9</td><td rowspan="1" colspan="1">Dactylopore spines tall (up to 3 mm), and often compound; dactylostyle narrow in respect to dactylotome; gastropore tube short and commodious, much larger than gastrostyle</td><td rowspan="1" colspan="1"><italic><tp:taxon-name>Errinopora zarhyncha</tp:taxon-name></italic> Fisher, 1938
                                    </td></tr><tr><td rowspan="1" colspan="1">9'</td><td rowspan="1" colspan="1">Dactylopore spines smaller (0.4-1.2 mm), rarely compound; dactylostyle moderate to large with respect to dactylotome; gastropore tube longer and less commodious, providing a close fit for the gastrostyle</td><td rowspan="1" colspan="1">10</td></tr><tr><td rowspan="1" colspan="1">10</td><td rowspan="1" colspan="1">Dactylopore spines short (up to 0.4 mm); gastropores small (0.2 mm in diameter); colonies uniplanar, with angled branch axils</td><td rowspan="1" colspan="1"><italic><tp:taxon-name>Errinopora nanneca</tp:taxon-name></italic> Fisher, 1938 (branched form)
                                    </td></tr><tr><td rowspan="1" colspan="1">10'</td><td rowspan="1" colspan="1">Dactylopore spines taller (up to 1.2 mm); gastropores larger (0.3-0.5 mm in diameter); colonies 3-dimensional, with U-shaped branch axils</td><td rowspan="1" colspan="1"><italic><tp:taxon-name>Errinopora dichotoma</tp:taxon-name></italic> sp. n.
                                    </td><!--PageBreak--></tr></tbody></table></table-wrap><fig id="F4" position="float" orientation="portrait"><label>Figure 4.</label><caption><p>Midpoint rooting phylogeny of the Alaskan species of <italic><tp:taxon-name>Errinopora</tp:taxon-name></italic> estimated using mitochondrial rDNA 16S sequences. Numbers at nodes are the result of 100 bootstrap pseudoreplicates whenever &gt;70. Shown is one of six most parsimonious trees (length: 38; CI: 0.868). Numbers preceded by ‘USNM’ represent specimen catalog numbers at the United States National Museum, Smithsonian Institution. Numbers preceded by ‘EU’ or ‘JN’ represent GenBank accession numbers. Asterisks (*) indicate the two specimens and rDNA 16S sequences of <italic><tp:taxon-name>Errinopora nanneca</tp:taxon-name></italic> and <italic><tp:taxon-name>Errinopora zarhyncha</tp:taxon-name></italic> previously published by <xref ref-type="bibr" rid="B40">Lindner et al. (2008)</xref>.</p></caption><graphic xmlns:xlink="http://www.w3.org/1999/xlink" xlink:href="ZooKeys-158-001-g004.jpg" position="float" orientation="portrait" xlink:type="simple"/></fig></tp:treatment-sec><ref-list><ref id="B28"><mixed-citation xmlns:xlink="http://www.w3.org/1999/xlink" xlink:type="simple"><person-group><name name-style="western"><surname>Fisher</surname><given-names>WK</given-names></name></person-group> (<year>1938</year>)<article-title> Hydrocorals of the North Pacific Ocean.</article-title><source>Proceedings of the United States National Museum </source><volume>84</volume> (<issue>3024</issue>): <fpage>493</fpage>-<lpage>554</lpage>. <ext-link ext-link-type="uri" xlink:href="http://dx.doi.org/10.5479/si.00963801.84-3024.493" xlink:type="simple">doi: 10.5479/si.00963801.84-3024.493</ext-link></mixed-citation></ref><ref id="B6"><mixed-citation xmlns:xlink="http://www.w3.org/1999/xlink" xlink:type="simple"><person-group><name name-style="western"><surname>Boschma</surname><given-names>H</given-names></name></person-group> (<year>1956</year>)<source> Milleporina and Stylasterina. In: Moore RC (Ed) Treatise on Invertebrate Paleontology, Part F, University of Kansas Press, Lawrence, Kansas, F90-F106.</source></mixed-citation></ref><ref id="B7"><mixed-citation xmlns:xlink="http://www.w3.org/1999/xlink" xlink:type="simple"><person-group><name name-style="western"><surname>Boschma</surname><given-names>H</given-names></name></person-group> (<year>1957</year>)<article-title> List of the described species of the order Stylasterina.</article-title><source>Zoologische Verhandelingen </source><volume>33</volume>: <fpage>1</fpage>-<lpage>72</lpage>.</mixed-citation></ref><ref id="B15"><mixed-citation xmlns:xlink="http://www.w3.org/1999/xlink" xlink:type="simple"><person-group><name name-style="western"><surname>Cairns</surname><given-names>SD</given-names></name></person-group> (<year>1983a</year>)<article-title> Antarctic and Subantarctic Stylasterina (Coelenterata: Hydrozoa).</article-title><source>Antarctic Research Series </source><volume>38</volume>: <fpage>61</fpage>-<lpage>163</lpage>. <ext-link ext-link-type="uri" xlink:href="http://dx.doi.org/10.1029/AR038p0061" xlink:type="simple">doi: 10.1029/AR038p0061</ext-link></mixed-citation></ref><ref id="B16"><mixed-citation xmlns:xlink="http://www.w3.org/1999/xlink" xlink:type="simple"><person-group><name name-style="western"><surname>Cairns</surname><given-names>SD</given-names></name></person-group> (<year>1983b</year>)<article-title> A generic revision of the Stylasterina (Coelenterata: Hydrozoa). Part 1. Description of the genera.</article-title><source>Bulletin of Marine Science </source><volume>33</volume> (<issue>2</issue>): <fpage>427</fpage>-<lpage>508</lpage>.</mixed-citation></ref><ref id="B39"><mixed-citation xmlns:xlink="http://www.w3.org/1999/xlink" xlink:type="simple"><person-group><name name-style="western"><surname>Lindner</surname><given-names>A</given-names></name></person-group> (<year>2005</year>)<source> Evolution and Taxonomy of Stylasterid Corals (Cnidaria: Hydrozoa: Stylasteridae).</source><publisher-name>PhD thesis, Chapel Hill, North Carolina</publisher-name>, <publisher-loc>Duke University</publisher-loc>, <lpage>165</lpage> pp.</mixed-citation></ref><ref id="B11"><mixed-citation xmlns:xlink="http://www.w3.org/1999/xlink" xlink:type="simple"><person-group><name name-style="western"><surname>Broch</surname><given-names>H</given-names></name></person-group> (<year>1936</year>)<article-title> Untersuchungen an Stylasteriden (Hydrokorallen). Teil 1. Skrifter utgitt av Norske Videnskaps-Akademi i Oslo. 1.</article-title><source>Matematisk-Naturvidenskapelig Klasse </source><volume>8</volume>: <fpage>1</fpage>-<lpage>103</lpage>.</mixed-citation></ref><ref id="B4"><mixed-citation xmlns:xlink="http://www.w3.org/1999/xlink" xlink:type="simple"><person-group><name name-style="western"><surname>Bernecker</surname><given-names>M</given-names></name><name name-style="western"><surname>Weidlich</surname><given-names>O</given-names></name></person-group> (<year>1990</year>)<article-title> The Danian (Paleocene) coral limestone of Fakse, Denmark: a model for ancient aphotic, azooxanthellate coral mounds.</article-title><source>Facies </source><volume>22</volume>: <fpage>103</fpage>-<lpage>138</lpage>. <ext-link ext-link-type="uri" xlink:href="http://dx.doi.org/10.1007/BF02536947" xlink:type="simple">doi: 10.1007/BF02536947</ext-link></mixed-citation></ref><ref id="B5"><mixed-citation xmlns:xlink="http://www.w3.org/1999/xlink" xlink:type="simple"><person-group><name name-style="western"><surname>Bernecker</surname><given-names>M</given-names></name><name name-style="western"><surname>Weidlich</surname><given-names>O</given-names></name></person-group> (<year>2005</year>)<article-title> Azooxanthellate corals in the Late Maastrictian – Early Paleocene of the Danish basin: bryozoan and coral mounds in a boreal shelf setting.</article-title> In: <person-group><name name-style="western"><surname>Freiwald</surname><given-names>A</given-names></name><name name-style="western"><surname>Roberts</surname><given-names>JM</given-names></name></person-group> (<role>Eds</role>). <issue-title>Cold-water Corals and Ecosystems.</issue-title><source>Springer-Verlag, Berlin</source>: <fpage>3</fpage>-<lpage>25</lpage>. <ext-link ext-link-type="uri" xlink:href="http://dx.doi.org/10.1007/3-540-27673-4_1" xlink:type="simple">doi: 10.1007/3-540-27673-4_1</ext-link></mixed-citation></ref><ref id="B46"><mixed-citation xmlns:xlink="http://www.w3.org/1999/xlink" xlink:type="simple"><person-group><name name-style="western"><surname>Namikawa</surname><given-names>H</given-names></name><name name-style="western"><surname>Mawatari</surname><given-names>SF</given-names></name></person-group> (<year>1992</year>)<article-title> Role of the tentaculozooids of the polymorphic hydroid <italic>Stylactaria conchicola</italic> (Yamada) in interactions with some epifaunal space competitors.</article-title><source>Journal of Experimental Marine Biology </source><volume>62</volume>: <fpage>65</fpage>-<lpage>75</lpage>. <ext-link ext-link-type="uri" xlink:href="http://dx.doi.org/10.1016/0022-0981(92)90125-T" xlink:type="simple">doi: 10.1016/0022-0981(92)90125-T</ext-link></mixed-citation></ref><ref id="B18"><mixed-citation xmlns:xlink="http://www.w3.org/1999/xlink" xlink:type="simple"><person-group><name name-style="western"><surname>Cairns</surname><given-names>SD</given-names></name></person-group> (<year>1991</year>)<article-title> <italic>Cyclohelia lamellata</italic>, new genus and species of Stylasteridae (Cnidaria: Hydrozoa) from the Bering Sea.</article-title><source>Pacific Science </source><volume>45</volume> (<issue>4</issue>): <fpage>383</fpage>-<lpage>388</lpage>.</mixed-citation></ref><ref id="B51"><mixed-citation xmlns:xlink="http://www.w3.org/1999/xlink" xlink:type="simple"><person-group><name name-style="western"><surname>Thompson</surname><given-names>TG</given-names></name><name name-style="western"><surname>Chow</surname><given-names>TJ</given-names></name></person-group> (<year>1955</year>)<article-title> The strontium-calcium atom ratio in carbonate-secreting marine organisms.</article-title><source>Deep-Sea Research (Supplement) </source><volume>3</volume>: <fpage>20</fpage>-<lpage>39</lpage>.</mixed-citation></ref><ref id="B42"><mixed-citation xmlns:xlink="http://www.w3.org/1999/xlink" xlink:type="simple"><person-group><name name-style="western"><surname>Lowenstam</surname><given-names>HA</given-names></name></person-group> (<year>1964</year>)<article-title> Coexisting calcites and aragonites from skeletal carbonates of marine organisms and their strontium and magnesium contents.</article-title> In: <person-group><name name-style="western"><surname>Miyake</surname><given-names>Y</given-names></name><name name-style="western"><surname>Koyama</surname><given-names>T</given-names></name></person-group> (<role>Eds</role>). <issue-title>Recent Researches in the Fields of Hydrosphere, Atmosphere, and Nuclear Geochemistry, Maruzen C.</issue-title><source>, Ltd, Tokyo</source>: <fpage>373</fpage>-<lpage>403</lpage>.</mixed-citation></ref><ref id="B23"><mixed-citation xmlns:xlink="http://www.w3.org/1999/xlink" xlink:type="simple"><person-group><name name-style="western"><surname>Cairns</surname><given-names>SD</given-names></name><name name-style="western"><surname>Macintrye</surname><given-names>IG</given-names></name></person-group> (<year>1992</year>)<article-title> Phylogenetic implications of the calcium carbonate mineralogy in the Stylasteridae (Cnidaria: Hydrozoa).</article-title><source>Palaios </source><volume>7</volume>: <fpage>96</fpage>-<lpage>107</lpage>. <ext-link ext-link-type="uri" xlink:href="http://dx.doi.org/10.2307/3514799" xlink:type="simple">doi: 10.2307/3514799</ext-link></mixed-citation></ref><ref id="B40"><mixed-citation xmlns:xlink="http://www.w3.org/1999/xlink" xlink:type="simple"><person-group><name name-style="western"><surname>Lindner</surname><given-names>A</given-names></name><name name-style="western"><surname>Cairns</surname><given-names>SD</given-names></name><name name-style="western"><surname>Cunningham</surname><given-names>CW</given-names></name></person-group> (<year>2008</year>)<source> From offshore to onshore: multiple origins of shallow-water corals from deep-sea ancestors. PLoS One 3(6): e2429. </source>doi:10.1371/journal.pone.0002429</mixed-citation></ref><ref id="B3"><mixed-citation xmlns:xlink="http://www.w3.org/1999/xlink" xlink:type="simple"><person-group><name name-style="western"><surname>Baum</surname><given-names>DA</given-names></name><name name-style="western"><surname>Shaw</surname><given-names>KL</given-names></name></person-group> (<year>1995</year>)<article-title> Genealogical perspectives on the species problem.</article-title> In: <person-group><name name-style="western"><surname>Hoch</surname><given-names>PC</given-names></name><name name-style="western"><surname>Stephenson</surname><given-names>AG</given-names></name></person-group> (<role>Eds</role>). <issue-title>Experimental and Molecular Approaches to Plant Biosystematics, Missouri Botanical Garden, St.</issue-title><source>Louis</source>: <fpage>289</fpage>-<lpage>303</lpage>.</mixed-citation></ref><ref id="B2"><mixed-citation xmlns:xlink="http://www.w3.org/1999/xlink" xlink:type="simple"><person-group><name name-style="western"><surname>Avise</surname><given-names>JC</given-names></name></person-group> (<year>2000</year>)<source> Phylogeography: the history and formation of species, second edition.</source><publisher-name>Harvard University Press</publisher-name>, <publisher-loc>Cambridge</publisher-loc>, <lpage>447</lpage> pp.</mixed-citation></ref></ref-list></tp:taxon-treatment>
