# Supplementary material for: A Revision of the Stylasteridae (Cnidaria, Hydrozoa, Filifera) from Alaska and Adjacent Waters
Source: Zookeys. 2011 Dec 22;(158):1–88. doi: 10.3897/zookeys.158.1910 (PMC3253626; doi:10.3897/zookeys.158.1910)
Supplement: XML Treatment for Errinopora fisheri [file zookeys.158.1910-treatment6.xml]

<!DOCTYPE tp:taxon-treatment
  PUBLIC "-//TaxonX//DTD Taxonomic Treatment Publishing DTD v0 20100105//EN" "tax-treatment-NSO.dtd">
<tp:taxon-treatment xmlns:tp="http://www.plazi.org/taxpub"><tp:treatment-meta><mixed-citation publication-type="journal"><person-group><name><surname>Cairns</surname><given-names>Stephen D.</given-names></name><name><surname>Lindner</surname><given-names>Alberto</given-names></name></person-group><article-title>A Revision of the Stylasteridae (Cnidaria, Hydrozoa, Filifera) from Alaska and Adjacent Waters</article-title><source>Zookeys</source><day>22</day><month>12</month><year>2011</year><volume>2011</volume><issue>158</issue><fpage>1</fpage><lpage>88</lpage><pub-id pub-id-type="doi">10.3897/zookeys.158.1910</pub-id></mixed-citation></tp:treatment-meta><tp:nomenclature><tp:taxon-name>
                        <tp:taxon-name-part taxon-name-part-type="genus">Errinopora</tp:taxon-name-part>
                        <tp:taxon-name-part taxon-name-part-type="species">fisheri</tp:taxon-name-part>
                    <object-id xmlns:xlink="http://www.w3.org/1999/xlink" xlink:type="simple">urn:lsid:zoobank.org:act:9D4515E9-8067-4E6B-8C59-46B775683599</object-id>
                    <object-id xmlns:xlink="http://www.w3.org/1999/xlink" xlink:type="simple">http://species-id.net/wiki/Errinopora fisheri</object-id>
                    </tp:taxon-name><tp:taxon-authority>Lindner &amp; Cairns</tp:taxon-authority><tp:taxon-status xmlns:xlink="http://www.w3.org/1999/xlink" xlink:type="simple">sp. n.</tp:taxon-status><xref ref-type="fig" rid="F5">Figs 5A</xref><xref ref-type="fig" rid="F6">6A–K</xref><tp:nomenclature-citation-list><tp:nomenclature-citation><tp:taxon-name>Errinopora fisheri</tp:taxon-name><comment> Lindner, 2005: 100–102, figs 4.6A, 4.14 (unpublished name).</comment></tp:nomenclature-citation></tp:nomenclature-citation-list></tp:nomenclature><tp:treatment-sec sec-type="Type material"><title>Type material.</title><p>Holotype: <italic>Pacific Knight</italic> 204, a dry female colony, USNM 1123526 (<xref ref-type="fig" rid="F5">Fig. 5A</xref>). Paratype: <italic>Sea Storm</italic> 36, <named-content xmlns:xlink="http://www.w3.org/1999/xlink" content-type="dwc:verbatimCoordinates" xlink:type="simple">53°05'45"N, 171°41'56"E</named-content>, 458 m, 1 branch, USNM 1157073. <bold>Type locality.</bold> <named-content xmlns:xlink="http://www.w3.org/1999/xlink" content-type="dwc:verbatimCoordinates" xlink:type="simple">53°06'N, 171°42'E</named-content> (off Attu Island, Aleutian Islands), 455 m, 31 Jul 1994.
                    </p></tp:treatment-sec><tp:treatment-sec sec-type="Etymology"><title>Etymology.</title><p>Named in honor of Walter K. Fisher, who wrote the original revision of the Aleutian Island stylasterids (<xref ref-type="bibr" rid="B28">Fisher 1938</xref>) and described the genus <italic><tp:taxon-name>Errinopora</tp:taxon-name></italic> (Fisher, 1931).
                    </p></tp:treatment-sec><tp:treatment-sec sec-type="Material examined"><title>Material examined.</title><p>Holotype.</p></tp:treatment-sec><tp:treatment-sec sec-type="Description"><title>Description.</title><p>Holotype (<xref ref-type="fig" rid="F5">Fig. 5A</xref>) uniplanar with a secondary flabellum at mid-height, 9 cm in height and 6.5 cm in width, with a basal branch diameter of 10 × 7.5 mm. Branches circular to slightly elliptical in cross section and irregularly dichotomous, small-diameter branches often diverging from larger main branches; branch anastomosis absent. Coenosteum reticulate-granular in texture, the strips being 80-90 µm in width and covered with small granules 5-15 µm in diameter; strips bordered by slits 40-45 µm wide. Coenosteum light orange.
                    </p><p>Dactylopore spines favor one face of corallum over the other, arranged in abcauline, crescent-shaped terraces flanking one or two gastropores (<xref ref-type="fig" rid="F6">Fig. 6A-D</xref>). Terraces sometimes almost completely surround a gastropore (<xref ref-type="fig" rid="F6">Fig. 6C-D</xref>), resembling a cyclosystem of 1.5 mm diameter with an adcauline diastema, much as in <italic><tp:taxon-name>Stylaster</tp:taxon-name></italic>, but isolated dactylopore spines also fairly common, especially near base of colony. Dactylopore terraces quite thin (0.35 mm) and up to 1.5 mm in height, and, although laterally fused, the individuality of each dactylopore spine is subsumed into the more continuous terrace structure; compound dactylopore spines absent; exterior surface of spines longitudinally ridged. Terraces often horizontally oriented on branches, and slightly flared around gastropore(s). Dactylotomes not slit-shaped as in most other <italic><tp:taxon-name>Errinopora</tp:taxon-name></italic>, but instead small elliptical pores about 0.27 mm long and 0.15 mm in width occurring only near tips of spine structure; dactylotomes always directed toward a gastropore. Dactylostyles small, about 50 µm in width, having stubby elements up to 25 µm in length and 10-15 µm in diameter. Secondary dactylopores absent.
                    </p><p>Gastropores circular, flush with coenosteum, 0.3-0.5 mm in diameter, being fairly consistent in size; gastropores isolated, not arranged in rows; secondary gastropores absent. Gastropore tube cylindrical, but with a slight medial constriction; often a ring palisade is present, the elements 50 µm tall and 15-25 µm in diameter. Gastrostyle squat, an illustrated one being 0.33 mm tall and 0.29 mm in diameter (<xref ref-type="fig" rid="F6">Fig. 6I</xref>). Gastrostyles covered with longitudinal anastomosing ridges as consistent with the genus. Female ampullae (<xref ref-type="fig" rid="F6">Fig. 6D</xref>) hemispherical but often irregular in shape due to protrud<!--PageBreak--><!--PageBreak-->ing dactylopore spines. Female ampullae 1.0–1.2 mm in diameter; efferent pores not observed. Male ampullae unknown.
                    </p></tp:treatment-sec><tp:treatment-sec sec-type="Remarks"><title>Remarks.</title><p>Even though represented by only one specimen, <italic><tp:taxon-name>Errinopora fisheri</tp:taxon-name></italic> can be distinguished from other Alaskan congeners by the distinctively terraced arrangement of its dactylopore spines, its small elliptically-shaped dactylotomes, its squat gastrostyles, and its constricted gastropore tube with a ring palisade (see Dichotomou<!--PageBreak-->s Key and <xref ref-type="table" rid="T1">Table 1</xref>). Most of these features, however, are shared with <italic><tp:taxon-name>Errinopora cestoporina</tp:taxon-name></italic>, a species known only from Burdwood Bank and off Tierra del Fuego at 359-384 m. <italic><tp:taxon-name>Errinopora cestoporina</tp:taxon-name></italic> differs in having differently shaped ampullae, a different corallum color (white), small perforated mounds covering the coenosteum, and a differently shaped gastrostyle.
                    </p></tp:treatment-sec><tp:treatment-sec sec-type="Distribution"><title>Distribution.</title><p>Known only from Aleutian Islands: off Attu Island; 455-458 m.</p><fig id="F5" position="float" orientation="portrait"><label>Figure 5.</label><caption><p>Color figures of skeleton of various Alaskan stylasterids: <bold>A</bold> <italic><tp:taxon-name>Errinopora fisheri</tp:taxon-name></italic> <bold>B, G–I</bold> <italic><tp:taxon-name>Errinopora nanneca</tp:taxon-name></italic> <bold>C, F</bold> <italic><tp:taxon-name>Errinopora undulata</tp:taxon-name></italic>, <bold>D</bold> <italic><tp:taxon-name>Errinopora disticha</tp:taxon-name></italic> <bold>E</bold> <italic><tp:taxon-name>Errinopora zarhyncha</tp:taxon-name></italic>. <bold>A</bold> holotype, USNM 1123526 <bold>B</bold> holotype, USNM 42875 <bold>C</bold> holotype, USNM 112327 <bold>D</bold> holotype, USNM 1123524 <bold>E</bold> holotype, USNM 42874 <bold>F</bold> lateral view of a large paratype, USNM 1123528 <bold>G</bold> lamellate colony with digitate distal branches, USNM 1123462 <bold>H</bold> lamellate colony, USNM 44070 <bold>I</bold> intermediate form between lamellate and digitate, USNM 1123510.</p></caption><graphic xmlns:xlink="http://www.w3.org/1999/xlink" xlink:href="ZooKeys-158-001-g005.jpg" position="float" orientation="portrait" xlink:type="simple"/></fig><fig id="F6" position="float" orientation="portrait"><label>Figure 6.</label><caption><p>Holotype of <italic><tp:taxon-name>Errinopora fisheri</tp:taxon-name></italic>, USNM 1123526: <bold>A–D</bold> branch tips with dactylopore spines arranged in crescents (female ampulla shown in figure D) <bold>E, H–I</bold> lateral view of gastrostyles <bold>F–G</bold> coenosteal texture <bold>J</bold> detail of gastrostyle spines <bold>K</bold> dactylostyle.</p></caption><graphic xmlns:xlink="http://www.w3.org/1999/xlink" xlink:href="ZooKeys-158-001-g006.jpg" position="float" orientation="portrait" xlink:type="simple"/></fig></tp:treatment-sec><tp:treatment-sec><!--Section generated to contain objects referenced in tp:taxon-treatment.--><table-wrap position="float" orientation="portrait" id="T1"><label>Table 1.</label><caption><p>Tabular Key of the Ten Species of <italic><tp:taxon-name>Errinopora</tp:taxon-name></italic> (pscs = pseudocyclsosystems)</p></caption><table><tbody><tr><th rowspan="1" colspan="1"/><th rowspan="1" colspan="1"><bold>i<italic><tp:taxon-name>Errinopora fisher</tp:taxon-name></italic></bold></th><th rowspan="1" colspan="1"><bold>a<italic><tp:taxon-name>Errinopora cestoporin</tp:taxon-name></italic></bold></th><th rowspan="1" colspan="1"><bold>a<italic><tp:taxon-name>Errinopora porifer</tp:taxon-name></italic></bold></th><th rowspan="1" colspan="1"><bold>a<italic><tp:taxon-name>Errinopora undulat</tp:taxon-name></italic></bold></th><th rowspan="1" colspan="1"><bold>a<italic><tp:taxon-name>Errinopora distich</tp:taxon-name></italic></bold></th><th rowspan="1" colspan="1"><bold>i<italic><tp:taxon-name>Errinopora pourtalesi</tp:taxon-name></italic></bold></th><th rowspan="1" colspan="1"><bold>a<italic><tp:taxon-name>Errinopora stylifer</tp:taxon-name></italic></bold></th><th rowspan="1" colspan="1"><bold>a<italic><tp:taxon-name>Errinopora zarhynch</tp:taxon-name></italic></bold></th><th rowspan="1" colspan="1"><bold>a<italic><tp:taxon-name>Errinopora nannec</tp:taxon-name></italic></bold></th><th rowspan="1" colspan="1"><bold>a<italic><tp:taxon-name>Errinopora dichotom</tp:taxon-name></italic></bold></th></tr><tr><th rowspan="1" colspan="1"><bold>Dactylopore Spines</bold></th><th rowspan="1" colspan="1"/><th rowspan="1" colspan="1"/><th rowspan="1" colspan="1"/><th rowspan="1" colspan="1"/><th rowspan="1" colspan="1"/><th rowspan="1" colspan="1"/><th rowspan="1" colspan="1"/><th rowspan="1" colspan="1"/><th rowspan="1" colspan="1"/><th rowspan="1" colspan="1"/></tr><tr><td rowspan="1" colspan="1">Arrangement</td><td rowspan="1" colspan="1">Tall terraces and pscs</td><td rowspan="1" colspan="1">Tall terraces and pscs</td><td rowspan="1" colspan="1">Isolated or short unilateral rows</td><td rowspan="1" colspan="1">Pscs and short unilateral rows</td><td rowspan="1" colspan="1">Distichoporine rows; pscs at base</td><td rowspan="1" colspan="1">Distichoporine rows, unilateral rows, isolated, pscs</td><td rowspan="1" colspan="1">Distichoporine rows, pscs at  base</td><td rowspan="1" colspan="1">Short unilateral rows, isolated</td><td rowspan="1" colspan="1">Short unilateral rows, pscs, isolated</td><td rowspan="1" colspan="1">Short unilateral rows, isolated</td></tr><tr><td rowspan="1" colspan="1">Compound Dactylopore Spines</td><td rowspan="1" colspan="1">Absent</td><td rowspan="1" colspan="1">Absent</td><td rowspan="1" colspan="1">Absent</td><td rowspan="1" colspan="1">Absent</td><td rowspan="1" colspan="1">Present</td><td rowspan="1" colspan="1">Present</td><td rowspan="1" colspan="1">Absent</td><td rowspan="1" colspan="1">Present</td><td rowspan="1" colspan="1">Absent</td><td rowspan="1" colspan="1">Present</td></tr><tr><td rowspan="1" colspan="1">Maximum Height</td><td rowspan="1" colspan="1">1.5 mm</td><td rowspan="1" colspan="1">1.3 mm</td><td rowspan="1" colspan="1">0.46 mm</td><td rowspan="1" colspan="1">0.25 mm</td><td rowspan="1" colspan="1">0.5–0.9 mm</td><td rowspan="1" colspan="1">1.1–1.2 mm</td><td rowspan="1" colspan="1">0.5–0.9 mm</td><td rowspan="1" colspan="1">to 3 mm</td><td rowspan="1" colspan="1">0.4 mm</td><td rowspan="1" colspan="1">1.2 mm</td></tr><tr><td rowspan="1" colspan="1">Wall Thickness</td><td rowspan="1" colspan="1">Not individualized</td><td rowspan="1" colspan="1">Thick</td><td rowspan="1" colspan="1">Thin</td><td rowspan="1" colspan="1">Thin</td><td rowspan="1" colspan="1">Thick</td><td rowspan="1" colspan="1">Thick</td><td rowspan="1" colspan="1">Thick</td><td rowspan="1" colspan="1">Thick</td><td rowspan="1" colspan="1">Thick</td><td rowspan="1" colspan="1">Thick</td></tr><tr><td rowspan="1" colspan="1">Dactylotome Shape</td><td rowspan="1" colspan="1">Elliptical pores</td><td rowspan="1" colspan="1">Slit</td><td rowspan="1" colspan="1">Apical pores</td><td rowspan="1" colspan="1">Slit</td><td rowspan="1" colspan="1">Slit</td><td rowspan="1" colspan="1">Slit</td><td rowspan="1" colspan="1">Slit</td><td rowspan="1" colspan="1">Slit</td><td rowspan="1" colspan="1">Slit</td><td rowspan="1" colspan="1">Slit</td></tr><tr><td rowspan="1" colspan="1">External Surface of Dactylopore Spine</td><td rowspan="1" colspan="1">Inconspicuously ridged</td><td rowspan="1" colspan="1">Reticulate-Granular</td><td rowspan="1" colspan="1">Not ridged</td><td rowspan="1" colspan="1">Inconspicuosly ridged</td><td rowspan="1" colspan="1">Inconspicuously ridged</td><td rowspan="1" colspan="1">Inconspicuously ridged</td><td rowspan="1" colspan="1">Inconspicuously ridged</td><td rowspan="1" colspan="1">Inconspicuously ridged</td><td rowspan="1" colspan="1">Prominently ridged</td><td rowspan="1" colspan="1">Inconspicuously ridged</td></tr><tr><td rowspan="1" colspan="1">Dactylostyle</td><td rowspan="1" colspan="1">Narrow</td><td rowspan="1" colspan="1">Robust</td><td rowspan="1" colspan="1">Moderate width</td><td rowspan="1" colspan="1">Robust</td><td rowspan="1" colspan="1">Robust</td><td rowspan="1" colspan="1">Robust</td><td rowspan="1" colspan="1">Robust</td><td rowspan="1" colspan="1">Narrow</td><td rowspan="1" colspan="1">Moderate width</td><td rowspan="1" colspan="1">Robust</td></tr><tr><td rowspan="1" colspan="1">Secondary Dactylopores</td><td rowspan="1" colspan="1">Absent</td><td rowspan="1" colspan="1">Present</td><td rowspan="1" colspan="1">Present</td><td rowspan="1" colspan="1">Present</td><td rowspan="1" colspan="1">Present</td><td rowspan="1" colspan="1">Present</td><td rowspan="1" colspan="1">Present</td><td rowspan="1" colspan="1">Present</td><td rowspan="1" colspan="1">Present</td><td rowspan="1" colspan="1">Present</td></tr><tr><td rowspan="1" colspan="1"><bold>Corallum</bold></td><td rowspan="1" colspan="1"/><td rowspan="1" colspan="1"/><td rowspan="1" colspan="1"/><td rowspan="1" colspan="1"/><td rowspan="1" colspan="1"/><td rowspan="1" colspan="1"/><td rowspan="1" colspan="1"/><td rowspan="1" colspan="1"/><td rowspan="1" colspan="1"/><td rowspan="1" colspan="1"/></tr><tr><td rowspan="1" colspan="1">Shape</td><td rowspan="1" colspan="1">Uniplanar</td><td rowspan="1" colspan="1">Bushy</td><td rowspan="1" colspan="1">Uniplanar</td><td rowspan="1" colspan="1">Lamellate</td><td rowspan="1" colspan="1">Uniplanar</td><td rowspan="1" colspan="1">Bushy</td><td rowspan="1" colspan="1">Uniplanar</td><td rowspan="1" colspan="1">Uniplanar</td><td rowspan="1" colspan="1">Uniplanar branching or plate-like</td><td rowspan="1" colspan="1">Three dimensional</td></tr><tr><td rowspan="1" colspan="1">Branch Size</td><td rowspan="1" colspan="1">Delicate</td><td rowspan="1" colspan="1">Delicate</td><td rowspan="1" colspan="1">Delicate</td><td rowspan="1" colspan="1">Sheets thin</td><td rowspan="1" colspan="1">Robust</td><td rowspan="1" colspan="1">Medium</td><td rowspan="1" colspan="1">Medium</td><td rowspan="1" colspan="1">Large</td><td rowspan="1" colspan="1">Delicate</td><td rowspan="1" colspan="1">Robust</td></tr><tr><td rowspan="1" colspan="1">Branch Cross Section</td><td rowspan="1" colspan="1">Circular to elliptical</td><td rowspan="1" colspan="1">Circular</td><td rowspan="1" colspan="1">Circular to slightly elliptical</td><td rowspan="1" colspan="1">Lamellar</td><td rowspan="1" colspan="1">Flattened</td><td rowspan="1" colspan="1">Circular</td><td rowspan="1" colspan="1">Circular to slightly elliptical</td><td rowspan="1" colspan="1">Circular to elliptical</td><td rowspan="1" colspan="1">Circular to lamellar</td><td rowspan="1" colspan="1">Circular to slightly elliptical</td></tr><tr><td rowspan="1" colspan="1">Color</td><td rowspan="1" colspan="1">Orange</td><td rowspan="1" colspan="1">White</td><td rowspan="1" colspan="1">White, light orange</td><td rowspan="1" colspan="1">Orange</td><td rowspan="1" colspan="1">Light orange</td><td rowspan="1" colspan="1">Orange</td><td rowspan="1" colspan="1">Orange, yellow</td><td rowspan="1" colspan="1">Orange</td><td rowspan="1" colspan="1">Orange, pink</td><td rowspan="1" colspan="1">Orange</td></tr><tr><td rowspan="1" colspan="1"><bold>Other Characters</bold></td><td rowspan="1" colspan="1"/><td rowspan="1" colspan="1"/><td rowspan="1" colspan="1"/><td rowspan="1" colspan="1"/><td rowspan="1" colspan="1"/><td rowspan="1" colspan="1"/><td rowspan="1" colspan="1"/><td rowspan="1" colspan="1"/><td rowspan="1" colspan="1"/><td rowspan="1" colspan="1"/></tr><tr><td rowspan="1" colspan="1">Gastropore Diameter</td><td rowspan="1" colspan="1">0.3–0.5 mm</td><td rowspan="1" colspan="1">0.30–0.55 mm</td><td rowspan="1" colspan="1">0.23–0.27 mm</td><td rowspan="1" colspan="1">0.30–0.45 mm</td><td rowspan="1" colspan="1">0.3–0.7 mm</td><td rowspan="1" colspan="1">0.20–0.38 mm</td><td rowspan="1" colspan="1">0.4 mm</td><td rowspan="1" colspan="1">0.2–1.1 mm</td><td rowspan="1" colspan="1">about 0.2 mm</td><td rowspan="1" colspan="1">0.3–0.5 mm</td></tr><tr><td rowspan="1" colspan="1">Secondary Gastropores</td><td rowspan="1" colspan="1">Absent</td><td rowspan="1" colspan="1">Absent</td><td rowspan="1" colspan="1">Present</td><td rowspan="1" colspan="1">Present</td><td rowspan="1" colspan="1">Present</td><td rowspan="1" colspan="1">Present</td><td rowspan="1" colspan="1">Present</td><td rowspan="1" colspan="1">Present</td><td rowspan="1" colspan="1">Present</td><td rowspan="1" colspan="1">Present</td></tr><tr><td rowspan="1" colspan="1">Coenosteal Texture</td><td rowspan="1" colspan="1">Reticulate-Spinose</td><td rowspan="1" colspan="1">Reticulate-Granular</td><td rowspan="1" colspan="1">Reticulate-Granular</td><td rowspan="1" colspan="1">Reticulate-Spinose</td><td rowspan="1" colspan="1">Reticulate-Spinose</td><td rowspan="1" colspan="1">Reticulate-Granular</td><td rowspan="1" colspan="1">Reticulate-Granular</td><td rowspan="1" colspan="1">Reticulate-Spinose</td><td rowspan="1" colspan="1">Reticulate-Spinose</td><td rowspan="1" colspan="1">Reticulate-Spinose</td></tr><tr><td rowspan="1" colspan="1">Unique Features</td><td rowspan="1" colspan="1">Gastropore tube constricted; ring palisade present; gastrostyles squat</td><td rowspan="1" colspan="1">Conical ampullae; coenenchymal papillae; gastrostyle pedicellate</td><td rowspan="1" colspan="1">Dactylopore spines conical</td><td rowspan="1" colspan="1"/><td rowspan="1" colspan="1">Gastrostyles flattened in cross section</td><td rowspan="1" colspan="1">Encrusting base</td><td rowspan="1" colspan="1"/><td rowspan="1" colspan="1">Gastropore tubes commodious</td><td rowspan="1" colspan="1"/><td rowspan="1" colspan="1">U-shaped branching axils</td></tr><tr><td rowspan="1" colspan="1">Distributon and Depth Range</td><td rowspan="1" colspan="1">Aleutian Islands, 455 m</td><td rowspan="1" colspan="1">Tierra del Fuego, 359–384 m</td><td rowspan="1" colspan="1">Okhotsk Sea, 190–250 m</td><td rowspan="1" colspan="1">Aleutian Islands, 350–640 m</td><td rowspan="1" colspan="1">Aleutian Islands, 178–536 m</td><td rowspan="1" colspan="1">Central California,49–183 m</td><td rowspan="1" colspan="1">Off Japan, Okhotsk Sea, 84–379 m</td><td rowspan="1" colspan="1">Aleutian Islands,207–658 m</td><td rowspan="1" colspan="1">Aleutian Islands,40–517 m</td><td rowspan="1" colspan="1">Aleutian Islands,178–217 m</td></tr></tbody></table></table-wrap></tp:treatment-sec><ref-list><ref id="B28"><mixed-citation xmlns:xlink="http://www.w3.org/1999/xlink" xlink:type="simple"><person-group><name name-style="western"><surname>Fisher</surname><given-names>WK</given-names></name></person-group> (<year>1938</year>)<article-title> Hydrocorals of the North Pacific Ocean.</article-title><source>Proceedings of the United States National Museum </source><volume>84</volume> (<issue>3024</issue>): <fpage>493</fpage>-<lpage>554</lpage>. <ext-link ext-link-type="uri" xlink:href="http://dx.doi.org/10.5479/si.00963801.84-3024.493" xlink:type="simple">doi: 10.5479/si.00963801.84-3024.493</ext-link></mixed-citation></ref></ref-list></tp:taxon-treatment>
