# Supplementary material for: A Revision of the Stylasteridae (Cnidaria, Hydrozoa, Filifera) from Alaska and Adjacent Waters
Source: Zookeys. 2011 Dec 22;(158):1–88. doi: 10.3897/zookeys.158.1910 (PMC3253626; doi:10.3897/zookeys.158.1910)
Supplement: XML Treatment for Errinopora disticha [file zookeys.158.1910-treatment8.xml]

<!DOCTYPE tp:taxon-treatment
  PUBLIC "-//TaxonX//DTD Taxonomic Treatment Publishing DTD v0 20100105//EN" "tax-treatment-NSO.dtd">
<tp:taxon-treatment xmlns:tp="http://www.plazi.org/taxpub"><tp:treatment-meta><mixed-citation publication-type="journal"><person-group><name><surname>Cairns</surname><given-names>Stephen D.</given-names></name><name><surname>Lindner</surname><given-names>Alberto</given-names></name></person-group><article-title>A Revision of the Stylasteridae (Cnidaria, Hydrozoa, Filifera) from Alaska and Adjacent Waters</article-title><source>Zookeys</source><day>22</day><month>12</month><year>2011</year><volume>2011</volume><issue>158</issue><fpage>1</fpage><lpage>88</lpage><pub-id pub-id-type="doi">10.3897/zookeys.158.1910</pub-id></mixed-citation></tp:treatment-meta><tp:nomenclature><tp:taxon-name>
                        <tp:taxon-name-part taxon-name-part-type="genus">Errinopora</tp:taxon-name-part>
                        <tp:taxon-name-part taxon-name-part-type="species">disticha</tp:taxon-name-part>
                    <object-id xmlns:xlink="http://www.w3.org/1999/xlink" xlink:type="simple">urn:lsid:zoobank.org:act:3CA47961-430E-4FDF-BB00-15C6DDB19829</object-id>
                    <object-id xmlns:xlink="http://www.w3.org/1999/xlink" xlink:type="simple">http://species-id.net/wiki/Errinopora_disticha</object-id>
                    </tp:taxon-name><tp:taxon-authority>Lindner &amp; Cairns</tp:taxon-authority><tp:taxon-status xmlns:xlink="http://www.w3.org/1999/xlink" xlink:type="simple">sp. n.</tp:taxon-status><xref ref-type="fig" rid="F5">Figs 5D</xref><xref ref-type="fig" rid="F8">8A–J</xref><tp:nomenclature-citation-list><tp:nomenclature-citation><tp:taxon-name>Errinopora disticha</tp:taxon-name><comment> Lindner, 2005: 97–99, figs 4.2A-B, 4.7B, 4.13 (unpublished name).</comment></tp:nomenclature-citation></tp:nomenclature-citation-list></tp:nomenclature><tp:treatment-sec sec-type="Type material"><title>Type material.</title><p>Holotype: a dry female colony 10 cm in height, coll. Renfro, USNM 1123524 (<xref ref-type="fig" rid="F5">Fig. 5D</xref>). Paratypes: also from type locality, 1 female, USNM 1123521; <italic>Alaskan Leader</italic> 35, <named-content xmlns:xlink="http://www.w3.org/1999/xlink" content-type="dwc:verbatimCoordinates" xlink:type="simple">53°01'48"N, 170°06.62'W</named-content>, 172–178 m, 4 Jun 2002, 2 male, USNM 1123525; <italic>Alb-</italic>3480, <named-content xmlns:xlink="http://www.w3.org/1999/xlink" content-type="dwc:verbatimCoordinates" xlink:type="simple">52°06'N, 171°45'W</named-content>, 518 m, 8 Jul 1893, 2 males in alcohol, USNM 43768; <italic>Alb-</italic>3480, see above, 1 male, USNM 1148212 (ex USNM 52247, paratype of <italic>Errinopora zarhyncha</italic>); <named-content xmlns:xlink="http://www.w3.org/1999/xlink" content-type="dwc:verbatimCoordinates" xlink:type="simple">52°03'26"N, 179°12.34'E</named-content>, 475 m, 27 Apr 2000, 1 male, USNM 1123523; <named-content xmlns:xlink="http://www.w3.org/1999/xlink" content-type="dwc:verbatimCoordinates" xlink:type="simple">51°52'46"N, 179°17'24"E</named-content>, 536 m, 16 Jul 2000, 2 female, USNM 1123522. <bold>Type locality.</bold> <named-content xmlns:xlink="http://www.w3.org/1999/xlink" content-type="dwc:verbatimCoordinates" xlink:type="simple">51°53'12"N, 179°17.40'E</named-content> (west of Semisopochnoi I., Petrel Bank), 530 m.
                    </p><p><bold>Etymology.</bold> The specific name <italic>disticha</italic> (from the Greek <italic>distichos</italic>, meaning “of two rows") refers to the short distichoporine pore rows of this species.
                    </p><p><bold>Material examined.</bold> Types.
                    </p><p><bold>Description.</bold> Colonies uniplanar to multiplanar, consisting of cylindrical to highly compressed branches, the greater axis of compressed branches oriented in plane of colony flabellum and reaching up to two times length of lesser axis. Branching dichotomous and non-anastomotic, terminating in blunt tips and forming U-shaped axils between branching. Holotype (<xref ref-type="fig" rid="F5">Fig. 5D</xref>) 10 cm tall and equally wide, with a basal branch diameter of 22 × 20 mm; largest specimen (USNM 1123523) 13.5 cm in height. Parasitic spionid polychaete tubes found in only one corallum (USMM 1123525). Coenosteum typical for the genus: reticulate spinose, the narrow strips separated by <!--PageBreak-->broad porous slits, resulting in a very porous surface. Coenosteum light orange; branch cores white or lighter orange.
                    </p><p>Dactylopore spines mostly arranged in long meandering distichoporine (bilateral) rows of up to 18 laterally fused spines (<xref ref-type="fig" rid="F8">Fig. 8A-B</xref>). Two rows or terraces of dactylopore spines usually flank each gastropore row, the dactylotomes facing the gastropore; however, the number of dactylopore spines is often unequal on either side of a pore row and are occasionally absent from one side. Toward corallum base, pore rows decrease in length, often resulting in a single gastropore surrounded by 3–6<!--PageBreak--> dactylopore spines approximating a pseudocyclosystem. Dactylopore spines fairly short (0.5–0.9 mm in height) and thick-walled, the dactylotome consisting of one-third to half width of spine; compound dactylopore spines common. Dactylostyles robust, up to 75 µm in width, consisting of cylindrical elements up to 53 µm in length and 5–10 µm in diameter; exterior surface longitudinally ridged. Secondary dactylopores, which lack styles, very common on coenosteum, especially back sides of dactylopore spines, these pores being circular, flush with the surface, and measure about 75–110 µm in diameter.
                    </p><p>Gastropores circular, flush with coenosteum, and variable in size, ranging from 0.3–0.7 mm in diameter, both size classes often adjacent to one another. Gastropores usually closely spaced and unilinearly arranged in a shallow sulcus created by adjacent dactylopore spine terraces. Gastropore tubes cylindrical, fairly shallow, and lack a ring palisade; secondary gastropores 0.19–0.30 mm in diameter. Gastrostyles lanceolate but somewhat stout, the figured symmetrical style (<xref ref-type="fig" rid="F8">Fig. 8H–I</xref>) being 0.49 mm in height and 0.36 mm in diameter, however, many gastrostyles are asymmetrical, being elliptical to flattened in cross section. Gastrostyles bear longitudinal, spiny, anastomosing ridges, and fill most of gastropore cavity.
                    </p><p>Female ampullae (<xref ref-type="fig" rid="F8">Fig. 8A–B</xref>) hemispherical to somewhat flattened (1.3–1.5 mm in diameter), their basal perimeter often slightly undercut, and often with an irregular or ridged surface. Discrete efferent pores never observed. Male ampullae small, porous, hemispherical blisters 0.4–0.6 mm in diameter, often occurring in great concentrations on coenosteum.
                    </p></tp:treatment-sec><tp:treatment-sec sec-type="Remarks"><title>Remarks.</title><p><italic><tp:taxon-name>Errinopora disticha</tp:taxon-name></italic> is the only Alaskan <italic><tp:taxon-name>Errinopora</tp:taxon-name></italic> species to have its dactylopore spines arranged bilaterally in distichoporine rows flanking a row of gastropores, however two other species have a distichoporine arrangement: <italic><tp:taxon-name>Errinopora pourtalesii</tp:taxon-name></italic> (California) and <italic><tp:taxon-name>Errinopora stylifera</tp:taxon-name></italic> (Japan to Okhotsk Sea) (see Dichotomous Key and <xref ref-type="table" rid="T1">Table 1</xref>). <italic><tp:taxon-name>Errinopora disticha</tp:taxon-name></italic> differs from those two species in having reticulate-spinose coenosteum (vs reticulate-granular), and flattened gastrostyles and branches. Of the 10 specimens examined, 4 are female and 6 male.
                    </p></tp:treatment-sec><tp:treatment-sec sec-type="Distribution"><title>Distribution.</title><p>Known only from the Aleutian Islands: off Petrel Bank, Amukta Pass, and off Four Kings Islands; 178-536 m.</p><fig id="F8" position="float" orientation="portrait"><label>Figure 8.</label><caption><p>Holotype of <italic><tp:taxon-name>Errinopora disticha</tp:taxon-name></italic>, USNM 1123524: <bold>A–B</bold> distichoporine pore rows and female ampullae (A a stereo view) <bold>C</bold> gastropore and adjacent dactylopore spine with dactylostyle <bold>D–E</bold> coenosteal texture <bold>F–G</bold> dactylostyle <bold>H–I</bold> lateral view of gastrostyle <bold>J</bold> detail of gastrostyle spines.</p></caption><graphic xmlns:xlink="http://www.w3.org/1999/xlink" xlink:href="ZooKeys-158-001-g008.jpg" position="float" orientation="portrait" xlink:type="simple"/></fig></tp:treatment-sec><tp:treatment-sec><!--Section generated to contain objects referenced in tp:taxon-treatment.--><fig id="F5" position="float" orientation="portrait"><label>Figure 5.</label><caption><p>Color figures of skeleton of various Alaskan stylasterids: <bold>A</bold> <italic><tp:taxon-name>Errinopora fisheri</tp:taxon-name></italic> <bold>B, G–I</bold> <italic><tp:taxon-name>Errinopora nanneca</tp:taxon-name></italic> <bold>C, F</bold> <italic><tp:taxon-name>Errinopora undulata</tp:taxon-name></italic>, <bold>D</bold> <italic><tp:taxon-name>Errinopora disticha</tp:taxon-name></italic> <bold>E</bold> <italic><tp:taxon-name>Errinopora zarhyncha</tp:taxon-name></italic>. <bold>A</bold> holotype, USNM 1123526 <bold>B</bold> holotype, USNM 42875 <bold>C</bold> holotype, USNM 112327 <bold>D</bold> holotype, USNM 1123524 <bold>E</bold> holotype, USNM 42874 <bold>F</bold> lateral view of a large paratype, USNM 1123528 <bold>G</bold> lamellate colony with digitate distal branches, USNM 1123462 <bold>H</bold> lamellate colony, USNM 44070 <bold>I</bold> intermediate form between lamellate and digitate, USNM 1123510.</p></caption><graphic xmlns:xlink="http://www.w3.org/1999/xlink" xlink:href="ZooKeys-158-001-g005.jpg" position="float" orientation="portrait" xlink:type="simple"/></fig><table-wrap position="float" orientation="portrait" id="T1"><label>Table 1.</label><caption><p>Tabular Key of the Ten Species of <italic><tp:taxon-name>Errinopora</tp:taxon-name></italic> (pscs = pseudocyclsosystems)</p></caption><table><tbody><tr><th rowspan="1" colspan="1"/><th rowspan="1" colspan="1"><bold>i<italic><tp:taxon-name>Errinopora fisher</tp:taxon-name></italic></bold></th><th rowspan="1" colspan="1"><bold>a<italic><tp:taxon-name>Errinopora cestoporin</tp:taxon-name></italic></bold></th><th rowspan="1" colspan="1"><bold>a<italic><tp:taxon-name>Errinopora porifer</tp:taxon-name></italic></bold></th><th rowspan="1" colspan="1"><bold>a<italic><tp:taxon-name>Errinopora undulat</tp:taxon-name></italic></bold></th><th rowspan="1" colspan="1"><bold>a<italic><tp:taxon-name>Errinopora distich</tp:taxon-name></italic></bold></th><th rowspan="1" colspan="1"><bold>i<italic><tp:taxon-name>Errinopora pourtalesi</tp:taxon-name></italic></bold></th><th rowspan="1" colspan="1"><bold>a<italic><tp:taxon-name>Errinopora stylifer</tp:taxon-name></italic></bold></th><th rowspan="1" colspan="1"><bold>a<italic><tp:taxon-name>Errinopora zarhynch</tp:taxon-name></italic></bold></th><th rowspan="1" colspan="1"><bold>a<italic><tp:taxon-name>Errinopora nannec</tp:taxon-name></italic></bold></th><th rowspan="1" colspan="1"><bold>a<italic><tp:taxon-name>Errinopora dichotom</tp:taxon-name></italic></bold></th></tr><tr><th rowspan="1" colspan="1"><bold>Dactylopore Spines</bold></th><th rowspan="1" colspan="1"/><th rowspan="1" colspan="1"/><th rowspan="1" colspan="1"/><th rowspan="1" colspan="1"/><th rowspan="1" colspan="1"/><th rowspan="1" colspan="1"/><th rowspan="1" colspan="1"/><th rowspan="1" colspan="1"/><th rowspan="1" colspan="1"/><th rowspan="1" colspan="1"/></tr><tr><td rowspan="1" colspan="1">Arrangement</td><td rowspan="1" colspan="1">Tall terraces and pscs</td><td rowspan="1" colspan="1">Tall terraces and pscs</td><td rowspan="1" colspan="1">Isolated or short unilateral rows</td><td rowspan="1" colspan="1">Pscs and short unilateral rows</td><td rowspan="1" colspan="1">Distichoporine rows; pscs at base</td><td rowspan="1" colspan="1">Distichoporine rows, unilateral rows, isolated, pscs</td><td rowspan="1" colspan="1">Distichoporine rows, pscs at  base</td><td rowspan="1" colspan="1">Short unilateral rows, isolated</td><td rowspan="1" colspan="1">Short unilateral rows, pscs, isolated</td><td rowspan="1" colspan="1">Short unilateral rows, isolated</td></tr><tr><td rowspan="1" colspan="1">Compound Dactylopore Spines</td><td rowspan="1" colspan="1">Absent</td><td rowspan="1" colspan="1">Absent</td><td rowspan="1" colspan="1">Absent</td><td rowspan="1" colspan="1">Absent</td><td rowspan="1" colspan="1">Present</td><td rowspan="1" colspan="1">Present</td><td rowspan="1" colspan="1">Absent</td><td rowspan="1" colspan="1">Present</td><td rowspan="1" colspan="1">Absent</td><td rowspan="1" colspan="1">Present</td></tr><tr><td rowspan="1" colspan="1">Maximum Height</td><td rowspan="1" colspan="1">1.5 mm</td><td rowspan="1" colspan="1">1.3 mm</td><td rowspan="1" colspan="1">0.46 mm</td><td rowspan="1" colspan="1">0.25 mm</td><td rowspan="1" colspan="1">0.5–0.9 mm</td><td rowspan="1" colspan="1">1.1–1.2 mm</td><td rowspan="1" colspan="1">0.5–0.9 mm</td><td rowspan="1" colspan="1">to 3 mm</td><td rowspan="1" colspan="1">0.4 mm</td><td rowspan="1" colspan="1">1.2 mm</td></tr><tr><td rowspan="1" colspan="1">Wall Thickness</td><td rowspan="1" colspan="1">Not individualized</td><td rowspan="1" colspan="1">Thick</td><td rowspan="1" colspan="1">Thin</td><td rowspan="1" colspan="1">Thin</td><td rowspan="1" colspan="1">Thick</td><td rowspan="1" colspan="1">Thick</td><td rowspan="1" colspan="1">Thick</td><td rowspan="1" colspan="1">Thick</td><td rowspan="1" colspan="1">Thick</td><td rowspan="1" colspan="1">Thick</td></tr><tr><td rowspan="1" colspan="1">Dactylotome Shape</td><td rowspan="1" colspan="1">Elliptical pores</td><td rowspan="1" colspan="1">Slit</td><td rowspan="1" colspan="1">Apical pores</td><td rowspan="1" colspan="1">Slit</td><td rowspan="1" colspan="1">Slit</td><td rowspan="1" colspan="1">Slit</td><td rowspan="1" colspan="1">Slit</td><td rowspan="1" colspan="1">Slit</td><td rowspan="1" colspan="1">Slit</td><td rowspan="1" colspan="1">Slit</td></tr><tr><td rowspan="1" colspan="1">External Surface of Dactylopore Spine</td><td rowspan="1" colspan="1">Inconspicuously ridged</td><td rowspan="1" colspan="1">Reticulate-Granular</td><td rowspan="1" colspan="1">Not ridged</td><td rowspan="1" colspan="1">Inconspicuosly ridged</td><td rowspan="1" colspan="1">Inconspicuously ridged</td><td rowspan="1" colspan="1">Inconspicuously ridged</td><td rowspan="1" colspan="1">Inconspicuously ridged</td><td rowspan="1" colspan="1">Inconspicuously ridged</td><td rowspan="1" colspan="1">Prominently ridged</td><td rowspan="1" colspan="1">Inconspicuously ridged</td></tr><tr><td rowspan="1" colspan="1">Dactylostyle</td><td rowspan="1" colspan="1">Narrow</td><td rowspan="1" colspan="1">Robust</td><td rowspan="1" colspan="1">Moderate width</td><td rowspan="1" colspan="1">Robust</td><td rowspan="1" colspan="1">Robust</td><td rowspan="1" colspan="1">Robust</td><td rowspan="1" colspan="1">Robust</td><td rowspan="1" colspan="1">Narrow</td><td rowspan="1" colspan="1">Moderate width</td><td rowspan="1" colspan="1">Robust</td></tr><tr><td rowspan="1" colspan="1">Secondary Dactylopores</td><td rowspan="1" colspan="1">Absent</td><td rowspan="1" colspan="1">Present</td><td rowspan="1" colspan="1">Present</td><td rowspan="1" colspan="1">Present</td><td rowspan="1" colspan="1">Present</td><td rowspan="1" colspan="1">Present</td><td rowspan="1" colspan="1">Present</td><td rowspan="1" colspan="1">Present</td><td rowspan="1" colspan="1">Present</td><td rowspan="1" colspan="1">Present</td></tr><tr><td rowspan="1" colspan="1"><bold>Corallum</bold></td><td rowspan="1" colspan="1"/><td rowspan="1" colspan="1"/><td rowspan="1" colspan="1"/><td rowspan="1" colspan="1"/><td rowspan="1" colspan="1"/><td rowspan="1" colspan="1"/><td rowspan="1" colspan="1"/><td rowspan="1" colspan="1"/><td rowspan="1" colspan="1"/><td rowspan="1" colspan="1"/></tr><tr><td rowspan="1" colspan="1">Shape</td><td rowspan="1" colspan="1">Uniplanar</td><td rowspan="1" colspan="1">Bushy</td><td rowspan="1" colspan="1">Uniplanar</td><td rowspan="1" colspan="1">Lamellate</td><td rowspan="1" colspan="1">Uniplanar</td><td rowspan="1" colspan="1">Bushy</td><td rowspan="1" colspan="1">Uniplanar</td><td rowspan="1" colspan="1">Uniplanar</td><td rowspan="1" colspan="1">Uniplanar branching or plate-like</td><td rowspan="1" colspan="1">Three dimensional</td></tr><tr><td rowspan="1" colspan="1">Branch Size</td><td rowspan="1" colspan="1">Delicate</td><td rowspan="1" colspan="1">Delicate</td><td rowspan="1" colspan="1">Delicate</td><td rowspan="1" colspan="1">Sheets thin</td><td rowspan="1" colspan="1">Robust</td><td rowspan="1" colspan="1">Medium</td><td rowspan="1" colspan="1">Medium</td><td rowspan="1" colspan="1">Large</td><td rowspan="1" colspan="1">Delicate</td><td rowspan="1" colspan="1">Robust</td></tr><tr><td rowspan="1" colspan="1">Branch Cross Section</td><td rowspan="1" colspan="1">Circular to elliptical</td><td rowspan="1" colspan="1">Circular</td><td rowspan="1" colspan="1">Circular to slightly elliptical</td><td rowspan="1" colspan="1">Lamellar</td><td rowspan="1" colspan="1">Flattened</td><td rowspan="1" colspan="1">Circular</td><td rowspan="1" colspan="1">Circular to slightly elliptical</td><td rowspan="1" colspan="1">Circular to elliptical</td><td rowspan="1" colspan="1">Circular to lamellar</td><td rowspan="1" colspan="1">Circular to slightly elliptical</td></tr><tr><td rowspan="1" colspan="1">Color</td><td rowspan="1" colspan="1">Orange</td><td rowspan="1" colspan="1">White</td><td rowspan="1" colspan="1">White, light orange</td><td rowspan="1" colspan="1">Orange</td><td rowspan="1" colspan="1">Light orange</td><td rowspan="1" colspan="1">Orange</td><td rowspan="1" colspan="1">Orange, yellow</td><td rowspan="1" colspan="1">Orange</td><td rowspan="1" colspan="1">Orange, pink</td><td rowspan="1" colspan="1">Orange</td></tr><tr><td rowspan="1" colspan="1"><bold>Other Characters</bold></td><td rowspan="1" colspan="1"/><td rowspan="1" colspan="1"/><td rowspan="1" colspan="1"/><td rowspan="1" colspan="1"/><td rowspan="1" colspan="1"/><td rowspan="1" colspan="1"/><td rowspan="1" colspan="1"/><td rowspan="1" colspan="1"/><td rowspan="1" colspan="1"/><td rowspan="1" colspan="1"/></tr><tr><td rowspan="1" colspan="1">Gastropore Diameter</td><td rowspan="1" colspan="1">0.3–0.5 mm</td><td rowspan="1" colspan="1">0.30–0.55 mm</td><td rowspan="1" colspan="1">0.23–0.27 mm</td><td rowspan="1" colspan="1">0.30–0.45 mm</td><td rowspan="1" colspan="1">0.3–0.7 mm</td><td rowspan="1" colspan="1">0.20–0.38 mm</td><td rowspan="1" colspan="1">0.4 mm</td><td rowspan="1" colspan="1">0.2–1.1 mm</td><td rowspan="1" colspan="1">about 0.2 mm</td><td rowspan="1" colspan="1">0.3–0.5 mm</td></tr><tr><td rowspan="1" colspan="1">Secondary Gastropores</td><td rowspan="1" colspan="1">Absent</td><td rowspan="1" colspan="1">Absent</td><td rowspan="1" colspan="1">Present</td><td rowspan="1" colspan="1">Present</td><td rowspan="1" colspan="1">Present</td><td rowspan="1" colspan="1">Present</td><td rowspan="1" colspan="1">Present</td><td rowspan="1" colspan="1">Present</td><td rowspan="1" colspan="1">Present</td><td rowspan="1" colspan="1">Present</td></tr><tr><td rowspan="1" colspan="1">Coenosteal Texture</td><td rowspan="1" colspan="1">Reticulate-Spinose</td><td rowspan="1" colspan="1">Reticulate-Granular</td><td rowspan="1" colspan="1">Reticulate-Granular</td><td rowspan="1" colspan="1">Reticulate-Spinose</td><td rowspan="1" colspan="1">Reticulate-Spinose</td><td rowspan="1" colspan="1">Reticulate-Granular</td><td rowspan="1" colspan="1">Reticulate-Granular</td><td rowspan="1" colspan="1">Reticulate-Spinose</td><td rowspan="1" colspan="1">Reticulate-Spinose</td><td rowspan="1" colspan="1">Reticulate-Spinose</td></tr><tr><td rowspan="1" colspan="1">Unique Features</td><td rowspan="1" colspan="1">Gastropore tube constricted; ring palisade present; gastrostyles squat</td><td rowspan="1" colspan="1">Conical ampullae; coenenchymal papillae; gastrostyle pedicellate</td><td rowspan="1" colspan="1">Dactylopore spines conical</td><td rowspan="1" colspan="1"/><td rowspan="1" colspan="1">Gastrostyles flattened in cross section</td><td rowspan="1" colspan="1">Encrusting base</td><td rowspan="1" colspan="1"/><td rowspan="1" colspan="1">Gastropore tubes commodious</td><td rowspan="1" colspan="1"/><td rowspan="1" colspan="1">U-shaped branching axils</td></tr><tr><td rowspan="1" colspan="1">Distributon and Depth Range</td><td rowspan="1" colspan="1">Aleutian Islands, 455 m</td><td rowspan="1" colspan="1">Tierra del Fuego, 359–384 m</td><td rowspan="1" colspan="1">Okhotsk Sea, 190–250 m</td><td rowspan="1" colspan="1">Aleutian Islands, 350–640 m</td><td rowspan="1" colspan="1">Aleutian Islands, 178–536 m</td><td rowspan="1" colspan="1">Central California,49–183 m</td><td rowspan="1" colspan="1">Off Japan, Okhotsk Sea, 84–379 m</td><td rowspan="1" colspan="1">Aleutian Islands,207–658 m</td><td rowspan="1" colspan="1">Aleutian Islands,40–517 m</td><td rowspan="1" colspan="1">Aleutian Islands,178–217 m</td></tr></tbody></table></table-wrap></tp:treatment-sec></tp:taxon-treatment>
