# Supplementary material for: A Revision of the Stylasteridae (Cnidaria, Hydrozoa, Filifera) from Alaska and Adjacent Waters
Source: Zookeys. 2011 Dec 22;(158):1–88. doi: 10.3897/zookeys.158.1910 (PMC3253626; doi:10.3897/zookeys.158.1910)
Supplement: XML Treatment for Errinopora zarhyncha [file zookeys.158.1910-treatment9.xml]

<!DOCTYPE tp:taxon-treatment
  PUBLIC "-//TaxonX//DTD Taxonomic Treatment Publishing DTD v0 20100105//EN" "tax-treatment-NSO.dtd">
<tp:taxon-treatment xmlns:tp="http://www.plazi.org/taxpub"><tp:treatment-meta><mixed-citation publication-type="journal"><person-group><name><surname>Cairns</surname><given-names>Stephen D.</given-names></name><name><surname>Lindner</surname><given-names>Alberto</given-names></name></person-group><article-title>A Revision of the Stylasteridae (Cnidaria, Hydrozoa, Filifera) from Alaska and Adjacent Waters</article-title><source>Zookeys</source><day>22</day><month>12</month><year>2011</year><volume>2011</volume><issue>158</issue><fpage>1</fpage><lpage>88</lpage><pub-id pub-id-type="doi">10.3897/zookeys.158.1910</pub-id></mixed-citation></tp:treatment-meta><tp:nomenclature><tp:taxon-name>
                        <tp:taxon-name-part taxon-name-part-type="genus">Errinopora</tp:taxon-name-part>
                        <tp:taxon-name-part taxon-name-part-type="species">zarhyncha</tp:taxon-name-part>
                    <object-id xmlns:xlink="http://www.w3.org/1999/xlink" xlink:type="simple">http://species-id.net/wiki/Errinopora_zarhyncha</object-id>
                    </tp:taxon-name><tp:taxon-authority>Fisher, 1938</tp:taxon-authority><xref ref-type="fig" rid="F5">Figs 5E</xref><xref ref-type="fig" rid="F9">9A–L</xref><tp:nomenclature-citation-list><tp:nomenclature-citation><tp:taxon-name>Errinopora zarhyncha</tp:taxon-name><comment> Fisher, 1938: 539-541, pl. 68, pl. 69, fig. 1.—<xref ref-type="bibr" rid="B7">Boschma 1957</xref>: 58.—Thomson and Chow 1955: 23, 30 (mineralogy).—Not <xref ref-type="bibr" rid="B47">Naumov 1960</xref>: 559.—<xref ref-type="bibr" rid="B42">Lowenstam 1964</xref>: 377 (mineralogy).—<xref ref-type="bibr" rid="B41">Lowe 1967</xref>: 82.—<xref ref-type="bibr" rid="B16">Cairns 1983b</xref>: 462.—<xref ref-type="bibr" rid="B23">Cairns and Macintrye 1992</xref>: 100-101 (mineralogy).—<xref ref-type="bibr" rid="B22">Cairns et al. 1999</xref>: 43 (listed).—<xref ref-type="bibr" rid="B33">Heifetz 2002</xref>: 22 (listed).—<xref ref-type="bibr" rid="B55">Wing and Barnard 2004</xref>:27, 57, fig. 27.—<xref ref-type="bibr" rid="B39">Lindner 2005</xref>: 123-127, fig. 4.2D, 4.10, 4.20 (redescription, key).<!--PageBreak-->—<xref ref-type="bibr" rid="B34">Heifetz et al. 2005</xref>: 133, 137 (listed).—<xref ref-type="bibr" rid="B48">Stone and Shotwell 2007</xref>: 108 (listed).—<xref ref-type="bibr" rid="B36">Jamieson et al. 2007</xref>: 224 (listed).—<xref ref-type="bibr" rid="B40">Lindner et al. 2008</xref>: 3, and supplemental Table S1: 3 (phylogeny and DNA sequences).</comment></tp:nomenclature-citation><tp:nomenclature-citation><tp:taxon-name>Errinopora zarhincha</tp:taxon-name><comment>: <xref ref-type="bibr" rid="B42">Lowenstam 1964</xref>: 382-383 (misspelling).</comment></tp:nomenclature-citation></tp:nomenclature-citation-list></tp:nomenclature><tp:treatment-sec sec-type="Type material"><title>Type material.</title><p>Holotype, <italic>Alb</italic>-3480, a dry male colony 14 cm in height, USNM 42874 (<xref ref-type="fig" rid="F5">Fig. 5E</xref>). Paratypes: <italic>Alb</italic>-3480, 3 dry female branches, USNM 52247; <italic>Alb</italic>-3480, 1 branch, CAS 28186. <bold>Type locality.</bold> <italic>Alb</italic>-3480: <named-content xmlns:xlink="http://www.w3.org/1999/xlink" content-type="dwc:verbatimCoordinates" xlink:type="simple">52°06'N, 171°45'W</named-content> (Amukta Pass, Aleutian Islands), 518 m.
                    </p></tp:treatment-sec><tp:treatment-sec sec-type="Material examined"><title>Material examined.</title><p><italic>Shishaldin</italic>, <named-content xmlns:xlink="http://www.w3.org/1999/xlink" content-type="dwc:verbatimCoordinates" xlink:type="simple">53°56'24'N, 179°49'31"E</named-content>, 318 m, 14 May 2000, 1 male, USNM 1123447; <italic>Shishaldin</italic>, <named-content xmlns:xlink="http://www.w3.org/1999/xlink" content-type="dwc:verbatimCoordinates" xlink:type="simple">54°54'05"N, 178°37.27'E</named-content>, 410 m, 11 Feb 2000, 3 female branches, and SEM stubs 1542–43, USNM 1123448; <italic>Vesteraalen</italic> 941–59, <named-content xmlns:xlink="http://www.w3.org/1999/xlink" content-type="dwc:verbatimCoordinates" xlink:type="simple">52°02'00"N, 172°12'W</named-content>, 658 m, 14 Jun 1994, 3 branches of a female colony, both dry and in alcohol, USNM 96234; <italic>Vesteraalen</italic> 941–62, <named-content xmlns:xlink="http://www.w3.org/1999/xlink" content-type="dwc:verbatimCoordinates" xlink:type="simple">51°58'N, 172°40'W</named-content>, 207 m, 15 Jun 1994, 1 female, USNM 96233; <italic>Vesteraalen</italic>, <named-content xmlns:xlink="http://www.w3.org/1999/xlink" content-type="dwc:verbatimCoordinates" xlink:type="simple">51°13'17"N, 179°05'57"E</named-content>, 488 m, 4 Jun 2000, 1 male, USNM 1071915; <named-content xmlns:xlink="http://www.w3.org/1999/xlink" content-type="dwc:verbatimCoordinates" xlink:type="simple">51°13'43"N, 179°49'31"E</named-content>, 465–529 m, 13 Jun 2000, large male colony, USNM 1123446; Types.
                    </p></tp:treatment-sec><tp:treatment-sec sec-type="Description"><title>Description.</title><p>Colonies uniplanar or multiplanar, robust, with fairly close dichotomous branching, leaving little space between branches; branch anastomosis occurs but uncommon. Largest colony 26 cm in height and 27 cm in width, with a massive basal branch 4.3 cm in diameter (USNM 1123446). Branches circular to slightly flattened in cross section, attenuating to thick (7–15 mm in diameter), blunt tips. Parasitic spionid polychaete worms form tubes along branch axes in two colonies (USNM 96233, 96234), the tubes <xref ref-type="fig" rid="F8">Fig. 8</xref> in cross section. Coenosteum quite porous in texture (<xref ref-type="fig" rid="F9">Fig. 9E–H</xref>), consisting of a reticulum of thin (25 µm), spinose ridges, separated by wide slits or series of pores. This texture also present on ampullae and dactylopore spines, in the latter the coenosteal strips forming longitudinal ridges. Coenosteum orange.
                    </p><p>Dactylopore spines occur on all branch surfaces and are quite variable in orientation, sometimes forming rows of 10–13 spines laterally fused into a short tier on one side of a pore row (unilaterally), the dactylotomes usually facing upward (abcauline), but dactylopore spines also oriented with their dactylotomes facing downward (adcauline) or laterally, and occasionally are isolated; compound dactylopore spines common. Dactylopore spines quite large and thick-walled, up to 3 mm in height and 1.5 mm in width, the dactylotome occupying one-fourth to one-third width of spine; exterior surface longitudinally ridged. Small, circular, flush secondary dactylopores, measuring only 0.08–0.11 mm in diameter, occur on walls of dactylopore spines, often several on each spine. Whereas dactylopore spines are quite large, dactylostyles are small and thin, only about 30–35 um in width, bearing short spines up to 23 µm in length and 14 µm in diameter.</p><p>Gastropores circular and quite variable in size, up to 1.1 mm in diameter, often arranged linearly in valleys created by adjacent rows of dactylopores. Large gastropores often sit directly adjacent to much smaller ones; secondary gastropores about 0.38 mm in diameter. Gastropore fairly shallow, lacking a ring palisade, affording an easy view of base of pore, as the gastrostyle occupies only a small part of gastropore cavity. Ga<!--PageBreak-->strostyles lanceolate and slender, up to 0.9 mm in height, and bear longitudinal anastomosing ridges, the gastrostyle size commensurate with diameter of gastropore tube.</p><p>Female ampullae inconspicuous (<xref ref-type="fig" rid="F9">Fig. 9J</xref>) and not common, rarely seen in cross section branch fracture. Female ampullae hemispherical, often overshadowed by tall <!--PageBreak-->dactylopore spines or becoming incorporated into dactylopore spines. Efferent pores elusive; when detectable they are lateral in position, and about 0.7 mm in diameter, but more often a spent female ampulla lacks its upper half or is simply a crater in the coenosteum, a function of its thin, porous coenosteal cover. Male ampullae equally inconspicuous (<xref ref-type="fig" rid="F9">Fig. 9C</xref>), roughly hemispherical, highly porous, and only about 0.6–0.7 mm in diameter.
                    </p></tp:treatment-sec><tp:treatment-sec sec-type="Remarks"><title>Remarks.</title><p><italic><tp:taxon-name>Errinopora zarhyncha</tp:taxon-name></italic> is one of three species in the genus having a predominantly unilateral arrangement of dactylopore spines in which only one row of laterally fused spines (usually the proximal row) have their dactylotomes facing a gastropore or gastropore row, the other species being <italic><tp:taxon-name>Errinopora nanneca</tp:taxon-name></italic> and <italic><tp:taxon-name>Errinopora dichotoma</tp:taxon-name></italic> (see Dichotomous Key and <xref ref-type="table" rid="T1">Table 1</xref>). <italic><tp:taxon-name>Errinopora zarhyncha</tp:taxon-name></italic> differs from the other two species in having very tall dactylopore spines, relatively small dactylostyles, large robust colonies, and gastropore tubes that are much larger than their gastrostyles (see Dichotomous Key and <xref ref-type="table" rid="T1">Table 1</xref>). <xref ref-type="bibr" rid="B47">Naumov (1960)</xref> reported this species from the Kurile Islands, but based on his description in which he reports gastropore diameters of only 0.20-0.25 mm and dactylopore spines only 0.6 mm in height, we conclude that he is referring to a different, and as yet unknown species. Of the 8 lots of specimens examined, 4 are female, and 4 male. Coralla were determined to be calcitic by <xref ref-type="bibr" rid="B51">Thompson and Chow (1955)</xref> and <xref ref-type="bibr" rid="B23">Cairns and Macintrye (1992)</xref>.
                    </p></tp:treatment-sec><tp:treatment-sec sec-type="Distribution"><title>Distribution.</title><p>Endemic to Aleutian Islands in a somewhat disjunct distribution: Amchitka Pass, Bowers Bank, and off Seguam Island; 207-658 m.</p><fig id="F9" position="float" orientation="portrait"><label>Figure 9.</label><caption><p><italic><tp:taxon-name>Errinopora zarhyncha</tp:taxon-name></italic>, <bold>A–I, K–L</bold> male from USNM 1071915, <bold>J</bold> female from USNM 1123448: <bold>A–C</bold> branch surface showing tall dactylopore spines, gastropores, and ruptured male ampullae in figure C <bold>D</bold> stereo view of gastro– and dactylostyles and dactylopore spines <bold>E–H</bold> coenosteal texture <bold>I</bold> lateral view of a gastrostyle <bold>J</bold> female ampulla <bold>K</bold> dactylotome of a dactylopore spine <bold>L</bold> dactylostyle.</p></caption><graphic xmlns:xlink="http://www.w3.org/1999/xlink" xlink:href="ZooKeys-158-001-g009.jpg" position="float" orientation="portrait" xlink:type="simple"/></fig></tp:treatment-sec><tp:treatment-sec><!--Section generated to contain objects referenced in tp:taxon-treatment.--><fig id="F5" position="float" orientation="portrait"><label>Figure 5.</label><caption><p>Color figures of skeleton of various Alaskan stylasterids: <bold>A</bold> <italic><tp:taxon-name>Errinopora fisheri</tp:taxon-name></italic> <bold>B, G–I</bold> <italic><tp:taxon-name>Errinopora nanneca</tp:taxon-name></italic> <bold>C, F</bold> <italic><tp:taxon-name>Errinopora undulata</tp:taxon-name></italic>, <bold>D</bold> <italic><tp:taxon-name>Errinopora disticha</tp:taxon-name></italic> <bold>E</bold> <italic><tp:taxon-name>Errinopora zarhyncha</tp:taxon-name></italic>. <bold>A</bold> holotype, USNM 1123526 <bold>B</bold> holotype, USNM 42875 <bold>C</bold> holotype, USNM 112327 <bold>D</bold> holotype, USNM 1123524 <bold>E</bold> holotype, USNM 42874 <bold>F</bold> lateral view of a large paratype, USNM 1123528 <bold>G</bold> lamellate colony with digitate distal branches, USNM 1123462 <bold>H</bold> lamellate colony, USNM 44070 <bold>I</bold> intermediate form between lamellate and digitate, USNM 1123510.</p></caption><graphic xmlns:xlink="http://www.w3.org/1999/xlink" xlink:href="ZooKeys-158-001-g005.jpg" position="float" orientation="portrait" xlink:type="simple"/></fig><fig id="F8" position="float" orientation="portrait"><label>Figure 8.</label><caption><p>Holotype of <italic><tp:taxon-name>Errinopora disticha</tp:taxon-name></italic>, USNM 1123524: <bold>A–B</bold> distichoporine pore rows and female ampullae (A a stereo view) <bold>C</bold> gastropore and adjacent dactylopore spine with dactylostyle <bold>D–E</bold> coenosteal texture <bold>F–G</bold> dactylostyle <bold>H–I</bold> lateral view of gastrostyle <bold>J</bold> detail of gastrostyle spines.</p></caption><graphic xmlns:xlink="http://www.w3.org/1999/xlink" xlink:href="ZooKeys-158-001-g008.jpg" position="float" orientation="portrait" xlink:type="simple"/></fig><table-wrap position="float" orientation="portrait" id="T1"><label>Table 1.</label><caption><p>Tabular Key of the Ten Species of <italic><tp:taxon-name>Errinopora</tp:taxon-name></italic> (pscs = pseudocyclsosystems)</p></caption><table><tbody><tr><th rowspan="1" colspan="1"/><th rowspan="1" colspan="1"><bold>i<italic><tp:taxon-name>Errinopora fisher</tp:taxon-name></italic></bold></th><th rowspan="1" colspan="1"><bold>a<italic><tp:taxon-name>Errinopora cestoporin</tp:taxon-name></italic></bold></th><th rowspan="1" colspan="1"><bold>a<italic><tp:taxon-name>Errinopora porifer</tp:taxon-name></italic></bold></th><th rowspan="1" colspan="1"><bold>a<italic><tp:taxon-name>Errinopora undulat</tp:taxon-name></italic></bold></th><th rowspan="1" colspan="1"><bold>a<italic><tp:taxon-name>Errinopora distich</tp:taxon-name></italic></bold></th><th rowspan="1" colspan="1"><bold>i<italic><tp:taxon-name>Errinopora pourtalesi</tp:taxon-name></italic></bold></th><th rowspan="1" colspan="1"><bold>a<italic><tp:taxon-name>Errinopora stylifer</tp:taxon-name></italic></bold></th><th rowspan="1" colspan="1"><bold>a<italic><tp:taxon-name>Errinopora zarhynch</tp:taxon-name></italic></bold></th><th rowspan="1" colspan="1"><bold>a<italic><tp:taxon-name>Errinopora nannec</tp:taxon-name></italic></bold></th><th rowspan="1" colspan="1"><bold>a<italic><tp:taxon-name>Errinopora dichotom</tp:taxon-name></italic></bold></th></tr><tr><th rowspan="1" colspan="1"><bold>Dactylopore Spines</bold></th><th rowspan="1" colspan="1"/><th rowspan="1" colspan="1"/><th rowspan="1" colspan="1"/><th rowspan="1" colspan="1"/><th rowspan="1" colspan="1"/><th rowspan="1" colspan="1"/><th rowspan="1" colspan="1"/><th rowspan="1" colspan="1"/><th rowspan="1" colspan="1"/><th rowspan="1" colspan="1"/></tr><tr><td rowspan="1" colspan="1">Arrangement</td><td rowspan="1" colspan="1">Tall terraces and pscs</td><td rowspan="1" colspan="1">Tall terraces and pscs</td><td rowspan="1" colspan="1">Isolated or short unilateral rows</td><td rowspan="1" colspan="1">Pscs and short unilateral rows</td><td rowspan="1" colspan="1">Distichoporine rows; pscs at base</td><td rowspan="1" colspan="1">Distichoporine rows, unilateral rows, isolated, pscs</td><td rowspan="1" colspan="1">Distichoporine rows, pscs at  base</td><td rowspan="1" colspan="1">Short unilateral rows, isolated</td><td rowspan="1" colspan="1">Short unilateral rows, pscs, isolated</td><td rowspan="1" colspan="1">Short unilateral rows, isolated</td></tr><tr><td rowspan="1" colspan="1">Compound Dactylopore Spines</td><td rowspan="1" colspan="1">Absent</td><td rowspan="1" colspan="1">Absent</td><td rowspan="1" colspan="1">Absent</td><td rowspan="1" colspan="1">Absent</td><td rowspan="1" colspan="1">Present</td><td rowspan="1" colspan="1">Present</td><td rowspan="1" colspan="1">Absent</td><td rowspan="1" colspan="1">Present</td><td rowspan="1" colspan="1">Absent</td><td rowspan="1" colspan="1">Present</td></tr><tr><td rowspan="1" colspan="1">Maximum Height</td><td rowspan="1" colspan="1">1.5 mm</td><td rowspan="1" colspan="1">1.3 mm</td><td rowspan="1" colspan="1">0.46 mm</td><td rowspan="1" colspan="1">0.25 mm</td><td rowspan="1" colspan="1">0.5–0.9 mm</td><td rowspan="1" colspan="1">1.1–1.2 mm</td><td rowspan="1" colspan="1">0.5–0.9 mm</td><td rowspan="1" colspan="1">to 3 mm</td><td rowspan="1" colspan="1">0.4 mm</td><td rowspan="1" colspan="1">1.2 mm</td></tr><tr><td rowspan="1" colspan="1">Wall Thickness</td><td rowspan="1" colspan="1">Not individualized</td><td rowspan="1" colspan="1">Thick</td><td rowspan="1" colspan="1">Thin</td><td rowspan="1" colspan="1">Thin</td><td rowspan="1" colspan="1">Thick</td><td rowspan="1" colspan="1">Thick</td><td rowspan="1" colspan="1">Thick</td><td rowspan="1" colspan="1">Thick</td><td rowspan="1" colspan="1">Thick</td><td rowspan="1" colspan="1">Thick</td></tr><tr><td rowspan="1" colspan="1">Dactylotome Shape</td><td rowspan="1" colspan="1">Elliptical pores</td><td rowspan="1" colspan="1">Slit</td><td rowspan="1" colspan="1">Apical pores</td><td rowspan="1" colspan="1">Slit</td><td rowspan="1" colspan="1">Slit</td><td rowspan="1" colspan="1">Slit</td><td rowspan="1" colspan="1">Slit</td><td rowspan="1" colspan="1">Slit</td><td rowspan="1" colspan="1">Slit</td><td rowspan="1" colspan="1">Slit</td></tr><tr><td rowspan="1" colspan="1">External Surface of Dactylopore Spine</td><td rowspan="1" colspan="1">Inconspicuously ridged</td><td rowspan="1" colspan="1">Reticulate-Granular</td><td rowspan="1" colspan="1">Not ridged</td><td rowspan="1" colspan="1">Inconspicuosly ridged</td><td rowspan="1" colspan="1">Inconspicuously ridged</td><td rowspan="1" colspan="1">Inconspicuously ridged</td><td rowspan="1" colspan="1">Inconspicuously ridged</td><td rowspan="1" colspan="1">Inconspicuously ridged</td><td rowspan="1" colspan="1">Prominently ridged</td><td rowspan="1" colspan="1">Inconspicuously ridged</td></tr><tr><td rowspan="1" colspan="1">Dactylostyle</td><td rowspan="1" colspan="1">Narrow</td><td rowspan="1" colspan="1">Robust</td><td rowspan="1" colspan="1">Moderate width</td><td rowspan="1" colspan="1">Robust</td><td rowspan="1" colspan="1">Robust</td><td rowspan="1" colspan="1">Robust</td><td rowspan="1" colspan="1">Robust</td><td rowspan="1" colspan="1">Narrow</td><td rowspan="1" colspan="1">Moderate width</td><td rowspan="1" colspan="1">Robust</td></tr><tr><td rowspan="1" colspan="1">Secondary Dactylopores</td><td rowspan="1" colspan="1">Absent</td><td rowspan="1" colspan="1">Present</td><td rowspan="1" colspan="1">Present</td><td rowspan="1" colspan="1">Present</td><td rowspan="1" colspan="1">Present</td><td rowspan="1" colspan="1">Present</td><td rowspan="1" colspan="1">Present</td><td rowspan="1" colspan="1">Present</td><td rowspan="1" colspan="1">Present</td><td rowspan="1" colspan="1">Present</td></tr><tr><td rowspan="1" colspan="1"><bold>Corallum</bold></td><td rowspan="1" colspan="1"/><td rowspan="1" colspan="1"/><td rowspan="1" colspan="1"/><td rowspan="1" colspan="1"/><td rowspan="1" colspan="1"/><td rowspan="1" colspan="1"/><td rowspan="1" colspan="1"/><td rowspan="1" colspan="1"/><td rowspan="1" colspan="1"/><td rowspan="1" colspan="1"/></tr><tr><td rowspan="1" colspan="1">Shape</td><td rowspan="1" colspan="1">Uniplanar</td><td rowspan="1" colspan="1">Bushy</td><td rowspan="1" colspan="1">Uniplanar</td><td rowspan="1" colspan="1">Lamellate</td><td rowspan="1" colspan="1">Uniplanar</td><td rowspan="1" colspan="1">Bushy</td><td rowspan="1" colspan="1">Uniplanar</td><td rowspan="1" colspan="1">Uniplanar</td><td rowspan="1" colspan="1">Uniplanar branching or plate-like</td><td rowspan="1" colspan="1">Three dimensional</td></tr><tr><td rowspan="1" colspan="1">Branch Size</td><td rowspan="1" colspan="1">Delicate</td><td rowspan="1" colspan="1">Delicate</td><td rowspan="1" colspan="1">Delicate</td><td rowspan="1" colspan="1">Sheets thin</td><td rowspan="1" colspan="1">Robust</td><td rowspan="1" colspan="1">Medium</td><td rowspan="1" colspan="1">Medium</td><td rowspan="1" colspan="1">Large</td><td rowspan="1" colspan="1">Delicate</td><td rowspan="1" colspan="1">Robust</td></tr><tr><td rowspan="1" colspan="1">Branch Cross Section</td><td rowspan="1" colspan="1">Circular to elliptical</td><td rowspan="1" colspan="1">Circular</td><td rowspan="1" colspan="1">Circular to slightly elliptical</td><td rowspan="1" colspan="1">Lamellar</td><td rowspan="1" colspan="1">Flattened</td><td rowspan="1" colspan="1">Circular</td><td rowspan="1" colspan="1">Circular to slightly elliptical</td><td rowspan="1" colspan="1">Circular to elliptical</td><td rowspan="1" colspan="1">Circular to lamellar</td><td rowspan="1" colspan="1">Circular to slightly elliptical</td></tr><tr><td rowspan="1" colspan="1">Color</td><td rowspan="1" colspan="1">Orange</td><td rowspan="1" colspan="1">White</td><td rowspan="1" colspan="1">White, light orange</td><td rowspan="1" colspan="1">Orange</td><td rowspan="1" colspan="1">Light orange</td><td rowspan="1" colspan="1">Orange</td><td rowspan="1" colspan="1">Orange, yellow</td><td rowspan="1" colspan="1">Orange</td><td rowspan="1" colspan="1">Orange, pink</td><td rowspan="1" colspan="1">Orange</td></tr><tr><td rowspan="1" colspan="1"><bold>Other Characters</bold></td><td rowspan="1" colspan="1"/><td rowspan="1" colspan="1"/><td rowspan="1" colspan="1"/><td rowspan="1" colspan="1"/><td rowspan="1" colspan="1"/><td rowspan="1" colspan="1"/><td rowspan="1" colspan="1"/><td rowspan="1" colspan="1"/><td rowspan="1" colspan="1"/><td rowspan="1" colspan="1"/></tr><tr><td rowspan="1" colspan="1">Gastropore Diameter</td><td rowspan="1" colspan="1">0.3–0.5 mm</td><td rowspan="1" colspan="1">0.30–0.55 mm</td><td rowspan="1" colspan="1">0.23–0.27 mm</td><td rowspan="1" colspan="1">0.30–0.45 mm</td><td rowspan="1" colspan="1">0.3–0.7 mm</td><td rowspan="1" colspan="1">0.20–0.38 mm</td><td rowspan="1" colspan="1">0.4 mm</td><td rowspan="1" colspan="1">0.2–1.1 mm</td><td rowspan="1" colspan="1">about 0.2 mm</td><td rowspan="1" colspan="1">0.3–0.5 mm</td></tr><tr><td rowspan="1" colspan="1">Secondary Gastropores</td><td rowspan="1" colspan="1">Absent</td><td rowspan="1" colspan="1">Absent</td><td rowspan="1" colspan="1">Present</td><td rowspan="1" colspan="1">Present</td><td rowspan="1" colspan="1">Present</td><td rowspan="1" colspan="1">Present</td><td rowspan="1" colspan="1">Present</td><td rowspan="1" colspan="1">Present</td><td rowspan="1" colspan="1">Present</td><td rowspan="1" colspan="1">Present</td></tr><tr><td rowspan="1" colspan="1">Coenosteal Texture</td><td rowspan="1" colspan="1">Reticulate-Spinose</td><td rowspan="1" colspan="1">Reticulate-Granular</td><td rowspan="1" colspan="1">Reticulate-Granular</td><td rowspan="1" colspan="1">Reticulate-Spinose</td><td rowspan="1" colspan="1">Reticulate-Spinose</td><td rowspan="1" colspan="1">Reticulate-Granular</td><td rowspan="1" colspan="1">Reticulate-Granular</td><td rowspan="1" colspan="1">Reticulate-Spinose</td><td rowspan="1" colspan="1">Reticulate-Spinose</td><td rowspan="1" colspan="1">Reticulate-Spinose</td></tr><tr><td rowspan="1" colspan="1">Unique Features</td><td rowspan="1" colspan="1">Gastropore tube constricted; ring palisade present; gastrostyles squat</td><td rowspan="1" colspan="1">Conical ampullae; coenenchymal papillae; gastrostyle pedicellate</td><td rowspan="1" colspan="1">Dactylopore spines conical</td><td rowspan="1" colspan="1"/><td rowspan="1" colspan="1">Gastrostyles flattened in cross section</td><td rowspan="1" colspan="1">Encrusting base</td><td rowspan="1" colspan="1"/><td rowspan="1" colspan="1">Gastropore tubes commodious</td><td rowspan="1" colspan="1"/><td rowspan="1" colspan="1">U-shaped branching axils</td></tr><tr><td rowspan="1" colspan="1">Distributon and Depth Range</td><td rowspan="1" colspan="1">Aleutian Islands, 455 m</td><td rowspan="1" colspan="1">Tierra del Fuego, 359–384 m</td><td rowspan="1" colspan="1">Okhotsk Sea, 190–250 m</td><td rowspan="1" colspan="1">Aleutian Islands, 350–640 m</td><td rowspan="1" colspan="1">Aleutian Islands, 178–536 m</td><td rowspan="1" colspan="1">Central California,49–183 m</td><td rowspan="1" colspan="1">Off Japan, Okhotsk Sea, 84–379 m</td><td rowspan="1" colspan="1">Aleutian Islands,207–658 m</td><td rowspan="1" colspan="1">Aleutian Islands,40–517 m</td><td rowspan="1" colspan="1">Aleutian Islands,178–217 m</td></tr></tbody></table></table-wrap></tp:treatment-sec><ref-list><ref id="B7"><mixed-citation xmlns:xlink="http://www.w3.org/1999/xlink" xlink:type="simple"><person-group><name name-style="western"><surname>Boschma</surname><given-names>H</given-names></name></person-group> (<year>1957</year>)<article-title> List of the described species of the order Stylasterina.</article-title><source>Zoologische Verhandelingen </source><volume>33</volume>: <fpage>1</fpage>-<lpage>72</lpage>.</mixed-citation></ref><ref id="B47"><mixed-citation xmlns:xlink="http://www.w3.org/1999/xlink" xlink:type="simple"><person-group><name name-style="western"><surname>Naumov</surname><given-names>DV</given-names></name></person-group> (<year>1960</year>)<article-title> Hydroids and Hydromedusae of the USSR.</article-title><source>Keys to the fauna of the USSR published by the Academy of Sciences of the USSR </source><volume>70</volume>: <fpage>1</fpage>-<lpage>660</lpage>.</mixed-citation></ref><ref id="B42"><mixed-citation xmlns:xlink="http://www.w3.org/1999/xlink" xlink:type="simple"><person-group><name name-style="western"><surname>Lowenstam</surname><given-names>HA</given-names></name></person-group> (<year>1964</year>)<article-title> Coexisting calcites and aragonites from skeletal carbonates of marine organisms and their strontium and magnesium contents.</article-title> In: <person-group><name name-style="western"><surname>Miyake</surname><given-names>Y</given-names></name><name name-style="western"><surname>Koyama</surname><given-names>T</given-names></name></person-group> (<role>Eds</role>). <issue-title>Recent Researches in the Fields of Hydrosphere, Atmosphere, and Nuclear Geochemistry, Maruzen C.</issue-title><source>, Ltd, Tokyo</source>: <fpage>373</fpage>-<lpage>403</lpage>.</mixed-citation></ref><ref id="B41"><mixed-citation xmlns:xlink="http://www.w3.org/1999/xlink" xlink:type="simple"><person-group><name name-style="western"><surname>Lowe</surname><given-names>TP</given-names></name></person-group> (<year>1967</year>)<source> A Comparative Study of Stony Hydroids, Order Stylasterina, of Southern South America and Adjacent Antarctic Regions.</source><publisher-name>MS thesis, Washington DC, USA, George Washington University</publisher-name>, <publisher-loc>Washington D.C.</publisher-loc>, <lpage>116</lpage> pp.</mixed-citation></ref><ref id="B16"><mixed-citation xmlns:xlink="http://www.w3.org/1999/xlink" xlink:type="simple"><person-group><name name-style="western"><surname>Cairns</surname><given-names>SD</given-names></name></person-group> (<year>1983b</year>)<article-title> A generic revision of the Stylasterina (Coelenterata: Hydrozoa). Part 1. Description of the genera.</article-title><source>Bulletin of Marine Science </source><volume>33</volume> (<issue>2</issue>): <fpage>427</fpage>-<lpage>508</lpage>.</mixed-citation></ref><ref id="B23"><mixed-citation xmlns:xlink="http://www.w3.org/1999/xlink" xlink:type="simple"><person-group><name name-style="western"><surname>Cairns</surname><given-names>SD</given-names></name><name name-style="western"><surname>Macintrye</surname><given-names>IG</given-names></name></person-group> (<year>1992</year>)<article-title> Phylogenetic implications of the calcium carbonate mineralogy in the Stylasteridae (Cnidaria: Hydrozoa).</article-title><source>Palaios </source><volume>7</volume>: <fpage>96</fpage>-<lpage>107</lpage>. <ext-link ext-link-type="uri" xlink:href="http://dx.doi.org/10.2307/3514799" xlink:type="simple">doi: 10.2307/3514799</ext-link></mixed-citation></ref><ref id="B22"><mixed-citation xmlns:xlink="http://www.w3.org/1999/xlink" xlink:type="simple"><person-group><name name-style="western"><surname>Cairns</surname><given-names>SD</given-names></name><name name-style="western"><surname>Hoeksema</surname><given-names>BW</given-names></name><name name-style="western"><surname>Land J van</surname><given-names>der</given-names></name></person-group> (<year>1999</year>)<article-title> Appendix: list of extant stony corals.</article-title><source>Atoll Research Bulletin </source><volume>459</volume>: <fpage>13</fpage>-<lpage>46</lpage>.</mixed-citation></ref><ref id="B33"><mixed-citation xmlns:xlink="http://www.w3.org/1999/xlink" xlink:type="simple"><person-group><name name-style="western"><surname>Heifetz</surname><given-names>J</given-names></name></person-group> (<year>2002</year>)<article-title> Coral in Alaska: distribution, abundance, and species associations.</article-title><source>Hydrobiologia </source><volume>471</volume>: <fpage>19</fpage>-<lpage>28</lpage>. <ext-link ext-link-type="uri" xlink:href="http://dx.doi.org/10.1023/A:1016528631593" xlink:type="simple">doi: 10.1023/A:1016528631593</ext-link></mixed-citation></ref><ref id="B55"><mixed-citation xmlns:xlink="http://www.w3.org/1999/xlink" xlink:type="simple"><person-group><name name-style="western"><surname>Wing</surname><given-names>GL</given-names></name><name name-style="western"><surname>Barnard</surname><given-names>DR</given-names></name></person-group> (<year>2004</year>)<source> A field guide to Alaskan Corals. NOAA Technical Memorandum NMFS-AFSC-146, NOAA, US Dept of Commerce, 67 pp.</source></mixed-citation></ref><ref id="B39"><mixed-citation xmlns:xlink="http://www.w3.org/1999/xlink" xlink:type="simple"><person-group><name name-style="western"><surname>Lindner</surname><given-names>A</given-names></name></person-group> (<year>2005</year>)<source> Evolution and Taxonomy of Stylasterid Corals (Cnidaria: Hydrozoa: Stylasteridae).</source><publisher-name>PhD thesis, Chapel Hill, North Carolina</publisher-name>, <publisher-loc>Duke University</publisher-loc>, <lpage>165</lpage> pp.</mixed-citation></ref><ref id="B34"><mixed-citation xmlns:xlink="http://www.w3.org/1999/xlink" xlink:type="simple"><!--PageBreak--><person-group><name name-style="western"><surname>Heifetz</surname><given-names>J</given-names></name><name name-style="western"><surname>Wing</surname><given-names>BL</given-names></name><name name-style="western"><surname>Stone</surname><given-names>RP</given-names></name><name name-style="western"><surname>Malecha</surname><given-names>PW</given-names></name><name name-style="western"><surname>Courtney</surname><given-names>D</given-names></name></person-group> (<year>2005</year>)<article-title> Corals of the Aleutian Islands.</article-title><source>Fisheries Oceanography </source><volume>14</volume>: <fpage>131</fpage>-<lpage>138</lpage>. <ext-link ext-link-type="uri" xlink:href="http://dx.doi.org/10.1111/j.1365-2419.2005.00371.x" xlink:type="simple">doi: 10.1111/j.1365-2419.2005.00371.x</ext-link></mixed-citation></ref><ref id="B48"><mixed-citation xmlns:xlink="http://www.w3.org/1999/xlink" xlink:type="simple"><person-group><name name-style="western"><surname>Stone</surname><given-names>RP</given-names></name><name name-style="western"><surname>Shotwell</surname><given-names>SK</given-names></name></person-group> (<year>2007</year>)<source> State of deep coral ecosystems in the Alaskan region: Gulf of Alaska, Bering Sea and the Aleutian Islands. In: Hourigan TF et al. (Eds) The State of Deep Coral Ecosystems of the United States. NOAA Technical Memorandum CRCP-3, NOAA, Silver Spring, 65–108.</source></mixed-citation></ref><ref id="B36"><mixed-citation xmlns:xlink="http://www.w3.org/1999/xlink" xlink:type="simple"><person-group><name name-style="western"><surname>Jamieson</surname><given-names>GS</given-names></name><name name-style="western"><surname>Pellegrin</surname><given-names>N</given-names></name><name name-style="western"><surname>Jesson</surname><given-names>S</given-names></name></person-group> (<year>2007</year>)<source> Taxonomy and zoogeography of cold-water corals in coastal British Columbia. In: George RY, Cairns SD (Eds) Conservation and Adaptive Management of Seamount and Deep-Sea Coral Ecosystems, University of Miami, Miami, 215–229.</source></mixed-citation></ref><ref id="B40"><mixed-citation xmlns:xlink="http://www.w3.org/1999/xlink" xlink:type="simple"><person-group><name name-style="western"><surname>Lindner</surname><given-names>A</given-names></name><name name-style="western"><surname>Cairns</surname><given-names>SD</given-names></name><name name-style="western"><surname>Cunningham</surname><given-names>CW</given-names></name></person-group> (<year>2008</year>)<source> From offshore to onshore: multiple origins of shallow-water corals from deep-sea ancestors. PLoS One 3(6): e2429. </source>doi:10.1371/journal.pone.0002429</mixed-citation></ref><ref id="B51"><mixed-citation xmlns:xlink="http://www.w3.org/1999/xlink" xlink:type="simple"><person-group><name name-style="western"><surname>Thompson</surname><given-names>TG</given-names></name><name name-style="western"><surname>Chow</surname><given-names>TJ</given-names></name></person-group> (<year>1955</year>)<article-title> The strontium-calcium atom ratio in carbonate-secreting marine organisms.</article-title><source>Deep-Sea Research (Supplement) </source><volume>3</volume>: <fpage>20</fpage>-<lpage>39</lpage>.</mixed-citation></ref></ref-list></tp:taxon-treatment>
