# Supplementary material for: A Revision of the Stylasteridae (Cnidaria, Hydrozoa, Filifera) from Alaska and Adjacent Waters
Source: Zookeys. 2011 Dec 22;(158):1–88. doi: 10.3897/zookeys.158.1910 (PMC3253626; doi:10.3897/zookeys.158.1910)
Supplement: XML Treatment for Errinopora nanneca [file zookeys.158.1910-treatment10.xml]

<!DOCTYPE tp:taxon-treatment
  PUBLIC "-//TaxonX//DTD Taxonomic Treatment Publishing DTD v0 20100105//EN" "tax-treatment-NSO.dtd">
<tp:taxon-treatment xmlns:tp="http://www.plazi.org/taxpub"><tp:treatment-meta><mixed-citation publication-type="journal"><person-group><name><surname>Cairns</surname><given-names>Stephen D.</given-names></name><name><surname>Lindner</surname><given-names>Alberto</given-names></name></person-group><article-title>A Revision of the Stylasteridae (Cnidaria, Hydrozoa, Filifera) from Alaska and Adjacent Waters</article-title><source>Zookeys</source><day>22</day><month>12</month><year>2011</year><volume>2011</volume><issue>158</issue><fpage>1</fpage><lpage>88</lpage><pub-id pub-id-type="doi">10.3897/zookeys.158.1910</pub-id></mixed-citation></tp:treatment-meta><tp:nomenclature><tp:taxon-name>
                        <tp:taxon-name-part taxon-name-part-type="genus">Errinopora</tp:taxon-name-part>
                        <tp:taxon-name-part taxon-name-part-type="species">nanneca</tp:taxon-name-part>
                    <object-id xmlns:xlink="http://www.w3.org/1999/xlink" xlink:type="simple">http://species-id.net/wiki/Errinopora_nanneca</object-id>
                    </tp:taxon-name><tp:taxon-authority>Fisher, 1938</tp:taxon-authority><xref ref-type="fig" rid="F5">Figs 5B,G–I</xref><xref ref-type="fig" rid="F10">10A–K</xref><tp:nomenclature-citation-list><tp:nomenclature-citation><tp:taxon-name>Errinopora nanneca</tp:taxon-name><comment> Fisher, 1938: 538–539, pl. 66, fig. 1, pl. 67, pl. 69, figs 2, 2a.—<xref ref-type="bibr" rid="B7">Boschma 1957</xref>: 57.—<xref ref-type="bibr" rid="B47">Naumov 1960</xref>: 559, fig. 404.—<xref ref-type="bibr" rid="B16">Cairns 1983b</xref> : 462.—<xref ref-type="bibr" rid="B22">Cairns et al. 1999</xref>: 43 (listed).—<xref ref-type="bibr" rid="B23">Cairns and Macintrye 1992</xref>: 100-101 (mineralogy).—<xref ref-type="bibr" rid="B33">Heifetz 2002</xref>: 22 (listed).—<xref ref-type="bibr" rid="B39">Lindner 2005</xref>: 87 (redescription, key), 103-106, figs 4.2E, 4.8, 4.15.—<xref ref-type="bibr" rid="B34">Heifetz et al. 2005</xref>: 133, 137 (listed).—Wing and Barnard 2005: 27 (listed).—<xref ref-type="bibr" rid="B14">Brooke and Stone 2007</xref>: 528, figs 2G, 3C.—<xref ref-type="bibr" rid="B48">Stone and Shotwell 2007</xref>: 107 (listed).—<xref ref-type="bibr" rid="B36">Jamieson et al. 2007</xref>: 224 (listed).—<xref ref-type="bibr" rid="B40">Lindner et al. 2008</xref>: 3, and supplemental Table S1: 3 (phylogeny and DNA sequences).</comment></tp:nomenclature-citation><tp:nomenclature-citation><tp:taxon-name>Errinopora nannacea</tp:taxon-name><comment>: <xref ref-type="bibr" rid="B15">Cairns 1983a</xref>: 127 (incorrect spelling).</comment></tp:nomenclature-citation><tp:nomenclature-citation><tp:taxon-name>Errinopora nummeca</tp:taxon-name><comment>: <xref ref-type="bibr" rid="B41">Lowe 1967</xref>: 83 (incorrect spelling).</comment></tp:nomenclature-citation><tp:nomenclature-citation><tp:taxon-name>Errinopora pourtalesi</tp:taxon-name><comment>: <xref ref-type="bibr" rid="B55">Wing and Barnard 2004</xref>: 58, fig. 28 (USNM 1123450).</comment></tp:nomenclature-citation></tp:nomenclature-citation-list></tp:nomenclature><tp:treatment-sec sec-type="Type material"><title>Type material.</title><p>Holotype: <italic>Alb</italic>-3599, a dry female colony 13 cm in height, USNM 42875 (<xref ref-type="fig" rid="F5">Fig. 5B</xref>). Paratypes: <italic>Alb</italic>-3599, 6 colonies, including that figured by <xref ref-type="bibr" rid="B28">Fisher (1938</xref>: plate 67), 4 female, 1 male, 1 indet., all dry, USNM 52263. All other specimens mentioned by Fisher from <italic>Alb</italic>-3599 and 4777 are expressed excluded from type status<!--PageBreak--> according to <xref ref-type="bibr" rid="B35">ICZN (1999)</xref> article 72.4.6. <bold>Type locality.</bold> <italic>Alb</italic>-3599: <named-content xmlns:xlink="http://www.w3.org/1999/xlink" content-type="dwc:verbatimCoordinates" xlink:type="simple">52°05'N, 177°40'E</named-content> (off Kiska Island, Rat Islands, Aleutian Islands), 101 m, 9 Jun 1894.
                    </p><p><bold>Material examined.</bold> <italic>Alb</italic>-3480, <named-content xmlns:xlink="http://www.w3.org/1999/xlink" content-type="dwc:verbatimCoordinates" xlink:type="simple">52°06'N, 171°45'W</named-content>, 517 m, 8 Jul 1891, 1 indet., part of type series of <italic>Errinopora zarhyncha</italic>, ex. USNM 52247; <italic>Alb</italic>-3599, type locality, 8 female, 8 male, USNM 52248; <italic>Alb</italic>-4777, <named-content xmlns:xlink="http://www.w3.org/1999/xlink" content-type="dwc:verbatimCoordinates" xlink:type="simple">52°11'N, 179°49'E</named-content>, 95 m, 5 Jun 1906, 11 female, 7 male, USNM 44070, 52249, 60299, and 62715; <italic>Alaskan Leader</italic> 35, <named-content xmlns:xlink="http://www.w3.org/1999/xlink" content-type="dwc:verbatimCoordinates" xlink:type="simple">53°01'48"N, 170°06'12"W</named-content>, 172–178 m, 4 Jun 2002, 1 female, 1 male, USNM 1123451 and 1123532; <italic>Alaskan Leader</italic> 54, <named-content xmlns:xlink="http://www.w3.org/1999/xlink" content-type="dwc:verbatimCoordinates" xlink:type="simple">51°45'48"N, 179°06'08"E</named-content>, 90–467 m, 11 Jun 2002, <!--PageBreak-->1 female, USNM 1123378; <italic>Delta</italic>, <named-content xmlns:xlink="http://www.w3.org/1999/xlink" content-type="dwc:verbatimCoordinates" xlink:type="simple">51°13'30"N, 179°53'17" E</named-content>, 40 m, 16 Jul 2002, 1 indet. in alcohol, USNM 1123377; <italic>Delta</italic> 5599, <named-content xmlns:xlink="http://www.w3.org/1999/xlink" content-type="dwc:verbatimCoordinates" xlink:type="simple">52°33.47'N, 179°26.44'E</named-content>, 225 m, 15 Jul 2002, 1 male, USNM 1123452; <italic>Delta</italic> 5605, <named-content xmlns:xlink="http://www.w3.org/1999/xlink" content-type="dwc:verbatimCoordinates" xlink:type="simple">51°50'55"N, 179°48'13"W</named-content>, 125 m, 17 Jul 2002, 1 male, 4 indet., USNM 1123450 and 1123462; <italic>Delta</italic> 5607, <named-content xmlns:xlink="http://www.w3.org/1999/xlink" content-type="dwc:verbatimCoordinates" xlink:type="simple">51°23'57"N, 179°48'35"W</named-content>, 182 m, 16 Jul 2002, 1 female, USNM 1123459; <italic>Delta</italic> 5620, <named-content xmlns:xlink="http://www.w3.org/1999/xlink" content-type="dwc:verbatimCoordinates" xlink:type="simple">51°57'40"N, 176°00'42"E</named-content>, 150 m, 24 Jul 2002, 2 female with fragments in alcohol, USNM 1027820 and 1123510; <italic>Delta</italic> 5622, <named-content xmlns:xlink="http://www.w3.org/1999/xlink" content-type="dwc:verbatimCoordinates" xlink:type="simple">51°57.5'N, 176°50.1'W</named-content>, 140 m, 24 Jul 2002, 2 female, 1 male, and fragments in alcohol, USNM 1123468, 1123472, and 1123472; <italic>Delta</italic> 5625, <named-content xmlns:xlink="http://www.w3.org/1999/xlink" content-type="dwc:verbatimCoordinates" xlink:type="simple">51°57.7'N, 176°50.2'W</named-content>, 130 m, 25 Jul 2002, 1 female, USNM 1123473; <italic>MF</italic> 833–47, <named-content xmlns:xlink="http://www.w3.org/1999/xlink" content-type="dwc:verbatimCoordinates" xlink:type="simple">51°55'36"N, 176°52'48"W</named-content>, 201 m, 5 Aug 1983, 1 female and 1 male, USNM 77049; <italic>MF</italic> 833–49, <named-content xmlns:xlink="http://www.w3.org/1999/xlink" content-type="dwc:verbatimCoordinates" xlink:type="simple">52°00.2'N, 176°21.4'W</named-content>, 115 m, 5 Aug 1983, 1 male in alcohol, USNM 77031; <italic>MF</italic> 833–56, <named-content xmlns:xlink="http://www.w3.org/1999/xlink" content-type="dwc:verbatimCoordinates" xlink:type="simple">52°02'06"N, 176°22'36"W</named-content>, 249 m, 6 Aug 1983, 1 female, USNM 77044; <italic>MF</italic> 833–69, <named-content xmlns:xlink="http://www.w3.org/1999/xlink" content-type="dwc:verbatimCoordinates" xlink:type="simple">52°02.8'N, 179°27.2'E</named-content>, 63 m, 25 Aug 1983, 1 indet., in alcohol, USNM 77030; <italic>Pacific Knight</italic> 941–61, <named-content xmlns:xlink="http://www.w3.org/1999/xlink" content-type="dwc:verbatimCoordinates" xlink:type="simple">52°17'N, 173°06'W</named-content>, 0–143 m, 17 Jun 1994, 1 female, USNM 96254; <italic>Sea Storm</italic> 86, <named-content xmlns:xlink="http://www.w3.org/1999/xlink" content-type="dwc:verbatimCoordinates" xlink:type="simple">51°36'21"N, 176°17'39"W</named-content>, 345 m, 3 Jul 2002, 1 female in alcohol, USNM 1123475; <italic>Sea Storm</italic> 92, <named-content xmlns:xlink="http://www.w3.org/1999/xlink" content-type="dwc:verbatimCoordinates" xlink:type="simple">51°33'34"N, 177°40'W</named-content>, 367 m, 4 Jul 2002, 3 female, 3 male, USNM 1123529, 1123469–70, and 1123376; <italic>Sea Storm</italic> 100, <named-content xmlns:xlink="http://www.w3.org/1999/xlink" content-type="dwc:verbatimCoordinates" xlink:type="simple">51°42'59"N, 175°47'07"E</named-content>, 86 m, 7 Jul 2002, 1 indet., in alcohol, USNM 1123520; <italic>Sea Storm</italic> 105, <named-content xmlns:xlink="http://www.w3.org/1999/xlink" content-type="dwc:verbatimCoordinates" xlink:type="simple">52°08'59"N, 175°06'47"E</named-content>, 201 m, 8 Jul 2002, 1 indet. in alcohol, USNM 1123519; <italic>Sea Storm</italic> 108, <named-content xmlns:xlink="http://www.w3.org/1999/xlink" content-type="dwc:verbatimCoordinates" xlink:type="simple">52°11'32"N, 175°17'E</named-content>, 208 m, 8 Jul 2002, 1 male in alcohol, USNM 1123517; <italic>Sea Storm</italic> 111, <named-content xmlns:xlink="http://www.w3.org/1999/xlink" content-type="dwc:verbatimCoordinates" xlink:type="simple">52°16'20"N, 175°59'13"E</named-content>, 137 m, 9 Jul 2002, 1 indet. in alcohol, USNM 1123518; <italic>Sea Storm</italic> 112, <named-content xmlns:xlink="http://www.w3.org/1999/xlink" content-type="dwc:verbatimCoordinates" xlink:type="simple">52°15'12"N, 176°00'42"E</named-content>, 137 m, 9 Jul 2002, 1 indet. in alcohol, USNM 1123512; <italic>Sea Storm</italic> 114, <named-content xmlns:xlink="http://www.w3.org/1999/xlink" content-type="dwc:verbatimCoordinates" xlink:type="simple">52°02'29"N, 177°39'E</named-content>, 130 m, 10 Jul 2002, 1 male, USNM 1123515; <italic>Sea Storm</italic> 115, <named-content xmlns:xlink="http://www.w3.org/1999/xlink" content-type="dwc:verbatimCoordinates" xlink:type="simple">52°04'16"N, 177°19'04"E</named-content>, 165 m, 10 Jul 2002, 2 indet. in alcohol, USNM 1123474 and 1123513; <italic>Sea Storm</italic> 116, <named-content xmlns:xlink="http://www.w3.org/1999/xlink" content-type="dwc:verbatimCoordinates" xlink:type="simple">52°04'10"N, 177°14.4'E</named-content>, 87–94 m, 11 Jul 2002, 5 male, 1 indet., USNM 1123516; <italic>Sea Storm</italic> 118, <named-content xmlns:xlink="http://www.w3.org/1999/xlink" content-type="dwc:verbatimCoordinates" xlink:type="simple">52°00'14"N, 177°19'04"E</named-content>, 104–111 m, 11 Jul 2002, 2 female, 2 male, USNM 1123375 and 1123471; <italic>Sea Storm</italic> 122, <named-content xmlns:xlink="http://www.w3.org/1999/xlink" content-type="dwc:verbatimCoordinates" xlink:type="simple">52°02'49"N, 179°25'18"E</named-content>, 143 m, 13 Jul 2002, 1 indet., USNM 1123511; <italic>Sea Storm</italic> 126, <named-content xmlns:xlink="http://www.w3.org/1999/xlink" content-type="dwc:verbatimCoordinates" xlink:type="simple">52°13'22"N, 179°49'26"W</named-content>, 115 m, 13 Jul 2002, 1 female in alcohol, USNM 1123466; <italic>Sea Storm</italic> 128, <named-content xmlns:xlink="http://www.w3.org/1999/xlink" content-type="dwc:verbatimCoordinates" xlink:type="simple">52°03'22"N, 179°48.13'W</named-content>, 242 m, 14 Jul 2002, 1 female in alcohol, USNM 1123374; <italic>Sea Storm</italic> 157, <named-content xmlns:xlink="http://www.w3.org/1999/xlink" content-type="dwc:verbatimCoordinates" xlink:type="simple">52°12'35"N, 172°12'20"W</named-content>, 348 m, 23 Jul 2002, 1 female, USNM 1123467; <italic>Vesteraalen</italic> 941–50, <named-content xmlns:xlink="http://www.w3.org/1999/xlink" content-type="dwc:verbatimCoordinates" xlink:type="simple">52°34'N, 170°40'W</named-content>, 0–88 m, 13 Jun 1994, 3 female, 3 male, USNM 96252 and 1138188; <italic>Vesteraalen</italic> 941–59, <named-content xmlns:xlink="http://www.w3.org/1999/xlink" content-type="dwc:verbatimCoordinates" xlink:type="simple">52°12'N, 172°12'W</named-content>, 0–360 m, 14 Jun 1994, 3 male, USNM 96251 and 1123514; <italic>Vesteraalen</italic> 941–61, <named-content xmlns:xlink="http://www.w3.org/1999/xlink" content-type="dwc:verbatimCoordinates" xlink:type="simple">52°05'N, 172°26'W</named-content>, 0–156 m, 15 Jun 1994, 5 female, USNM 96253; <italic>Vesteraalen</italic> 941–151, <named-content xmlns:xlink="http://www.w3.org/1999/xlink" content-type="dwc:verbatimCoordinates" xlink:type="simple">52°11'N, 179°44'E</named-content>, 0–151 m, 10 Jul 1994, 1 indet., USNM 96257; <italic>Vesteraalen</italic> 941–153, <named-content xmlns:xlink="http://www.w3.org/1999/xlink" content-type="dwc:verbatimCoordinates" xlink:type="simple">52°10'N, 179°43'E</named-content>, 0–94 m, 10 Jul 1994, 1 female, 4 indet., USNM 96531; <italic>Vesteraalen</italic> 941–154, <named-content xmlns:xlink="http://www.w3.org/1999/xlink" content-type="dwc:verbatimCoordinates" xlink:type="simple">52°04'N, 179°47'E</named-content>, 0–254 m, 11 Jul 1994, 1 male, USNM 96258; <italic>Vesteraalen</italic> 941–163, <named-content xmlns:xlink="http://www.w3.org/1999/xlink" content-type="dwc:verbatimCoordinates" xlink:type="simple">51°37'N, 178°25'E</named-content>, 0–155 m, 18 Jul 1994, 1 female, 1 male, USNM 96256; <italic>Vesteraalen</italic> 941–185, <named-content xmlns:xlink="http://www.w3.org/1999/xlink" content-type="dwc:verbatimCoordinates" xlink:type="simple">52°04'N, 176°30'E</named-content>, 0–91 m, 24 Jul 1994, 1 male, USNM 96255;<italic>Vesteraalen</italic> 3, <named-content xmlns:xlink="http://www.w3.org/1999/xlink" content-type="dwc:verbatimCoordinates" xlink:type="simple">52°37'48"N, 169°47'16"W</named-content>, 80 m, 21 May<!--PageBreak--> 2001, 1 female in alcohol, USNM 1123368; Gulf of Alaska, 219 m, 1 indet., USNM 77414; Renfro, coll., <named-content xmlns:xlink="http://www.w3.org/1999/xlink" content-type="dwc:verbatimCoordinates" xlink:type="simple">52°02'17"N, 179°25'21"E</named-content>, 236 m, 5 Apr 2000, 1 female, USNM 1123455; <named-content xmlns:xlink="http://www.w3.org/1999/xlink" content-type="dwc:verbatimCoordinates" xlink:type="simple">52°18'N, 179°48'35"W</named-content>, 490 m, 28 May 2000, 1 indet., USNM 1123457.
                    </p></tp:treatment-sec><tp:treatment-sec sec-type="Description"><title>Description.</title><p>Colonies quite variable in shape. Most colonies examined uniplanar, consisting of irregularly dichotomous, non-anastomotic branching (e.g., the holotype, <xref ref-type="fig" rid="F5">Fig. 5B</xref>). The opposite extreme is multilobate and multiplanar colonies (<xref ref-type="fig" rid="F5">Fig. 5H</xref>), composed of thin blades of corallum set in a three dimensional arrangement. Virtually all intergrades in colony shape were observed, including some having both large flattened lobes and slender branches (<xref ref-type="fig" rid="F5">Fig. 5G</xref>). Tallest colony examined (USNM 96252) 21 cm in height with a basal branch diameter of 3.5 cm, but a broken colony having a basal diameter of 4 cm (USNM 1123516) implies an even larger size. Although distal branches often circular in cross section, more often they are somewhat compressed in branching plane. Parasitic spionid polychaete worms often form tubes along axis of branches,  <xref ref-type="fig" rid="F8">Fig. 8</xref> in cross section. Coenosteum reticulate-spinose, the narrow strips only about 60 µm wide and bordered by slits of equal width, each strip bearing irregularly unilinearly arranged spines, altogether producing a porous or rough coenosteal texture. Coenosteum light orange to light pink.
                    </p><p>Dactylopore spines isolated or arranged in transverse to oblique rows on distal branches, their dactylotomes facing upward (abcauline), their edges often fusing with edges of adjacent dactylopore spines. On more proximal branches and the basal branch, dactylopore spines fewer in number, and arranged in pseudocyclosystems, short rows, isolated, or as circles around small islands of 2–5 gastropores. Dactylopore spines strongly favor one face of corallum, and are much less common on opposite face. Dactylopore spines relatively small, only about 0.4 mm in maximum height and 0.30-0.35 mm in width, the dactylotome occupying middle third. Small (40–115 µm in diameter) secondary dactylopores flush with coenosteum common. Outer surface of dactylopore spines prominently ridged; inner surface bears a moderately robust dactylostyle (40–50 µm in width, <xref ref-type="fig" rid="F10">Fig. 10J–K</xref>) composed of elements up to 18 µm tall and 7 µm in diameter.
                    </p><p>Gastropores circular and flush with coenosteum, 0.15-0.44 mm in diameter, the average about 0.20 mm. Gastropore tube cylindrical, without a ring palisade. Gastrostyles lanceolate, up to 0.55 mm in height, bearing spinose longitudinal, sometimes anastomosing, ridges that themselves bear small spines up to 32 µm long and 8 µm in diameter. Smaller secondary gastropores, lacking gastrostyles, also present, these 0.11–0.19 mm in diameter.</p><p>Female ampullae (<xref ref-type="fig" rid="F10">Fig. 10C</xref>) large hemispheres 1.1–1.8 mm in diameter, occurring fairly densely and equally on both corallum faces. Dactylopore spines often occur on female ampullae. Efferent pores rarely observed, but are lateral and up to 0.5 mm in diameter. Male ampullae smaller mounds 0.4–0.7 mm in diameter, clustered, and somewhat irregular in shape. Both types of ampullae porous, like the coenosteum.
                    </p></tp:treatment-sec><tp:treatment-sec sec-type="Remarks"><title>Remarks.</title><p><italic><tp:taxon-name>Errinopora nanneca</tp:taxon-name></italic> is one of three species in the genus having a predominantly unilateral arrangement of dactylopore spines in which only one row of laterally fused spines (usually proximal to gastropores) have their dactylotomes facing <!--PageBreak-->a gastropore or gastropore row, the other species being <italic><tp:taxon-name>Errinopora zarhyncha</tp:taxon-name></italic> and <italic><tp:taxon-name>Errinopora dichotoma</tp:taxon-name></italic> (see Dichotomous Key and <xref ref-type="table" rid="T1">Table 1</xref>). <italic><tp:taxon-name>Errinopora nanneca</tp:taxon-name></italic> is distinguished from <italic><tp:taxon-name>Errinopora zarhyncha</tp:taxon-name></italic> in the account of the latter species, but differs from <italic><tp:taxon-name>Errinopora dichotoma</tp:taxon-name></italic> in having shorter dactylopore spines and smaller gastropores, uniplanar colonies, and prominently ridged dactylopore spines. Of the 126 specimens examined, 58 are female, 42 male, and 26 indeterminate in gender. The corallum was found to be 100% calcitic according to <xref ref-type="bibr" rid="B23">Cairns and Macintrye (1992)</xref>.
                    </p></tp:treatment-sec><tp:treatment-sec sec-type="Distribution"><title>Distribution.</title><p>Aleutian Islands from eastern Rat Islands to Islands of Four Mountains, including Petrel Bank; 40-517 m.</p><fig id="F10" position="float" orientation="portrait"><label>Figure 10.</label><caption><p><italic><tp:taxon-name>Errinopora nanneca</tp:taxon-name></italic>, <bold>A–C</bold> female holotype, <bold>D–K</bold> USNM 96252: <bold>A–B</bold> dactylopore spines on branch tips <bold>C</bold> stereo view of clustered female ampullae <bold>D–G</bold> lateral views of gastrostyles <bold>H–I</bold> coenosteal texture <bold>J–K</bold> dactylostyle.</p></caption><graphic xmlns:xlink="http://www.w3.org/1999/xlink" xlink:href="ZooKeys-158-001-g010.jpg" position="float" orientation="portrait" xlink:type="simple"/></fig></tp:treatment-sec><tp:treatment-sec><!--Section generated to contain objects referenced in tp:taxon-treatment.--><fig id="F5" position="float" orientation="portrait"><label>Figure 5.</label><caption><p>Color figures of skeleton of various Alaskan stylasterids: <bold>A</bold> <italic><tp:taxon-name>Errinopora fisheri</tp:taxon-name></italic> <bold>B, G–I</bold> <italic><tp:taxon-name>Errinopora nanneca</tp:taxon-name></italic> <bold>C, F</bold> <italic><tp:taxon-name>Errinopora undulata</tp:taxon-name></italic>, <bold>D</bold> <italic><tp:taxon-name>Errinopora disticha</tp:taxon-name></italic> <bold>E</bold> <italic><tp:taxon-name>Errinopora zarhyncha</tp:taxon-name></italic>. <bold>A</bold> holotype, USNM 1123526 <bold>B</bold> holotype, USNM 42875 <bold>C</bold> holotype, USNM 112327 <bold>D</bold> holotype, USNM 1123524 <bold>E</bold> holotype, USNM 42874 <bold>F</bold> lateral view of a large paratype, USNM 1123528 <bold>G</bold> lamellate colony with digitate distal branches, USNM 1123462 <bold>H</bold> lamellate colony, USNM 44070 <bold>I</bold> intermediate form between lamellate and digitate, USNM 1123510.</p></caption><graphic xmlns:xlink="http://www.w3.org/1999/xlink" xlink:href="ZooKeys-158-001-g005.jpg" position="float" orientation="portrait" xlink:type="simple"/></fig><fig id="F8" position="float" orientation="portrait"><label>Figure 8.</label><caption><p>Holotype of <italic><tp:taxon-name>Errinopora disticha</tp:taxon-name></italic>, USNM 1123524: <bold>A–B</bold> distichoporine pore rows and female ampullae (A a stereo view) <bold>C</bold> gastropore and adjacent dactylopore spine with dactylostyle <bold>D–E</bold> coenosteal texture <bold>F–G</bold> dactylostyle <bold>H–I</bold> lateral view of gastrostyle <bold>J</bold> detail of gastrostyle spines.</p></caption><graphic xmlns:xlink="http://www.w3.org/1999/xlink" xlink:href="ZooKeys-158-001-g008.jpg" position="float" orientation="portrait" xlink:type="simple"/></fig><table-wrap position="float" orientation="portrait" id="T1"><label>Table 1.</label><caption><p>Tabular Key of the Ten Species of <italic><tp:taxon-name>Errinopora</tp:taxon-name></italic> (pscs = pseudocyclsosystems)</p></caption><table><tbody><tr><th rowspan="1" colspan="1"/><th rowspan="1" colspan="1"><bold>i<italic><tp:taxon-name>Errinopora fisher</tp:taxon-name></italic></bold></th><th rowspan="1" colspan="1"><bold>a<italic><tp:taxon-name>Errinopora cestoporin</tp:taxon-name></italic></bold></th><th rowspan="1" colspan="1"><bold>a<italic><tp:taxon-name>Errinopora porifer</tp:taxon-name></italic></bold></th><th rowspan="1" colspan="1"><bold>a<italic><tp:taxon-name>Errinopora undulat</tp:taxon-name></italic></bold></th><th rowspan="1" colspan="1"><bold>a<italic><tp:taxon-name>Errinopora distich</tp:taxon-name></italic></bold></th><th rowspan="1" colspan="1"><bold>i<italic><tp:taxon-name>Errinopora pourtalesi</tp:taxon-name></italic></bold></th><th rowspan="1" colspan="1"><bold>a<italic><tp:taxon-name>Errinopora stylifer</tp:taxon-name></italic></bold></th><th rowspan="1" colspan="1"><bold>a<italic><tp:taxon-name>Errinopora zarhynch</tp:taxon-name></italic></bold></th><th rowspan="1" colspan="1"><bold>a<italic><tp:taxon-name>Errinopora nannec</tp:taxon-name></italic></bold></th><th rowspan="1" colspan="1"><bold>a<italic><tp:taxon-name>Errinopora dichotom</tp:taxon-name></italic></bold></th></tr><tr><th rowspan="1" colspan="1"><bold>Dactylopore Spines</bold></th><th rowspan="1" colspan="1"/><th rowspan="1" colspan="1"/><th rowspan="1" colspan="1"/><th rowspan="1" colspan="1"/><th rowspan="1" colspan="1"/><th rowspan="1" colspan="1"/><th rowspan="1" colspan="1"/><th rowspan="1" colspan="1"/><th rowspan="1" colspan="1"/><th rowspan="1" colspan="1"/></tr><tr><td rowspan="1" colspan="1">Arrangement</td><td rowspan="1" colspan="1">Tall terraces and pscs</td><td rowspan="1" colspan="1">Tall terraces and pscs</td><td rowspan="1" colspan="1">Isolated or short unilateral rows</td><td rowspan="1" colspan="1">Pscs and short unilateral rows</td><td rowspan="1" colspan="1">Distichoporine rows; pscs at base</td><td rowspan="1" colspan="1">Distichoporine rows, unilateral rows, isolated, pscs</td><td rowspan="1" colspan="1">Distichoporine rows, pscs at  base</td><td rowspan="1" colspan="1">Short unilateral rows, isolated</td><td rowspan="1" colspan="1">Short unilateral rows, pscs, isolated</td><td rowspan="1" colspan="1">Short unilateral rows, isolated</td></tr><tr><td rowspan="1" colspan="1">Compound Dactylopore Spines</td><td rowspan="1" colspan="1">Absent</td><td rowspan="1" colspan="1">Absent</td><td rowspan="1" colspan="1">Absent</td><td rowspan="1" colspan="1">Absent</td><td rowspan="1" colspan="1">Present</td><td rowspan="1" colspan="1">Present</td><td rowspan="1" colspan="1">Absent</td><td rowspan="1" colspan="1">Present</td><td rowspan="1" colspan="1">Absent</td><td rowspan="1" colspan="1">Present</td></tr><tr><td rowspan="1" colspan="1">Maximum Height</td><td rowspan="1" colspan="1">1.5 mm</td><td rowspan="1" colspan="1">1.3 mm</td><td rowspan="1" colspan="1">0.46 mm</td><td rowspan="1" colspan="1">0.25 mm</td><td rowspan="1" colspan="1">0.5–0.9 mm</td><td rowspan="1" colspan="1">1.1–1.2 mm</td><td rowspan="1" colspan="1">0.5–0.9 mm</td><td rowspan="1" colspan="1">to 3 mm</td><td rowspan="1" colspan="1">0.4 mm</td><td rowspan="1" colspan="1">1.2 mm</td></tr><tr><td rowspan="1" colspan="1">Wall Thickness</td><td rowspan="1" colspan="1">Not individualized</td><td rowspan="1" colspan="1">Thick</td><td rowspan="1" colspan="1">Thin</td><td rowspan="1" colspan="1">Thin</td><td rowspan="1" colspan="1">Thick</td><td rowspan="1" colspan="1">Thick</td><td rowspan="1" colspan="1">Thick</td><td rowspan="1" colspan="1">Thick</td><td rowspan="1" colspan="1">Thick</td><td rowspan="1" colspan="1">Thick</td></tr><tr><td rowspan="1" colspan="1">Dactylotome Shape</td><td rowspan="1" colspan="1">Elliptical pores</td><td rowspan="1" colspan="1">Slit</td><td rowspan="1" colspan="1">Apical pores</td><td rowspan="1" colspan="1">Slit</td><td rowspan="1" colspan="1">Slit</td><td rowspan="1" colspan="1">Slit</td><td rowspan="1" colspan="1">Slit</td><td rowspan="1" colspan="1">Slit</td><td rowspan="1" colspan="1">Slit</td><td rowspan="1" colspan="1">Slit</td></tr><tr><td rowspan="1" colspan="1">External Surface of Dactylopore Spine</td><td rowspan="1" colspan="1">Inconspicuously ridged</td><td rowspan="1" colspan="1">Reticulate-Granular</td><td rowspan="1" colspan="1">Not ridged</td><td rowspan="1" colspan="1">Inconspicuosly ridged</td><td rowspan="1" colspan="1">Inconspicuously ridged</td><td rowspan="1" colspan="1">Inconspicuously ridged</td><td rowspan="1" colspan="1">Inconspicuously ridged</td><td rowspan="1" colspan="1">Inconspicuously ridged</td><td rowspan="1" colspan="1">Prominently ridged</td><td rowspan="1" colspan="1">Inconspicuously ridged</td></tr><tr><td rowspan="1" colspan="1">Dactylostyle</td><td rowspan="1" colspan="1">Narrow</td><td rowspan="1" colspan="1">Robust</td><td rowspan="1" colspan="1">Moderate width</td><td rowspan="1" colspan="1">Robust</td><td rowspan="1" colspan="1">Robust</td><td rowspan="1" colspan="1">Robust</td><td rowspan="1" colspan="1">Robust</td><td rowspan="1" colspan="1">Narrow</td><td rowspan="1" colspan="1">Moderate width</td><td rowspan="1" colspan="1">Robust</td></tr><tr><td rowspan="1" colspan="1">Secondary Dactylopores</td><td rowspan="1" colspan="1">Absent</td><td rowspan="1" colspan="1">Present</td><td rowspan="1" colspan="1">Present</td><td rowspan="1" colspan="1">Present</td><td rowspan="1" colspan="1">Present</td><td rowspan="1" colspan="1">Present</td><td rowspan="1" colspan="1">Present</td><td rowspan="1" colspan="1">Present</td><td rowspan="1" colspan="1">Present</td><td rowspan="1" colspan="1">Present</td></tr><tr><td rowspan="1" colspan="1"><bold>Corallum</bold></td><td rowspan="1" colspan="1"/><td rowspan="1" colspan="1"/><td rowspan="1" colspan="1"/><td rowspan="1" colspan="1"/><td rowspan="1" colspan="1"/><td rowspan="1" colspan="1"/><td rowspan="1" colspan="1"/><td rowspan="1" colspan="1"/><td rowspan="1" colspan="1"/><td rowspan="1" colspan="1"/></tr><tr><td rowspan="1" colspan="1">Shape</td><td rowspan="1" colspan="1">Uniplanar</td><td rowspan="1" colspan="1">Bushy</td><td rowspan="1" colspan="1">Uniplanar</td><td rowspan="1" colspan="1">Lamellate</td><td rowspan="1" colspan="1">Uniplanar</td><td rowspan="1" colspan="1">Bushy</td><td rowspan="1" colspan="1">Uniplanar</td><td rowspan="1" colspan="1">Uniplanar</td><td rowspan="1" colspan="1">Uniplanar branching or plate-like</td><td rowspan="1" colspan="1">Three dimensional</td></tr><tr><td rowspan="1" colspan="1">Branch Size</td><td rowspan="1" colspan="1">Delicate</td><td rowspan="1" colspan="1">Delicate</td><td rowspan="1" colspan="1">Delicate</td><td rowspan="1" colspan="1">Sheets thin</td><td rowspan="1" colspan="1">Robust</td><td rowspan="1" colspan="1">Medium</td><td rowspan="1" colspan="1">Medium</td><td rowspan="1" colspan="1">Large</td><td rowspan="1" colspan="1">Delicate</td><td rowspan="1" colspan="1">Robust</td></tr><tr><td rowspan="1" colspan="1">Branch Cross Section</td><td rowspan="1" colspan="1">Circular to elliptical</td><td rowspan="1" colspan="1">Circular</td><td rowspan="1" colspan="1">Circular to slightly elliptical</td><td rowspan="1" colspan="1">Lamellar</td><td rowspan="1" colspan="1">Flattened</td><td rowspan="1" colspan="1">Circular</td><td rowspan="1" colspan="1">Circular to slightly elliptical</td><td rowspan="1" colspan="1">Circular to elliptical</td><td rowspan="1" colspan="1">Circular to lamellar</td><td rowspan="1" colspan="1">Circular to slightly elliptical</td></tr><tr><td rowspan="1" colspan="1">Color</td><td rowspan="1" colspan="1">Orange</td><td rowspan="1" colspan="1">White</td><td rowspan="1" colspan="1">White, light orange</td><td rowspan="1" colspan="1">Orange</td><td rowspan="1" colspan="1">Light orange</td><td rowspan="1" colspan="1">Orange</td><td rowspan="1" colspan="1">Orange, yellow</td><td rowspan="1" colspan="1">Orange</td><td rowspan="1" colspan="1">Orange, pink</td><td rowspan="1" colspan="1">Orange</td></tr><tr><td rowspan="1" colspan="1"><bold>Other Characters</bold></td><td rowspan="1" colspan="1"/><td rowspan="1" colspan="1"/><td rowspan="1" colspan="1"/><td rowspan="1" colspan="1"/><td rowspan="1" colspan="1"/><td rowspan="1" colspan="1"/><td rowspan="1" colspan="1"/><td rowspan="1" colspan="1"/><td rowspan="1" colspan="1"/><td rowspan="1" colspan="1"/></tr><tr><td rowspan="1" colspan="1">Gastropore Diameter</td><td rowspan="1" colspan="1">0.3–0.5 mm</td><td rowspan="1" colspan="1">0.30–0.55 mm</td><td rowspan="1" colspan="1">0.23–0.27 mm</td><td rowspan="1" colspan="1">0.30–0.45 mm</td><td rowspan="1" colspan="1">0.3–0.7 mm</td><td rowspan="1" colspan="1">0.20–0.38 mm</td><td rowspan="1" colspan="1">0.4 mm</td><td rowspan="1" colspan="1">0.2–1.1 mm</td><td rowspan="1" colspan="1">about 0.2 mm</td><td rowspan="1" colspan="1">0.3–0.5 mm</td></tr><tr><td rowspan="1" colspan="1">Secondary Gastropores</td><td rowspan="1" colspan="1">Absent</td><td rowspan="1" colspan="1">Absent</td><td rowspan="1" colspan="1">Present</td><td rowspan="1" colspan="1">Present</td><td rowspan="1" colspan="1">Present</td><td rowspan="1" colspan="1">Present</td><td rowspan="1" colspan="1">Present</td><td rowspan="1" colspan="1">Present</td><td rowspan="1" colspan="1">Present</td><td rowspan="1" colspan="1">Present</td></tr><tr><td rowspan="1" colspan="1">Coenosteal Texture</td><td rowspan="1" colspan="1">Reticulate-Spinose</td><td rowspan="1" colspan="1">Reticulate-Granular</td><td rowspan="1" colspan="1">Reticulate-Granular</td><td rowspan="1" colspan="1">Reticulate-Spinose</td><td rowspan="1" colspan="1">Reticulate-Spinose</td><td rowspan="1" colspan="1">Reticulate-Granular</td><td rowspan="1" colspan="1">Reticulate-Granular</td><td rowspan="1" colspan="1">Reticulate-Spinose</td><td rowspan="1" colspan="1">Reticulate-Spinose</td><td rowspan="1" colspan="1">Reticulate-Spinose</td></tr><tr><td rowspan="1" colspan="1">Unique Features</td><td rowspan="1" colspan="1">Gastropore tube constricted; ring palisade present; gastrostyles squat</td><td rowspan="1" colspan="1">Conical ampullae; coenenchymal papillae; gastrostyle pedicellate</td><td rowspan="1" colspan="1">Dactylopore spines conical</td><td rowspan="1" colspan="1"/><td rowspan="1" colspan="1">Gastrostyles flattened in cross section</td><td rowspan="1" colspan="1">Encrusting base</td><td rowspan="1" colspan="1"/><td rowspan="1" colspan="1">Gastropore tubes commodious</td><td rowspan="1" colspan="1"/><td rowspan="1" colspan="1">U-shaped branching axils</td></tr><tr><td rowspan="1" colspan="1">Distributon and Depth Range</td><td rowspan="1" colspan="1">Aleutian Islands, 455 m</td><td rowspan="1" colspan="1">Tierra del Fuego, 359–384 m</td><td rowspan="1" colspan="1">Okhotsk Sea, 190–250 m</td><td rowspan="1" colspan="1">Aleutian Islands, 350–640 m</td><td rowspan="1" colspan="1">Aleutian Islands, 178–536 m</td><td rowspan="1" colspan="1">Central California,49–183 m</td><td rowspan="1" colspan="1">Off Japan, Okhotsk Sea, 84–379 m</td><td rowspan="1" colspan="1">Aleutian Islands,207–658 m</td><td rowspan="1" colspan="1">Aleutian Islands,40–517 m</td><td rowspan="1" colspan="1">Aleutian Islands,178–217 m</td></tr></tbody></table></table-wrap></tp:treatment-sec><ref-list><ref id="B7"><mixed-citation xmlns:xlink="http://www.w3.org/1999/xlink" xlink:type="simple"><person-group><name name-style="western"><surname>Boschma</surname><given-names>H</given-names></name></person-group> (<year>1957</year>)<article-title> List of the described species of the order Stylasterina.</article-title><source>Zoologische Verhandelingen </source><volume>33</volume>: <fpage>1</fpage>-<lpage>72</lpage>.</mixed-citation></ref><ref id="B47"><mixed-citation xmlns:xlink="http://www.w3.org/1999/xlink" xlink:type="simple"><person-group><name name-style="western"><surname>Naumov</surname><given-names>DV</given-names></name></person-group> (<year>1960</year>)<article-title> Hydroids and Hydromedusae of the USSR.</article-title><source>Keys to the fauna of the USSR published by the Academy of Sciences of the USSR </source><volume>70</volume>: <fpage>1</fpage>-<lpage>660</lpage>.</mixed-citation></ref><ref id="B16"><mixed-citation xmlns:xlink="http://www.w3.org/1999/xlink" xlink:type="simple"><person-group><name name-style="western"><surname>Cairns</surname><given-names>SD</given-names></name></person-group> (<year>1983b</year>)<article-title> A generic revision of the Stylasterina (Coelenterata: Hydrozoa). Part 1. Description of the genera.</article-title><source>Bulletin of Marine Science </source><volume>33</volume> (<issue>2</issue>): <fpage>427</fpage>-<lpage>508</lpage>.</mixed-citation></ref><ref id="B22"><mixed-citation xmlns:xlink="http://www.w3.org/1999/xlink" xlink:type="simple"><person-group><name name-style="western"><surname>Cairns</surname><given-names>SD</given-names></name><name name-style="western"><surname>Hoeksema</surname><given-names>BW</given-names></name><name name-style="western"><surname>Land J van</surname><given-names>der</given-names></name></person-group> (<year>1999</year>)<article-title> Appendix: list of extant stony corals.</article-title><source>Atoll Research Bulletin </source><volume>459</volume>: <fpage>13</fpage>-<lpage>46</lpage>.</mixed-citation></ref><ref id="B23"><mixed-citation xmlns:xlink="http://www.w3.org/1999/xlink" xlink:type="simple"><person-group><name name-style="western"><surname>Cairns</surname><given-names>SD</given-names></name><name name-style="western"><surname>Macintrye</surname><given-names>IG</given-names></name></person-group> (<year>1992</year>)<article-title> Phylogenetic implications of the calcium carbonate mineralogy in the Stylasteridae (Cnidaria: Hydrozoa).</article-title><source>Palaios </source><volume>7</volume>: <fpage>96</fpage>-<lpage>107</lpage>. <ext-link ext-link-type="uri" xlink:href="http://dx.doi.org/10.2307/3514799" xlink:type="simple">doi: 10.2307/3514799</ext-link></mixed-citation></ref><ref id="B33"><mixed-citation xmlns:xlink="http://www.w3.org/1999/xlink" xlink:type="simple"><person-group><name name-style="western"><surname>Heifetz</surname><given-names>J</given-names></name></person-group> (<year>2002</year>)<article-title> Coral in Alaska: distribution, abundance, and species associations.</article-title><source>Hydrobiologia </source><volume>471</volume>: <fpage>19</fpage>-<lpage>28</lpage>. <ext-link ext-link-type="uri" xlink:href="http://dx.doi.org/10.1023/A:1016528631593" xlink:type="simple">doi: 10.1023/A:1016528631593</ext-link></mixed-citation></ref><ref id="B39"><mixed-citation xmlns:xlink="http://www.w3.org/1999/xlink" xlink:type="simple"><person-group><name name-style="western"><surname>Lindner</surname><given-names>A</given-names></name></person-group> (<year>2005</year>)<source> Evolution and Taxonomy of Stylasterid Corals (Cnidaria: Hydrozoa: Stylasteridae).</source><publisher-name>PhD thesis, Chapel Hill, North Carolina</publisher-name>, <publisher-loc>Duke University</publisher-loc>, <lpage>165</lpage> pp.</mixed-citation></ref><ref id="B34"><mixed-citation xmlns:xlink="http://www.w3.org/1999/xlink" xlink:type="simple"><!--PageBreak--><person-group><name name-style="western"><surname>Heifetz</surname><given-names>J</given-names></name><name name-style="western"><surname>Wing</surname><given-names>BL</given-names></name><name name-style="western"><surname>Stone</surname><given-names>RP</given-names></name><name name-style="western"><surname>Malecha</surname><given-names>PW</given-names></name><name name-style="western"><surname>Courtney</surname><given-names>D</given-names></name></person-group> (<year>2005</year>)<article-title> Corals of the Aleutian Islands.</article-title><source>Fisheries Oceanography </source><volume>14</volume>: <fpage>131</fpage>-<lpage>138</lpage>. <ext-link ext-link-type="uri" xlink:href="http://dx.doi.org/10.1111/j.1365-2419.2005.00371.x" xlink:type="simple">doi: 10.1111/j.1365-2419.2005.00371.x</ext-link></mixed-citation></ref><ref id="B14"><mixed-citation xmlns:xlink="http://www.w3.org/1999/xlink" xlink:type="simple"><person-group><name name-style="western"><surname>Brooke</surname><given-names>S</given-names></name><name name-style="western"><surname>Stone</surname><given-names>R</given-names></name></person-group> (<year>2007</year>)<article-title> Reproduction of deep-water hydrocorals (family Stylasteridae) from the Aleutian Islands, Alaska.</article-title><source>Bulletin of Marine Science </source><volume>81</volume> (<issue>3</issue>): <fpage>519</fpage>-<lpage>532</lpage>.</mixed-citation></ref><ref id="B48"><mixed-citation xmlns:xlink="http://www.w3.org/1999/xlink" xlink:type="simple"><person-group><name name-style="western"><surname>Stone</surname><given-names>RP</given-names></name><name name-style="western"><surname>Shotwell</surname><given-names>SK</given-names></name></person-group> (<year>2007</year>)<source> State of deep coral ecosystems in the Alaskan region: Gulf of Alaska, Bering Sea and the Aleutian Islands. In: Hourigan TF et al. (Eds) The State of Deep Coral Ecosystems of the United States. NOAA Technical Memorandum CRCP-3, NOAA, Silver Spring, 65–108.</source></mixed-citation></ref><ref id="B36"><mixed-citation xmlns:xlink="http://www.w3.org/1999/xlink" xlink:type="simple"><person-group><name name-style="western"><surname>Jamieson</surname><given-names>GS</given-names></name><name name-style="western"><surname>Pellegrin</surname><given-names>N</given-names></name><name name-style="western"><surname>Jesson</surname><given-names>S</given-names></name></person-group> (<year>2007</year>)<source> Taxonomy and zoogeography of cold-water corals in coastal British Columbia. In: George RY, Cairns SD (Eds) Conservation and Adaptive Management of Seamount and Deep-Sea Coral Ecosystems, University of Miami, Miami, 215–229.</source></mixed-citation></ref><ref id="B40"><mixed-citation xmlns:xlink="http://www.w3.org/1999/xlink" xlink:type="simple"><person-group><name name-style="western"><surname>Lindner</surname><given-names>A</given-names></name><name name-style="western"><surname>Cairns</surname><given-names>SD</given-names></name><name name-style="western"><surname>Cunningham</surname><given-names>CW</given-names></name></person-group> (<year>2008</year>)<source> From offshore to onshore: multiple origins of shallow-water corals from deep-sea ancestors. PLoS One 3(6): e2429. </source>doi:10.1371/journal.pone.0002429</mixed-citation></ref><ref id="B15"><mixed-citation xmlns:xlink="http://www.w3.org/1999/xlink" xlink:type="simple"><person-group><name name-style="western"><surname>Cairns</surname><given-names>SD</given-names></name></person-group> (<year>1983a</year>)<article-title> Antarctic and Subantarctic Stylasterina (Coelenterata: Hydrozoa).</article-title><source>Antarctic Research Series </source><volume>38</volume>: <fpage>61</fpage>-<lpage>163</lpage>. <ext-link ext-link-type="uri" xlink:href="http://dx.doi.org/10.1029/AR038p0061" xlink:type="simple">doi: 10.1029/AR038p0061</ext-link></mixed-citation></ref><ref id="B41"><mixed-citation xmlns:xlink="http://www.w3.org/1999/xlink" xlink:type="simple"><person-group><name name-style="western"><surname>Lowe</surname><given-names>TP</given-names></name></person-group> (<year>1967</year>)<source> A Comparative Study of Stony Hydroids, Order Stylasterina, of Southern South America and Adjacent Antarctic Regions.</source><publisher-name>MS thesis, Washington DC, USA, George Washington University</publisher-name>, <publisher-loc>Washington D.C.</publisher-loc>, <lpage>116</lpage> pp.</mixed-citation></ref><ref id="B55"><mixed-citation xmlns:xlink="http://www.w3.org/1999/xlink" xlink:type="simple"><person-group><name name-style="western"><surname>Wing</surname><given-names>GL</given-names></name><name name-style="western"><surname>Barnard</surname><given-names>DR</given-names></name></person-group> (<year>2004</year>)<source> A field guide to Alaskan Corals. NOAA Technical Memorandum NMFS-AFSC-146, NOAA, US Dept of Commerce, 67 pp.</source></mixed-citation></ref><ref id="B28"><mixed-citation xmlns:xlink="http://www.w3.org/1999/xlink" xlink:type="simple"><person-group><name name-style="western"><surname>Fisher</surname><given-names>WK</given-names></name></person-group> (<year>1938</year>)<article-title> Hydrocorals of the North Pacific Ocean.</article-title><source>Proceedings of the United States National Museum </source><volume>84</volume> (<issue>3024</issue>): <fpage>493</fpage>-<lpage>554</lpage>. <ext-link ext-link-type="uri" xlink:href="http://dx.doi.org/10.5479/si.00963801.84-3024.493" xlink:type="simple">doi: 10.5479/si.00963801.84-3024.493</ext-link></mixed-citation></ref><ref id="B35"><mixed-citation xmlns:xlink="http://www.w3.org/1999/xlink" xlink:type="simple"><person-group><name name-style="western"><surname>ICZN</surname></name></person-group> (<year>1999</year>)<source> International Code of Zoological Nomenclature, IV edition.</source><publisher-name>International Trust for Zoological Nomenclature</publisher-name>, <publisher-loc>London</publisher-loc>, <lpage>306</lpage> pp.</mixed-citation></ref></ref-list></tp:taxon-treatment>
