# Supplementary material for: A Revision of the Stylasteridae (Cnidaria, Hydrozoa, Filifera) from Alaska and Adjacent Waters
Source: Zookeys. 2011 Dec 22;(158):1–88. doi: 10.3897/zookeys.158.1910 (PMC3253626; doi:10.3897/zookeys.158.1910)
Supplement: XML Treatment for Errinopora dichotoma [file zookeys.158.1910-treatment11.xml]

<!DOCTYPE tp:taxon-treatment
  PUBLIC "-//TaxonX//DTD Taxonomic Treatment Publishing DTD v0 20100105//EN" "tax-treatment-NSO.dtd">
<tp:taxon-treatment xmlns:tp="http://www.plazi.org/taxpub"><tp:treatment-meta><mixed-citation publication-type="journal"><person-group><name><surname>Cairns</surname><given-names>Stephen D.</given-names></name><name><surname>Lindner</surname><given-names>Alberto</given-names></name></person-group><article-title>A Revision of the Stylasteridae (Cnidaria, Hydrozoa, Filifera) from Alaska and Adjacent Waters</article-title><source>Zookeys</source><day>22</day><month>12</month><year>2011</year><volume>2011</volume><issue>158</issue><fpage>1</fpage><lpage>88</lpage><pub-id pub-id-type="doi">10.3897/zookeys.158.1910</pub-id></mixed-citation></tp:treatment-meta><tp:nomenclature><tp:taxon-name>
                        <tp:taxon-name-part taxon-name-part-type="genus">Errinopora</tp:taxon-name-part>
                        <tp:taxon-name-part taxon-name-part-type="species">dichotoma</tp:taxon-name-part>
                    <object-id xmlns:xlink="http://www.w3.org/1999/xlink" xlink:type="simple">urn:lsid:zoobank.org:act:7200AE40-A33D-4D86-A96C-1B6FC259A159</object-id>
                    <object-id xmlns:xlink="http://www.w3.org/1999/xlink" xlink:type="simple">http://species-id.net/wiki/Errinopora_dichotoma</object-id>
                    </tp:taxon-name><tp:taxon-authority>Lindner &amp; Cairns</tp:taxon-authority><tp:taxon-status xmlns:xlink="http://www.w3.org/1999/xlink" xlink:type="simple">sp. n.</tp:taxon-status><xref ref-type="fig" rid="F11">Figs 11D</xref><xref ref-type="fig" rid="F12">12A–M</xref><tp:nomenclature-citation-list><tp:nomenclature-citation><tp:taxon-name>Errinopora dichotoma</tp:taxon-name><comment> Lindner, 2005: 93-96, figs 4.2H, 4.7A, 4.12 (unpublished name).</comment></tp:nomenclature-citation></tp:nomenclature-citation-list></tp:nomenclature><tp:treatment-sec sec-type="Type material"><title>Type material.</title><p>Holotype: <italic>Dominator</italic> 971–73, 1 alcohol-preserved male colony 11.5 cm in height, USNM 1123508 (<xref ref-type="fig" rid="F11">Fig. 11D</xref>). Paratypes: <italic>Alaskan Leader</italic>, <named-content xmlns:xlink="http://www.w3.org/1999/xlink" content-type="dwc:verbatimCoordinates" xlink:type="simple">53°01'42"N, 170°05.99'W</named-content>, 200–400 m, 4 Jun 2000, 1 male, USNM 1123507; <italic>Alaskan Leader</italic> 35, <named-content xmlns:xlink="http://www.w3.org/1999/xlink" content-type="dwc:verbatimCoordinates" xlink:type="simple">53°01'48"N, 170°06'12"W</named-content>, 172–178 m, 4 Jun 2002, 1 female, 1 male, USNM 1137600; <italic>Dominator</italic> 971–73, topotypic, 1 dry branch, male, USNM 1148143. <bold>Type locality.</bold> <italic>Dominator</italic> 971–73, <named-content xmlns:xlink="http://www.w3.org/1999/xlink" content-type="dwc:verbatimCoordinates" xlink:type="simple">52°33'10"N, 179°25'18"E</named-content> (off northwestern Petrel Bank), 217 m, 26 Jun 1997.
                    </p></tp:treatment-sec><tp:treatment-sec sec-type="Etymology"><title>Etymology.</title><p>The specific name <italic>dichotoma</italic>, meaning “in two parts" (from the Greek <italic>dicha</italic>, meaning “in two" and <italic>tomos</italic>, meaning “part" or “slice"), referring to the dichotomous branching mode of this species.
                    </p></tp:treatment-sec><tp:treatment-sec sec-type="Material examined"><title>Material examined.</title><p>Types.</p></tp:treatment-sec><tp:treatment-sec sec-type="Description"><title>Description.</title><p>Colonies three dimensional, robust, and sparsely branched, branching equally and widely dichotomously, resulting in broad U-shaped axils; branch anastomosis absent. Largest colony (holotype, <xref ref-type="fig" rid="F11">Fig. 11D</xref>) 11.5 cm in height, with a basal branch diameter of 16 × 20 mm. Branches circular to elliptical in cross section, attenuating to thick (7–8 mm in diameter), blunt tips; tips of most branches missing (broken) from type material. As in most species of <italic><tp:taxon-name>Errinopora</tp:taxon-name></italic>, coenosteum quite porous (<xref ref-type="fig" rid="F12">Fig. 12F–I</xref>), composed of a reticulum of thin, spinose strips separated by wide slits or series of pores, the spines being up to 55 µm in height and 15–24 µm in diameter. Coenosteum orange, branch cores being white.
                    </p><p>Dactylopore spines occur on all branch surfaces and quite variable in orientation (<xref ref-type="fig" rid="F12">Fig. 12B</xref>), sometimes forming transverse or longitudinal rows of up to 7 laterally fused spines, spines sharing the same laterally fused row sometimes oriented in opposite directions, their dactylotomes facing in opposite directions. Isolated dactylopore spines also present. Dactylopore spines of moderate size and thick-walled, up to 1.2 mm<!--PageBreak--><!--PageBreak--> in height and 1.1 mm in width, the dactylotome occupying one-fourth to one-third width of spine. Small (80 µm diameter), circular secondary dactylopores common. Dactylostyles robust (<xref ref-type="fig" rid="F12">Fig. 12C, L–M</xref>), each about 0.125 mm in width, composed of elements up to 40 µm in height and 10-12 µm in diameter.
                    </p><p>Gastropores circular, sometimes arranged in rows, otherwise randomly arranged, 0.3-0.5 mm in diameter; pores lack a ring palisade. Secondary gastropores (<xref ref-type="fig" rid="F12">Fig. 12C</xref>, lower) 0.22–0.30 mm in diameter. Gastrostyle occupies most of gastropore cavity. <!--PageBreak-->Gastrostyles lanceolate, up to 0.5 mm in height, bearing longitudinal, anastomosing, spinose ridges.
                    </p><p>Intact female ampullae never observed, but coenosteal depressions 1.0–1.1 mm in diameter are common in one specimen, these presumed to be spent female ampullae. Male ampullae small, porous hemispheres 0.5–0.6 mm in diameter.</p></tp:treatment-sec><tp:treatment-sec sec-type="Remarks"><title>Remarks.</title><p><italic><tp:taxon-name>Errinopora dichotoma</tp:taxon-name></italic> is one of three species in the genus having a predominantly unilateral arrangement of dactylopore spines in which only one row of laterally fused spines (usually proximal to gastropores) have their dactylotomes facing a gastropore or gastropore row, the other species being <italic><tp:taxon-name>Errinopora nanneca</tp:taxon-name></italic> and <italic><tp:taxon-name>Errinopora zarhyncha</tp:taxon-name></italic>. <italic><tp:taxon-name>Errinopora dichotoma</tp:taxon-name></italic> is compared to those species in their respective accounts and in the Dichotomous Key and <xref ref-type="table" rid="T1">Table 1</xref>. Of the five specimens examined, 1 was presumed to be female and 4 male.
                    </p></tp:treatment-sec><tp:treatment-sec sec-type="Distribution"><title>Distribution.</title><p>Endemic to Aleutian Islands: off Petrel Bank, off Islands of Four Mountains; 178–217 m (<xref ref-type="bibr" rid="B19">Cairns 1992</xref>; <xref ref-type="bibr" rid="B1">Appeltans et al. 2011</xref>).
                    </p><fig id="F11" position="float" orientation="portrait"><label>Figure 11.</label><caption><p>Color figures of skeleton of various Alaskan stylasterids: <bold>A, E, G</bold> <italic><tp:taxon-name>Stylaster brochi</tp:taxon-name></italic> <bold>B, F, H</bold> <italic><tp:taxon-name>Stylaster verrillii</tp:taxon-name></italic> <bold>C</bold> <italic><tp:taxon-name>Stylaster stejnegeri</tp:taxon-name></italic>, <bold>D</bold> <italic><tp:taxon-name>Errinopora dichotoma</tp:taxon-name></italic>. <bold>A</bold> holotype, USNM 43264 <bold>B</bold> arborescent colony, USNM 1027819 <bold>C</bold> holotype, USNM 43271 <bold>D</bold> holotype, USNM 1123508 <bold>E</bold> large delicate sponge encrusted colony, USNM 1123304 <bold>F</bold> holotype of <italic><tp:taxon-name>Allopora moseleyi</tp:taxon-name></italic>, USNM 6851 <bold>G</bold> massive colony, USNM 1123006 <bold>H</bold> syntype, USNM 4193.</p></caption><graphic xmlns:xlink="http://www.w3.org/1999/xlink" xlink:href="ZooKeys-158-001-g011.jpg" position="float" orientation="portrait" xlink:type="simple"/></fig><fig id="F12" position="float" orientation="portrait"><label>Figure 12.</label><caption><p>Holotype of <italic><tp:taxon-name>Errinopora dichotoma</tp:taxon-name></italic>, USNM 1123508: <bold>A</bold> branch cross section <bold>B</bold> colony surface showing gastro– and dactylopores <bold>C</bold> dactylopore with dactylostyle (upper) and secondary gastropore (lower) <bold>D</bold> gastropore <bold>E, J</bold> gastrostyles <bold>F–I</bold> coenosteal texture <bold>K</bold> gastrostyle spines <bold>L–M</bold> dactylostyle.</p></caption><graphic xmlns:xlink="http://www.w3.org/1999/xlink" xlink:href="ZooKeys-158-001-g012.jpg" position="float" orientation="portrait" xlink:type="simple"/></fig></tp:treatment-sec><tp:treatment-sec><!--Section generated to contain objects referenced in tp:taxon-treatment.--><table-wrap position="float" orientation="portrait" id="T1"><label>Table 1.</label><caption><p>Tabular Key of the Ten Species of <italic><tp:taxon-name>Errinopora</tp:taxon-name></italic> (pscs = pseudocyclsosystems)</p></caption><table><tbody><tr><th rowspan="1" colspan="1"/><th rowspan="1" colspan="1"><bold>i<italic><tp:taxon-name>Errinopora fisher</tp:taxon-name></italic></bold></th><th rowspan="1" colspan="1"><bold>a<italic><tp:taxon-name>Errinopora cestoporin</tp:taxon-name></italic></bold></th><th rowspan="1" colspan="1"><bold>a<italic><tp:taxon-name>Errinopora porifer</tp:taxon-name></italic></bold></th><th rowspan="1" colspan="1"><bold>a<italic><tp:taxon-name>Errinopora undulat</tp:taxon-name></italic></bold></th><th rowspan="1" colspan="1"><bold>a<italic><tp:taxon-name>Errinopora distich</tp:taxon-name></italic></bold></th><th rowspan="1" colspan="1"><bold>i<italic><tp:taxon-name>Errinopora pourtalesi</tp:taxon-name></italic></bold></th><th rowspan="1" colspan="1"><bold>a<italic><tp:taxon-name>Errinopora stylifer</tp:taxon-name></italic></bold></th><th rowspan="1" colspan="1"><bold>a<italic><tp:taxon-name>Errinopora zarhynch</tp:taxon-name></italic></bold></th><th rowspan="1" colspan="1"><bold>a<italic><tp:taxon-name>Errinopora nannec</tp:taxon-name></italic></bold></th><th rowspan="1" colspan="1"><bold>a<italic><tp:taxon-name>Errinopora dichotom</tp:taxon-name></italic></bold></th></tr><tr><th rowspan="1" colspan="1"><bold>Dactylopore Spines</bold></th><th rowspan="1" colspan="1"/><th rowspan="1" colspan="1"/><th rowspan="1" colspan="1"/><th rowspan="1" colspan="1"/><th rowspan="1" colspan="1"/><th rowspan="1" colspan="1"/><th rowspan="1" colspan="1"/><th rowspan="1" colspan="1"/><th rowspan="1" colspan="1"/><th rowspan="1" colspan="1"/></tr><tr><td rowspan="1" colspan="1">Arrangement</td><td rowspan="1" colspan="1">Tall terraces and pscs</td><td rowspan="1" colspan="1">Tall terraces and pscs</td><td rowspan="1" colspan="1">Isolated or short unilateral rows</td><td rowspan="1" colspan="1">Pscs and short unilateral rows</td><td rowspan="1" colspan="1">Distichoporine rows; pscs at base</td><td rowspan="1" colspan="1">Distichoporine rows, unilateral rows, isolated, pscs</td><td rowspan="1" colspan="1">Distichoporine rows, pscs at  base</td><td rowspan="1" colspan="1">Short unilateral rows, isolated</td><td rowspan="1" colspan="1">Short unilateral rows, pscs, isolated</td><td rowspan="1" colspan="1">Short unilateral rows, isolated</td></tr><tr><td rowspan="1" colspan="1">Compound Dactylopore Spines</td><td rowspan="1" colspan="1">Absent</td><td rowspan="1" colspan="1">Absent</td><td rowspan="1" colspan="1">Absent</td><td rowspan="1" colspan="1">Absent</td><td rowspan="1" colspan="1">Present</td><td rowspan="1" colspan="1">Present</td><td rowspan="1" colspan="1">Absent</td><td rowspan="1" colspan="1">Present</td><td rowspan="1" colspan="1">Absent</td><td rowspan="1" colspan="1">Present</td></tr><tr><td rowspan="1" colspan="1">Maximum Height</td><td rowspan="1" colspan="1">1.5 mm</td><td rowspan="1" colspan="1">1.3 mm</td><td rowspan="1" colspan="1">0.46 mm</td><td rowspan="1" colspan="1">0.25 mm</td><td rowspan="1" colspan="1">0.5–0.9 mm</td><td rowspan="1" colspan="1">1.1–1.2 mm</td><td rowspan="1" colspan="1">0.5–0.9 mm</td><td rowspan="1" colspan="1">to 3 mm</td><td rowspan="1" colspan="1">0.4 mm</td><td rowspan="1" colspan="1">1.2 mm</td></tr><tr><td rowspan="1" colspan="1">Wall Thickness</td><td rowspan="1" colspan="1">Not individualized</td><td rowspan="1" colspan="1">Thick</td><td rowspan="1" colspan="1">Thin</td><td rowspan="1" colspan="1">Thin</td><td rowspan="1" colspan="1">Thick</td><td rowspan="1" colspan="1">Thick</td><td rowspan="1" colspan="1">Thick</td><td rowspan="1" colspan="1">Thick</td><td rowspan="1" colspan="1">Thick</td><td rowspan="1" colspan="1">Thick</td></tr><tr><td rowspan="1" colspan="1">Dactylotome Shape</td><td rowspan="1" colspan="1">Elliptical pores</td><td rowspan="1" colspan="1">Slit</td><td rowspan="1" colspan="1">Apical pores</td><td rowspan="1" colspan="1">Slit</td><td rowspan="1" colspan="1">Slit</td><td rowspan="1" colspan="1">Slit</td><td rowspan="1" colspan="1">Slit</td><td rowspan="1" colspan="1">Slit</td><td rowspan="1" colspan="1">Slit</td><td rowspan="1" colspan="1">Slit</td></tr><tr><td rowspan="1" colspan="1">External Surface of Dactylopore Spine</td><td rowspan="1" colspan="1">Inconspicuously ridged</td><td rowspan="1" colspan="1">Reticulate-Granular</td><td rowspan="1" colspan="1">Not ridged</td><td rowspan="1" colspan="1">Inconspicuosly ridged</td><td rowspan="1" colspan="1">Inconspicuously ridged</td><td rowspan="1" colspan="1">Inconspicuously ridged</td><td rowspan="1" colspan="1">Inconspicuously ridged</td><td rowspan="1" colspan="1">Inconspicuously ridged</td><td rowspan="1" colspan="1">Prominently ridged</td><td rowspan="1" colspan="1">Inconspicuously ridged</td></tr><tr><td rowspan="1" colspan="1">Dactylostyle</td><td rowspan="1" colspan="1">Narrow</td><td rowspan="1" colspan="1">Robust</td><td rowspan="1" colspan="1">Moderate width</td><td rowspan="1" colspan="1">Robust</td><td rowspan="1" colspan="1">Robust</td><td rowspan="1" colspan="1">Robust</td><td rowspan="1" colspan="1">Robust</td><td rowspan="1" colspan="1">Narrow</td><td rowspan="1" colspan="1">Moderate width</td><td rowspan="1" colspan="1">Robust</td></tr><tr><td rowspan="1" colspan="1">Secondary Dactylopores</td><td rowspan="1" colspan="1">Absent</td><td rowspan="1" colspan="1">Present</td><td rowspan="1" colspan="1">Present</td><td rowspan="1" colspan="1">Present</td><td rowspan="1" colspan="1">Present</td><td rowspan="1" colspan="1">Present</td><td rowspan="1" colspan="1">Present</td><td rowspan="1" colspan="1">Present</td><td rowspan="1" colspan="1">Present</td><td rowspan="1" colspan="1">Present</td></tr><tr><td rowspan="1" colspan="1"><bold>Corallum</bold></td><td rowspan="1" colspan="1"/><td rowspan="1" colspan="1"/><td rowspan="1" colspan="1"/><td rowspan="1" colspan="1"/><td rowspan="1" colspan="1"/><td rowspan="1" colspan="1"/><td rowspan="1" colspan="1"/><td rowspan="1" colspan="1"/><td rowspan="1" colspan="1"/><td rowspan="1" colspan="1"/></tr><tr><td rowspan="1" colspan="1">Shape</td><td rowspan="1" colspan="1">Uniplanar</td><td rowspan="1" colspan="1">Bushy</td><td rowspan="1" colspan="1">Uniplanar</td><td rowspan="1" colspan="1">Lamellate</td><td rowspan="1" colspan="1">Uniplanar</td><td rowspan="1" colspan="1">Bushy</td><td rowspan="1" colspan="1">Uniplanar</td><td rowspan="1" colspan="1">Uniplanar</td><td rowspan="1" colspan="1">Uniplanar branching or plate-like</td><td rowspan="1" colspan="1">Three dimensional</td></tr><tr><td rowspan="1" colspan="1">Branch Size</td><td rowspan="1" colspan="1">Delicate</td><td rowspan="1" colspan="1">Delicate</td><td rowspan="1" colspan="1">Delicate</td><td rowspan="1" colspan="1">Sheets thin</td><td rowspan="1" colspan="1">Robust</td><td rowspan="1" colspan="1">Medium</td><td rowspan="1" colspan="1">Medium</td><td rowspan="1" colspan="1">Large</td><td rowspan="1" colspan="1">Delicate</td><td rowspan="1" colspan="1">Robust</td></tr><tr><td rowspan="1" colspan="1">Branch Cross Section</td><td rowspan="1" colspan="1">Circular to elliptical</td><td rowspan="1" colspan="1">Circular</td><td rowspan="1" colspan="1">Circular to slightly elliptical</td><td rowspan="1" colspan="1">Lamellar</td><td rowspan="1" colspan="1">Flattened</td><td rowspan="1" colspan="1">Circular</td><td rowspan="1" colspan="1">Circular to slightly elliptical</td><td rowspan="1" colspan="1">Circular to elliptical</td><td rowspan="1" colspan="1">Circular to lamellar</td><td rowspan="1" colspan="1">Circular to slightly elliptical</td></tr><tr><td rowspan="1" colspan="1">Color</td><td rowspan="1" colspan="1">Orange</td><td rowspan="1" colspan="1">White</td><td rowspan="1" colspan="1">White, light orange</td><td rowspan="1" colspan="1">Orange</td><td rowspan="1" colspan="1">Light orange</td><td rowspan="1" colspan="1">Orange</td><td rowspan="1" colspan="1">Orange, yellow</td><td rowspan="1" colspan="1">Orange</td><td rowspan="1" colspan="1">Orange, pink</td><td rowspan="1" colspan="1">Orange</td></tr><tr><td rowspan="1" colspan="1"><bold>Other Characters</bold></td><td rowspan="1" colspan="1"/><td rowspan="1" colspan="1"/><td rowspan="1" colspan="1"/><td rowspan="1" colspan="1"/><td rowspan="1" colspan="1"/><td rowspan="1" colspan="1"/><td rowspan="1" colspan="1"/><td rowspan="1" colspan="1"/><td rowspan="1" colspan="1"/><td rowspan="1" colspan="1"/></tr><tr><td rowspan="1" colspan="1">Gastropore Diameter</td><td rowspan="1" colspan="1">0.3–0.5 mm</td><td rowspan="1" colspan="1">0.30–0.55 mm</td><td rowspan="1" colspan="1">0.23–0.27 mm</td><td rowspan="1" colspan="1">0.30–0.45 mm</td><td rowspan="1" colspan="1">0.3–0.7 mm</td><td rowspan="1" colspan="1">0.20–0.38 mm</td><td rowspan="1" colspan="1">0.4 mm</td><td rowspan="1" colspan="1">0.2–1.1 mm</td><td rowspan="1" colspan="1">about 0.2 mm</td><td rowspan="1" colspan="1">0.3–0.5 mm</td></tr><tr><td rowspan="1" colspan="1">Secondary Gastropores</td><td rowspan="1" colspan="1">Absent</td><td rowspan="1" colspan="1">Absent</td><td rowspan="1" colspan="1">Present</td><td rowspan="1" colspan="1">Present</td><td rowspan="1" colspan="1">Present</td><td rowspan="1" colspan="1">Present</td><td rowspan="1" colspan="1">Present</td><td rowspan="1" colspan="1">Present</td><td rowspan="1" colspan="1">Present</td><td rowspan="1" colspan="1">Present</td></tr><tr><td rowspan="1" colspan="1">Coenosteal Texture</td><td rowspan="1" colspan="1">Reticulate-Spinose</td><td rowspan="1" colspan="1">Reticulate-Granular</td><td rowspan="1" colspan="1">Reticulate-Granular</td><td rowspan="1" colspan="1">Reticulate-Spinose</td><td rowspan="1" colspan="1">Reticulate-Spinose</td><td rowspan="1" colspan="1">Reticulate-Granular</td><td rowspan="1" colspan="1">Reticulate-Granular</td><td rowspan="1" colspan="1">Reticulate-Spinose</td><td rowspan="1" colspan="1">Reticulate-Spinose</td><td rowspan="1" colspan="1">Reticulate-Spinose</td></tr><tr><td rowspan="1" colspan="1">Unique Features</td><td rowspan="1" colspan="1">Gastropore tube constricted; ring palisade present; gastrostyles squat</td><td rowspan="1" colspan="1">Conical ampullae; coenenchymal papillae; gastrostyle pedicellate</td><td rowspan="1" colspan="1">Dactylopore spines conical</td><td rowspan="1" colspan="1"/><td rowspan="1" colspan="1">Gastrostyles flattened in cross section</td><td rowspan="1" colspan="1">Encrusting base</td><td rowspan="1" colspan="1"/><td rowspan="1" colspan="1">Gastropore tubes commodious</td><td rowspan="1" colspan="1"/><td rowspan="1" colspan="1">U-shaped branching axils</td></tr><tr><td rowspan="1" colspan="1">Distributon and Depth Range</td><td rowspan="1" colspan="1">Aleutian Islands, 455 m</td><td rowspan="1" colspan="1">Tierra del Fuego, 359–384 m</td><td rowspan="1" colspan="1">Okhotsk Sea, 190–250 m</td><td rowspan="1" colspan="1">Aleutian Islands, 350–640 m</td><td rowspan="1" colspan="1">Aleutian Islands, 178–536 m</td><td rowspan="1" colspan="1">Central California,49–183 m</td><td rowspan="1" colspan="1">Off Japan, Okhotsk Sea, 84–379 m</td><td rowspan="1" colspan="1">Aleutian Islands,207–658 m</td><td rowspan="1" colspan="1">Aleutian Islands,40–517 m</td><td rowspan="1" colspan="1">Aleutian Islands,178–217 m</td></tr></tbody></table></table-wrap></tp:treatment-sec><ref-list><ref id="B19"><mixed-citation xmlns:xlink="http://www.w3.org/1999/xlink" xlink:type="simple"><person-group><name name-style="western"><surname>Cairns</surname><given-names>SD</given-names></name></person-group> (<year>1992</year>)<article-title> A generic revision of the Stylasteridae (Coelenterata: Hydrozoa). Part 3. Keys to the genera.</article-title><source>Bulletin of Marine Science </source><volume>49</volume>(<issue>1–2</issue>): <fpage>538</fpage>-<lpage>545</lpage>.</mixed-citation></ref><ref id="B1"><mixed-citation xmlns:xlink="http://www.w3.org/1999/xlink" xlink:type="simple"><person-group><name name-style="western"><surname>Appeltans</surname><given-names>W</given-names></name><name name-style="western"><surname>Bouchet</surname><given-names>P</given-names></name><name name-style="western"><surname>Boxshall</surname><given-names>GA</given-names></name><name name-style="western"><surname>Fauchald</surname><given-names>K</given-names></name><name name-style="western"><surname>Gordon</surname><given-names>DP</given-names></name><name name-style="western"><surname>Hoeksama</surname><given-names>BW</given-names></name><name name-style="western"><surname>Poore</surname><given-names>GCB</given-names></name><name name-style="western"><surname>van Soest</surname><given-names>RWM</given-names></name><name name-style="western"><surname>Stohr</surname><given-names>S</given-names></name><name name-style="western"><surname>Walter</surname><given-names>TC</given-names></name><name name-style="western"><surname>Costello</surname><given-names>MJ</given-names></name></person-group> (<year>2001</year>) <source>World Register of Marine Species.</source><ext-link ext-link-type="uri" xlink:href="http://www.marinespecies.org/" xlink:type="simple">www.marinespecies.org</ext-link> [Accessed on 2011.09.19]</mixed-citation></ref></ref-list></tp:taxon-treatment>
