# Supplementary material for: A Revision of the Stylasteridae (Cnidaria, Hydrozoa, Filifera) from Alaska and Adjacent Waters
Source: Zookeys. 2011 Dec 22;(158):1–88. doi: 10.3897/zookeys.158.1910 (PMC3253626; doi:10.3897/zookeys.158.1910)
Supplement: XML Treatment for Stylaster [file zookeys.158.1910-treatment12.xml]

<!DOCTYPE tp:taxon-treatment
  PUBLIC "-//TaxonX//DTD Taxonomic Treatment Publishing DTD v0 20100105//EN" "tax-treatment-NSO.dtd">
<tp:taxon-treatment xmlns:tp="http://www.plazi.org/taxpub"><tp:treatment-meta><mixed-citation publication-type="journal"><person-group><name><surname>Cairns</surname><given-names>Stephen D.</given-names></name><name><surname>Lindner</surname><given-names>Alberto</given-names></name></person-group><article-title>A Revision of the Stylasteridae (Cnidaria, Hydrozoa, Filifera) from Alaska and Adjacent Waters</article-title><source>Zookeys</source><day>22</day><month>12</month><year>2011</year><volume>2011</volume><issue>158</issue><fpage>1</fpage><lpage>88</lpage><pub-id pub-id-type="doi">10.3897/zookeys.158.1910</pub-id></mixed-citation></tp:treatment-meta><tp:nomenclature><label>Genus</label><tp:taxon-name>
                        <tp:taxon-name-part taxon-name-part-type="genus">Stylaster</tp:taxon-name-part>
                    <object-id xmlns:xlink="http://www.w3.org/1999/xlink" xlink:type="simple">http://species-id.net/wiki/Stylaster</object-id>
                    </tp:taxon-name><tp:taxon-authority>Gray, 1831</tp:taxon-authority></tp:nomenclature><tp:treatment-sec sec-type="Diagnosis"><title>Diagnosis.</title><p>Colonies branching in a flabellum or a bush shape (in only one case lamellate). Coenosteum usually reticulate-granular but may be linear-imbricate; coenosteum of many colors and hardness. Gastro- and dactylopores arranged in conventional cyclosystem arrangement, with only one gastrostyle per cyclosystem; pores of the peripheral type; supernumerary dactylopores often present. Cyclosystems arranged on branch edges and/or on corallum faces, or uniformly on all branch surfaces, but not unifacially. Gastropore tube single-chambered, but may be constricted by a ring palisade. Dactylostyles present. Ampullae usually superficial.</p></tp:treatment-sec><tp:treatment-sec sec-type="Discussion"><title>Discussion.</title><p>The genus and its various grouping are discussed by <xref ref-type="bibr" rid="B16">Cairns (1983b)</xref> and a key to all stylasterid genera, including the groups of <italic><tp:taxon-name>Stylaster</tp:taxon-name></italic>, is provided by <xref ref-type="bibr" rid="B19">Cairns (1992)</xref>. Currently there are 80 recognized Recent species and 7 fossil species (<xref ref-type="bibr" rid="B1">Appeltans et al. 2011</xref>: WoRMS data base: <ext-link xmlns:xlink="http://www.w3.org/1999/xlink" ext-link-type="uri" xlink:href="http://www.marinespecies.org/" xlink:type="simple">www.marinespecies.org</ext-link>). It is by far the most species-rich and diverse genus of the stylasterids.
                    </p></tp:treatment-sec><tp:treatment-sec sec-type="Type species"><title>Type species.</title><p><italic><tp:taxon-name>Madrepora roseus</tp:taxon-name></italic> Pallas, 1766, by subsequent designation (<xref ref-type="bibr" rid="B44">Milne Edwards and Haime 1850</xref>: xxii), a member of Group B.
                    </p></tp:treatment-sec><tp:treatment-sec sec-type="Distribution"><title>Distribution.</title><p>Oligocene to Recent: cosmopolitan from depths of 0-2010 m (<xref ref-type="bibr" rid="B19">Cairns 1992</xref>; <xref ref-type="bibr" rid="B1">Appeltans et al. 2011</xref>).
                    </p></tp:treatment-sec><ref-list><ref id="B16"><mixed-citation xmlns:xlink="http://www.w3.org/1999/xlink" xlink:type="simple"><person-group><name name-style="western"><surname>Cairns</surname><given-names>SD</given-names></name></person-group> (<year>1983b</year>)<article-title> A generic revision of the Stylasterina (Coelenterata: Hydrozoa). Part 1. Description of the genera.</article-title><source>Bulletin of Marine Science </source><volume>33</volume> (<issue>2</issue>): <fpage>427</fpage>-<lpage>508</lpage>.</mixed-citation></ref><ref id="B19"><mixed-citation xmlns:xlink="http://www.w3.org/1999/xlink" xlink:type="simple"><person-group><name name-style="western"><surname>Cairns</surname><given-names>SD</given-names></name></person-group> (<year>1992</year>)<article-title> A generic revision of the Stylasteridae (Coelenterata: Hydrozoa). Part 3. Keys to the genera.</article-title><source>Bulletin of Marine Science </source><volume>49</volume>(<issue>1–2</issue>): <fpage>538</fpage>-<lpage>545</lpage>.</mixed-citation></ref><ref id="B1"><mixed-citation xmlns:xlink="http://www.w3.org/1999/xlink" xlink:type="simple"><person-group><name name-style="western"><surname>Appeltans</surname><given-names>W</given-names></name><name name-style="western"><surname>Bouchet</surname><given-names>P</given-names></name><name name-style="western"><surname>Boxshall</surname><given-names>GA</given-names></name><name name-style="western"><surname>Fauchald</surname><given-names>K</given-names></name><name name-style="western"><surname>Gordon</surname><given-names>DP</given-names></name><name name-style="western"><surname>Hoeksama</surname><given-names>BW</given-names></name><name name-style="western"><surname>Poore</surname><given-names>GCB</given-names></name><name name-style="western"><surname>van Soest</surname><given-names>RWM</given-names></name><name name-style="western"><surname>Stohr</surname><given-names>S</given-names></name><name name-style="western"><surname>Walter</surname><given-names>TC</given-names></name><name name-style="western"><surname>Costello</surname><given-names>MJ</given-names></name></person-group> (<year>2001</year>) <source>World Register of Marine Species.</source><ext-link ext-link-type="uri" xlink:href="http://www.marinespecies.org/" xlink:type="simple">www.marinespecies.org</ext-link> [Accessed on 2011.09.19]</mixed-citation></ref><ref id="B44"><mixed-citation xmlns:xlink="http://www.w3.org/1999/xlink" xlink:type="simple"><person-group><name name-style="western"><surname>Milne Edwards</surname><given-names>H</given-names></name><name name-style="western"><surname>Haime</surname><given-names>J</given-names></name></person-group> (<year>1850</year>)<source> Introduction In: A Monograph of the British Fossil Corals. Part 1. Paleontographical Society, London, i-lxxxv.</source></mixed-citation></ref></ref-list></tp:taxon-treatment>
