# Supplementary material for: A Revision of the Stylasteridae (Cnidaria, Hydrozoa, Filifera) from Alaska and Adjacent Waters
Source: Zookeys. 2011 Dec 22;(158):1–88. doi: 10.3897/zookeys.158.1910 (PMC3253626; doi:10.3897/zookeys.158.1910)
Supplement: XML Treatment for Stylaster brochi [file zookeys.158.1910-treatment13.xml]

<!DOCTYPE tp:taxon-treatment
  PUBLIC "-//TaxonX//DTD Taxonomic Treatment Publishing DTD v0 20100105//EN" "tax-treatment-NSO.dtd">
<tp:taxon-treatment xmlns:tp="http://www.plazi.org/taxpub"><tp:treatment-meta><mixed-citation publication-type="journal"><person-group><name><surname>Cairns</surname><given-names>Stephen D.</given-names></name><name><surname>Lindner</surname><given-names>Alberto</given-names></name></person-group><article-title>A Revision of the Stylasteridae (Cnidaria, Hydrozoa, Filifera) from Alaska and Adjacent Waters</article-title><source>Zookeys</source><day>22</day><month>12</month><year>2011</year><volume>2011</volume><issue>158</issue><fpage>1</fpage><lpage>88</lpage><pub-id pub-id-type="doi">10.3897/zookeys.158.1910</pub-id></mixed-citation></tp:treatment-meta><tp:nomenclature><tp:taxon-name>
                            <tp:taxon-name-part taxon-name-part-type="genus">Stylaster</tp:taxon-name-part>
                            <tp:taxon-name-part taxon-name-part-type="species">brochi</tp:taxon-name-part>
                        <object-id xmlns:xlink="http://www.w3.org/1999/xlink" xlink:type="simple">http://species-id.net/wiki/Stylaster_brochi</object-id>
                        </tp:taxon-name><tp:taxon-authority>(Fisher, 1938)</tp:taxon-authority><xref ref-type="fig" rid="F11">Figs 11A, E, G</xref><xref ref-type="fig" rid="F13">13A–L</xref><tp:nomenclature-citation-list><tp:nomenclature-citation><tp:taxon-name>Allopora brochi</tp:taxon-name><comment> Fisher, 1938: 517-518, pl. 42, figs 3-3d, pl. 44, pl. 45, fig 1.—?<xref ref-type="bibr" rid="B47">Naumov 1960</xref>: 569-570, text-fig. 413.— <xref ref-type="bibr" rid="B7">Boschma 1957</xref>: 19.</comment></tp:nomenclature-citation><tp:nomenclature-citation><tp:taxon-name>Allopora abei</tp:taxon-name><comment> Eguchi 1968: 34, pl. 34, figs 1-3.—<xref ref-type="bibr" rid="B45">Mori 1980</xref>: 17 (listed).</comment></tp:nomenclature-citation><tp:nomenclature-citation><tp:taxon-name>Stylaster brochi</tp:taxon-name><comment>: <xref ref-type="bibr" rid="B16">Cairns 1983b</xref>: 429.—<xref ref-type="bibr" rid="B33">Heifetz 2002</xref>: 22 (listed).—<xref ref-type="bibr" rid="B55">Wing and Barnard 2004</xref>: 11, 27.—<xref ref-type="bibr" rid="B34">Heifetz et al. 2005</xref>: 133, 137 (listed).—<xref ref-type="bibr" rid="B48">Stone and Shotwell 2007</xref>: 108 (listed).—<xref ref-type="bibr" rid="B14">Brooke and Stone 2007</xref>: 521, figs 2A, 3A.—Jameison et al. 2007: 224 (listed).</comment></tp:nomenclature-citation><tp:nomenclature-citation><tp:taxon-name>Stylaster abei</tp:taxon-name><comment>.—<xref ref-type="bibr" rid="B16">Cairns 1983b</xref>: 430.</comment></tp:nomenclature-citation><tp:nomenclature-citation><tp:taxon-name>Stylaster polyorchis</tp:taxon-name><comment>.—<xref ref-type="bibr" rid="B40">Lindner et al. 2008</xref>: 3, supplemental Table S1: 2.</comment></tp:nomenclature-citation><tp:nomenclature-citation><tp:taxon-name>Stylaster campylecus</tp:taxon-name><comment>.—<xref ref-type="bibr" rid="B40">Lindner et al. 2008</xref>, 3, supplemental Table S1: 2.</comment></tp:nomenclature-citation></tp:nomenclature-citation-list></tp:nomenclature><tp:treatment-sec sec-type="Type material"><title>Type material.</title><p><italic><tp:taxon-name>Allopora brochi</tp:taxon-name></italic>: <italic>Alb</italic>-4777: The dried holotype is deposited at the USNM (43264, also SEM stub 1497), measuring 9 cm in height (<xref ref-type="fig" rid="F11">Fig. 11A</xref>); a paratype is also deposited at the CAS (28183). <bold>Type locality.</bold> <italic>Albatross</italic> 4777: <named-content xmlns:xlink="http://www.w3.org/1999/xlink" content-type="dwc:verbatimCoordinates" xlink:type="simple">52°11'N, 179°49'E</named-content> (Petrel Bank, Aleutian Islands), 79–95 m.
                        </p><p><italic>Allopora abei</italic>: Holotype, dry, Dept. of Mineral Sciences, Tohoku University (1001). <bold>Type locality.</bold> Off the Aleutian Islands, exact locality and depth unknown.
                        </p></tp:treatment-sec><tp:treatment-sec sec-type="Material examined"><title>Material examined.</title><p>Holotype, USNM 43264; <italic>Alb</italic>-3599, <named-content xmlns:xlink="http://www.w3.org/1999/xlink" content-type="dwc:verbatimCoordinates" xlink:type="simple">52°05'N, 177°40'E</named-content>, 101 m, 9 Jun 1894, 1 female, USNM 76814 (part of type lot of <italic>Stylaster campylecus</italic>); <italic>Alb</italic>-4779, <named-content xmlns:xlink="http://www.w3.org/1999/xlink" content-type="dwc:verbatimCoordinates" xlink:type="simple">52°11'N, 179°57'W</named-content>, 99–102 m, 5 Jun 1905, 1 female, USNM 44069; <italic>Alaskan Leader</italic> 35, <named-content xmlns:xlink="http://www.w3.org/1999/xlink" content-type="dwc:verbatimCoordinates" xlink:type="simple">53°01'42"N, 170°05'59"W</named-content>, 200–400 m, 4 Jun 2000, 1 male, USNM 1122516; <italic>Delta</italic> 5607, <named-content xmlns:xlink="http://www.w3.org/1999/xlink" content-type="dwc:verbatimCoordinates" xlink:type="simple">51°23'02"N, 179°01'38"W</named-content>, 126 m, 18 Jul 2002, 1 female, USNM 1122486; <italic>Delta</italic> 5620, <named-content xmlns:xlink="http://www.w3.org/1999/xlink" content-type="dwc:verbatimCoordinates" xlink:type="simple">51°57'40"N, 176°50'01"W</named-content>, 150 m, 24 Jul 2002, 5 female, 5 males, 5 indet., some in alcohol, USNM 1112304, 1123302, 1123304, 1123345–1123350; <italic>Delta</italic> 5622, <named-content xmlns:xlink="http://www.w3.org/1999/xlink" content-type="dwc:verbatimCoordinates" xlink:type="simple">51°57'37"N, 176°49'58"W</named-content>, 140 m, 24 Jun 2002, 2 indet., USNM 1123303; <italic>Delta</italic> 5624, <named-content xmlns:xlink="http://www.w3.org/1999/xlink" content-type="dwc:verbatimCoordinates" xlink:type="simple">51°47'40"N, 176°49'58"W</named-content>, 140 m, 25 Jun 2002, 1 male, USNM 1123300; <italic>Delta</italic> 5625, <named-content xmlns:xlink="http://www.w3.org/1999/xlink" content-type="dwc:verbatimCoordinates" xlink:type="simple">51°57'42"N, 176°50'01"W</named-content>, 156 m, 25 Jun 2002, 1 female, 1 indet., USNM 1027821; <italic>Delta</italic> 6000–10D-12, <named-content xmlns:xlink="http://www.w3.org/1999/xlink" content-type="dwc:verbatimCoordinates" xlink:type="simple">51°50.828'N, 179°49.674'E</named-content>, 112 m, 5 Jul 2003, 1 female, AB10–0002; <italic>Dominator</italic> 971–73, <named-content xmlns:xlink="http://www.w3.org/1999/xlink" content-type="dwc:verbatimCoordinates" xlink:type="simple">52°33'10"N, 172°20'58"W</named-content>, 217 m, 6 Jun 1997, 1 male in alcohol, USNM 1123366; <italic>Dominator</italic> 971–135, <named-content xmlns:xlink="http://www.w3.org/1999/xlink" content-type="dwc:verbatimCoordinates" xlink:type="simple">51°37'22"N, 178°35'E</named-content>, 163 m, 14 Jul 1997, 1 female, USNM 1123364; <italic>Let's Go</italic>, <named-content xmlns:xlink="http://www.w3.org/1999/xlink" content-type="dwc:verbatimCoordinates" xlink:type="simple">51°57'N, 178°11'E</named-content>, 0–247 m, 30 Aug 1986, 3 males, USNM 96259; <italic>MF</italic> 801–70, <named-content xmlns:xlink="http://www.w3.org/1999/xlink" content-type="dwc:verbatimCoordinates" xlink:type="simple">52°03'24"N, 179°25'06"E</named-content>, 174 m, 29 Jul 1980, 1 female, USNM ; <italic>MF</italic> 833–47, <named-content xmlns:xlink="http://www.w3.org/1999/xlink" content-type="dwc:verbatimCoordinates" xlink:type="simple">51°55'36"N, 176°52'48"W</named-content>, 201 m, 5 Aug <!--PageBreak--><!--PageBreak-->1983, 1 male, USNM 77048; <italic>Ocean Olympic</italic>, <named-content xmlns:xlink="http://www.w3.org/1999/xlink" content-type="dwc:verbatimCoordinates" xlink:type="simple">52°04'31"N, 177°12'28"E</named-content>, 293 m, 4 Mar 2000, 1 male, USNM 1122540; <italic>Pacific Knight</italic> 941–36, <named-content xmlns:xlink="http://www.w3.org/1999/xlink" content-type="dwc:verbatimCoordinates" xlink:type="simple">53°02'N, 170°13'W</named-content>, 0–178 m, 11 Jun 1994, 8 male, USNM 96265, 96525, and 96542; <italic>Pacific Knight</italic> 941–37, <named-content xmlns:xlink="http://www.w3.org/1999/xlink" content-type="dwc:verbatimCoordinates" xlink:type="simple">52°17'N, 170°40'W</named-content>, 0–155 m, 12 Jun 1994, 1 male, USNM 96269; <italic>Pacific Knight</italic> 941–40, <named-content xmlns:xlink="http://www.w3.org/1999/xlink" content-type="dwc:verbatimCoordinates" xlink:type="simple">52°41'N, 170°49'W</named-content>, 0–126 m, 12 Jun 1994, 1 male, 1 indet., USNM 96270 and 96534; <italic>Pacific Knight</italic> 941–42, <named-content xmlns:xlink="http://www.w3.org/1999/xlink" content-type="dwc:verbatimCoordinates" xlink:type="simple">52°55'N, 170°24'W</named-content>, 0–225 m, 13 Jun 1994, 1 male, USNM 96522; <italic>Pacific Knight</italic> 941–49, <named-content xmlns:xlink="http://www.w3.org/1999/xlink" content-type="dwc:verbatimCoordinates" xlink:type="simple">52°46'N, 171°45'W</named-content>, 0–340 m, 14 Jun 1994, 1 female, USNM 96521; <italic>Pacific Knight</italic> 941–121, <named-content xmlns:xlink="http://www.w3.org/1999/xlink" content-type="dwc:verbatimCoordinates" xlink:type="simple">51°38'N, 178°19'W</named-content>, 0–375 m, 5 Jul 1994, 3 female, USNM 96262; <italic>Pacific Knight</italic> 941–204, 5306'N, <named-content xmlns:xlink="http://www.w3.org/1999/xlink" content-type="dwc:verbatimCoordinates" xlink:type="simple">171°42'E, 9–455 m, 31 Jul 1994, 1 female, USNM 96523; <italic>Sea Storm</italic> 90, 51°36'30"N, 177°10'48"W</named-content>, 217 m, 4 Jul 2002, 1 male in alcohol, USNM 1123009; <italic>Sea Storm</italic> 91, 51640'51"N, <named-content xmlns:xlink="http://www.w3.org/1999/xlink" content-type="dwc:verbatimCoordinates" xlink:type="simple">177°10'49"W, 82 m, 4 Jul 2002, 1 male, USNM 1123021; <italic>Sea Storm</italic> 100, 51°42'59"N, 175°47'07"E</named-content>, 86–94 m, 7 Jul 2002, 1 indet. in alcohol, USNM 1076928; <italic>Sea Storm</italic> 101, <named-content xmlns:xlink="http://www.w3.org/1999/xlink" content-type="dwc:verbatimCoordinates" xlink:type="simple">51°45'27"N, 175°40'06"E</named-content>, 83 m, 7 Jul 2002, 1 female, 2males, USNM 1123024, -26, -27; <italic>Sea Storm</italic> 105, <named-content xmlns:xlink="http://www.w3.org/1999/xlink" content-type="dwc:verbatimCoordinates" xlink:type="simple">52°08'59"N, 175°06'47"E</named-content>, 201 m, 8 Jul 2002, 1 male, USNM 1123023; <italic>Sea Storm</italic> 111, <named-content xmlns:xlink="http://www.w3.org/1999/xlink" content-type="dwc:verbatimCoordinates" xlink:type="simple">52°16'20:N, 175°29'13"E</named-content>, 137 m, 9 Jul 2002, 1 male and 1 female in alcohol, USNM 1123000, 1123013; <italic>Sea Storm</italic> 113, <named-content xmlns:xlink="http://www.w3.org/1999/xlink" content-type="dwc:verbatimCoordinates" xlink:type="simple">52°03'07"N, 177°23'55"E</named-content>, 128 m, 10 Jul 2002, 1 male, USNM 1123007; <italic>Sea Storm</italic> 115, <named-content xmlns:xlink="http://www.w3.org/1999/xlink" content-type="dwc:verbatimCoordinates" xlink:type="simple">52°04'16"N, 177°19'04"E</named-content>, 165 m, 10 Jul 2002, 1 indet. in alcohol, USNM 1123020; <italic>Sea Storm</italic> 116, <named-content xmlns:xlink="http://www.w3.org/1999/xlink" content-type="dwc:verbatimCoordinates" xlink:type="simple">52°04'10"N, 177°14'25"E</named-content>, 87–94 m, 11 Jul 2002, 1 female, USNM 1123006; <italic>Sea Storm</italic> 118, <named-content xmlns:xlink="http://www.w3.org/1999/xlink" content-type="dwc:verbatimCoordinates" xlink:type="simple">52°00'14"N, 177°49'40"E</named-content>, 104–111 m, 11 Jul 2002, 1 female, USNM 1123283; <italic>Sea Storm</italic> 122, <named-content xmlns:xlink="http://www.w3.org/1999/xlink" content-type="dwc:verbatimCoordinates" xlink:type="simple">52°02'49"N, 179°25'18"E</named-content>, 143 m, 13 Jul 2002, 6 male colonies, some in alcohol, and SEM stub 1499, USNM 1123043–44, 1123046, 1123048–49; <italic>Sea Storm</italic> 124, <named-content xmlns:xlink="http://www.w3.org/1999/xlink" content-type="dwc:verbatimCoordinates" xlink:type="simple">52°16'24"N, 179°55'47"E</named-content>, 88 m, 13 Jul 2002, 1 male in alcohol; <italic>Sea Storm</italic> 129, <named-content xmlns:xlink="http://www.w3.org/1999/xlink" content-type="dwc:verbatimCoordinates" xlink:type="simple">51°53'24"N, 179°44'07"E</named-content>, 84–93 m, 14 Jul 2002, 1 male, USNM 1123032; <italic>Sea St</italic>orm 130, <named-content xmlns:xlink="http://www.w3.org/1999/xlink" content-type="dwc:verbatimCoordinates" xlink:type="simple">52°12'10"N, 176°12'40"E</named-content>, 86 m, 15 Jul 2002, 1 female, USNM 1123002; <italic>Sea Storm</italic> 146, <named-content xmlns:xlink="http://www.w3.org/1999/xlink" content-type="dwc:verbatimCoordinates" xlink:type="simple">52°15'55"N, 174°48'02"W</named-content>, 113 m, 20 Jul 2002, 1 male in alcohol, USNM 1123019; <italic>Shishaldin</italic>, <named-content xmlns:xlink="http://www.w3.org/1999/xlink" content-type="dwc:verbatimCoordinates" xlink:type="simple">51°53.84'N, 177°44.88'W</named-content>, 374 m, Feb 2000, 1 male, USNM 1122495; <italic>Shishaldin</italic>, <named-content xmlns:xlink="http://www.w3.org/1999/xlink" content-type="dwc:verbatimCoordinates" xlink:type="simple">52°27'14"N, 179°30'54"E</named-content>, 218 m, 2 Feb 2000, 1 female, USNM 1122521; <italic>Vesteraalen</italic> 3, <named-content xmlns:xlink="http://www.w3.org/1999/xlink" content-type="dwc:verbatimCoordinates" xlink:type="simple">52°38'12"N, 169°46'35"W</named-content>, 75 m, 21 May 2000, 1 female, USNM 1123373; <italic>Vesteraalen</italic> 5, <named-content xmlns:xlink="http://www.w3.org/1999/xlink" content-type="dwc:verbatimCoordinates" xlink:type="simple">54°40'43"N, 169°06'11"W</named-content>, 102 m, 21 May 2000, 1 female, 1 male, USNM 1123372; <italic>Vesteraalen</italic> 8, <named-content xmlns:xlink="http://www.w3.org/1999/xlink" content-type="dwc:verbatimCoordinates" xlink:type="simple">53°09'28"N, 167°04'14"W</named-content>, 154 m, 22 May 2000, 1 male in alcohol, USNM 1123371; <italic>Vesteraalen</italic> 941–36, <named-content xmlns:xlink="http://www.w3.org/1999/xlink" content-type="dwc:verbatimCoordinates" xlink:type="simple">52°56'N, 169°31'W</named-content>, 0–227 m, 10 Jun 1994, 1 male, USNM 96261; <italic>Vesteraalen</italic> 941–151, <named-content xmlns:xlink="http://www.w3.org/1999/xlink" content-type="dwc:verbatimCoordinates" xlink:type="simple">52°10'N, 179°44'E</named-content> (topotypic), 0–90 m, 10 Jun 1994, 1 female, USNM 96267; <italic>Vesteraalen</italic> 941–153, <named-content xmlns:xlink="http://www.w3.org/1999/xlink" content-type="dwc:verbatimCoordinates" xlink:type="simple">52°10'N, 179°43'E</named-content> (topotypic), 0–94 m, 10 Jun 1994, 2 female, USNM 96268; <italic>Vesteraalen</italic> 941–167, <named-content xmlns:xlink="http://www.w3.org/1999/xlink" content-type="dwc:verbatimCoordinates" xlink:type="simple">51°54'N, 178°20'E</named-content>, 0–150 m, 19 Jul 1994, 3 male, SEM stub 1498, USNM 96264; <italic>Vesteraalen</italic> 941–185, <named-content xmlns:xlink="http://www.w3.org/1999/xlink" content-type="dwc:verbatimCoordinates" xlink:type="simple">52°03'N, 176°31'E</named-content>, 0–91 m, 24 Jul 1994, 1 female, USNM 96263; <italic>Vesteraalen</italic> 941–210, <named-content xmlns:xlink="http://www.w3.org/1999/xlink" content-type="dwc:verbatimCoordinates" xlink:type="simple">53°07'N, 170°56'E</named-content>, 0–92 m, 30 Jul 1994, 2 males, USNM 96266; University of Washington, <named-content xmlns:xlink="http://www.w3.org/1999/xlink" content-type="dwc:verbatimCoordinates" xlink:type="simple">51°32'N, 179°15'W</named-content>, 278–289 m, 1 Sep 1968, 1 female, USNM 96250; McClusky, coll., <named-content xmlns:xlink="http://www.w3.org/1999/xlink" content-type="dwc:verbatimCoordinates" xlink:type="simple">51°53'14"N, 179°47'50"E</named-content>, 35<!--PageBreak-->1–393 m, 30 Mar 2000, 1 female, USNM 1122448; off Sharma, AK, depth unknown, 2 female, USNM 76539;
                        </p></tp:treatment-sec><tp:treatment-sec sec-type="Description"><title>Description.</title><p>Colonies variable in shape, ranging from planar (<xref ref-type="fig" rid="F11">Fig. 11G</xref>) to multi-planar to bushy (<xref ref-type="fig" rid="F11">Fig. 11A, E</xref>), the growth form possibly moderated by commensals (see Remarks). Branch tips usually blunt and circular to slightly flattened in cross section, 2.5–3.0 mm in diameter, more slender if affected by commensals; branch anastomosis not uncommon. Largest colony (USNM 96523) 28 cm in height; colonies attached by massive, dense basal branches up to 4.2 cm in diameter (USNM 96262). Coenosteum reticulate-granular in texture, coenosteal strips 50–60 µm wide, separated by thin slits about 10 µm wide; granules rounded, 7–8 µm in diameter. All colonies infested with spionid polychaetes (<italic><tp:taxon-name>Polydora</tp:taxon-name></italic>) and their characteristic binary axial tubes (see Remarks). Coenosteum pale orange.
                        </p><p>Cyclosystems circular, 0.9–1.1 mm in diameter, and slightly (about 1 mm) raised above coenosteum; cyclosystems uniformly arranged on three or all four sides of a branch, rarely in a linear fashion. Gastropores 0.35–0.40 mm in diameter. Gastropore tubes cylindrical, curved (<xref ref-type="fig" rid="F13">Fig. 13J</xref>), and long (often 2–3 times length of gastrostyle), the length and curvature of tube making it difficult to see gastrostyle tip when viewed from above. Ring palisade absent or diffuse, the elements about 50 µm in height and diameter. Gastrostyles lanceolate and up to 0.7 mm in height, bearing long spines up to 70 µm in length.
                        </p><p>Dactylotomes 80-110 µm in width; dactylostyles poorly developed, the cylindrical elements about 20 µm in height and 8 µm in diameter. Range of dactylopores per cyclosystem 6–13 (n = 50, average = 9.22 (σ = 1.43), and mode = 10). Supernumerary dactylopores quite common on coenosteum (<xref ref-type="fig" rid="F13">Fig. 13A–C</xref>) and even on pseudosepta, presenting as small (0.09-0.11 mm in diameter), circular, slightly raised (rimmed) pores. Pseudosepta variable in width (<xref ref-type="fig" rid="F13">Fig. 13D</xref>), in the same cyclosystem varying between 0.11 and 0.30 mm; adcauline diastemas also frequently present, each about twice pseudoseptal width.
                        </p><p>Female ampullae (<xref ref-type="fig" rid="F13">Fig. 13J</xref>) superficial hemispheres 0.8-1.1 mm in diameter; efferent pores rarely expressed, but if present, occurring in lateral position and somewhat recessed into coenosteum, each about 0.25 mm in diameter. Male ampullae (<xref ref-type="fig" rid="F13">Fig. 13K</xref>) primarily internal, visible on coenosteal surface only as low mounds 0.3-0.5 mm in diameter, often with a small (30 µm diameter) apical efferent pore. Male ampullae often occur in high density clusters, directly adjacent to one another.
                        </p></tp:treatment-sec><tp:treatment-sec sec-type="Remarks"><title>Remarks.</title><p>Virtually every colony of <italic><tp:taxon-name>Stylaster brochi</tp:taxon-name></italic> examined contained commensal spionid polychaetes of the genus <italic><tp:taxon-name>Polydora</tp:taxon-name></italic> (K. Fauchald, per. comm.) , such that this character was informally used to distinguish it from other <italic><tp:taxon-name>Stylaster</tp:taxon-name></italic> species, such as <italic><tp:taxon-name>Stylaster campylecus</tp:taxon-name></italic>. Almost every branch is bored axially by this robust worm, which forms binary longitudinal tubes 0.7-0.8 mm in diameter that are figure 8-shaped in cross section (<xref ref-type="fig" rid="F15">Fig. 15K</xref>). Several worms may occur in the same colony, each having one or more efferent openings somewhere on the colony surface. It is easy to conjecture an advantage to the worm in this relationship, i.e. a secure place to live and protection from predators, but it is difficult to imagine an <!--PageBreak-->advantage to the stylasterid, as the worm must weaken the strength of the branches as well as compete for the same filtered plankton in the water. Thus, it would seem that these polychaetes are parasites on the coral. Large colonies of <italic><tp:taxon-name>Stylaster brochi</tp:taxon-name></italic> also form substantial three dimensional habitats for a variety of invertebrates, including sponges, bryozoans, hydroids, barnacles, bivalves, and ophiuroids. Heavy encrustation by sponges seems to promote a more delicate colony growth form, in which the terminal branches are only 1.5 mm in diameter (<xref ref-type="fig" rid="F11">Fig. 11E</xref>). In a monograph otherwise devoted to stylasterids from Sagami Bay, Japan, <xref ref-type="bibr" rid="B26">Eguchi (1968)</xref> inexplicably described <italic><tp:taxon-name>Allopora abei</tp:taxon-name></italic> from “the Aleutian Islands.” Although the type was not examined, and <xref ref-type="bibr" rid="B16">Cairns (1983b)</xref> suggested a synonymy with <italic><tp:taxon-name>Stylaster polyorchis</tp:taxon-name></italic> Fisher, 1938, the illustrations provided by Eguchi suggest a synonymy with <italic><tp:taxon-name>Stylaster brochi</tp:taxon-name></italic>.Of 86 colonies examined, 35 are female, 40 male, and 11 indeterminate, resulting in a fairly equal sex ratio.<italic><tp:taxon-name>Stylaster brochi</tp:taxon-name></italic> is one of the most common and one of the largest growing stylasterids in the Aleutian Islands. It can be distinguished from other Alaskan species in <italic><tp:taxon-name>Stylaster</tp:taxon-name></italic> (Group A) by its usually planar growth mode, higher number of dactylopores per cyclosystem, and variable width of its pseudosepta (see <xref ref-type="table" rid="T2">Table 2</xref> for additional comparisons).
                        </p></tp:treatment-sec><tp:treatment-sec sec-type="Distribution"><title>Distribution.</title><p>Widespread throughout Aleutian Islands from west of Attu Island to Unalaska (including Petrel Bank), with one disjunct record near Sharma (near Anchorage); 75–351 m, but most records between 100–200 m.</p><table-wrap position="float" orientation="portrait" id="T2"><label>Table 2.</label><caption><p>Tabular Key of the Northeast Pacific Species of <italic><tp:taxon-name>Stylaster</tp:taxon-name></italic> (AI= Aleutian Islands, BB=Bowers Bank, PB=Petrel Bank, GOA=Gulf of Alaska, CS=Cyclosystem, PS=Pseudosepta, GS=gastrostyle, DP=Dactylopore)</p></caption><table><tbody><tr><th rowspan="1" colspan="1"/><th rowspan="1" colspan="1"><italic><tp:taxon-name>Stylaster brochi</tp:taxon-name></italic></th><th rowspan="1" colspan="1"><italic><tp:taxon-name>Stylaster stejnegeri</tp:taxon-name></italic></th><th rowspan="1" colspan="1"><italic><tp:taxon-name>Stylaster verrillii</tp:taxon-name></italic></th><th rowspan="1" colspan="1"><italic><tp:taxon-name>Stylaster repandus</tp:taxon-name></italic></th><th rowspan="1" colspan="1"><italic><tp:taxon-name>Stylaster venustus</tp:taxon-name></italic></th><th rowspan="1" colspan="1"><italic><tp:taxon-name>Stylaster californicus</tp:taxon-name></italic></th><th rowspan="1" colspan="1"><italic><tp:taxon-name>Stylaster campylecus</tp:taxon-name></italic></th><th rowspan="1" colspan="1"><italic><tp:taxon-name>Stylaster leptostylus</tp:taxon-name></italic></th><th rowspan="1" colspan="1"><italic><tp:taxon-name>Stylaster trachystomus</tp:taxon-name></italic></th><th rowspan="1" colspan="1"><italic><tp:taxon-name>Stylaster parageus parageus</tp:taxon-name></italic></th><th rowspan="1" colspan="1"><italic><tp:taxon-name>Stylaster parageus columbiensis</tp:taxon-name></italic></th><th rowspan="1" colspan="1"><italic><tp:taxon-name>Stylaster alaskanus</tp:taxon-name></italic></th><th rowspan="1" colspan="1"><italic><tp:taxon-name>Stylaster elassotomus</tp:taxon-name></italic></th></tr><tr><td rowspan="1" colspan="1">Colony: Shape; Branching</td><td rowspan="1" colspan="1">Planar to bushy; Branch tips blunt</td><td rowspan="1" colspan="1">Arborescent; Branch tips blunt</td><td rowspan="1" colspan="1">Arborescent; Branch tips blunt</td><td rowspan="1" colspan="1">Lamellar (solid)</td><td rowspan="1" colspan="1">Planar to slightly bushy; Slender, blunt</td><td rowspan="1" colspan="1">Arborescent, large; Blunt tipped</td><td rowspan="1" colspan="1">Planar; Delicate</td><td rowspan="1" colspan="1">Planar, dichotomous; Delicate</td><td rowspan="1" colspan="1">Planar; Delicate branches</td><td rowspan="1" colspan="1">Bushy (multi-flabellate); Verydelicate</td><td rowspan="1" colspan="1">Bushy; Delicate</td><td rowspan="1" colspan="1">Planar; Branches forming sieve-like reticulum</td><td rowspan="1" colspan="1">Bushy; Delicate</td></tr><tr><td rowspan="1" colspan="1">Coenosteal Color</td><td rowspan="1" colspan="1">Orange</td><td rowspan="1" colspan="1">Orange, Pink</td><td rowspan="1" colspan="1">Light orange</td><td rowspan="1" colspan="1">Light orange, pink</td><td rowspan="1" colspan="1">Violet, Pink</td><td rowspan="1" colspan="1">Rose, red, purple</td><td rowspan="1" colspan="1">White, orange, pink</td><td rowspan="1" colspan="1">White</td><td rowspan="1" colspan="1">Pale orange, pink</td><td rowspan="1" colspan="1">White</td><td rowspan="1" colspan="1">White</td><td rowspan="1" colspan="1">Orange, pink, white</td><td rowspan="1" colspan="1">White</td></tr><tr><td rowspan="1" colspan="1">Spionid Worm Tubes</td><td rowspan="1" colspan="1">Present</td><td rowspan="1" colspan="1">Present</td><td rowspan="1" colspan="1">Present</td><td rowspan="1" colspan="1">Present</td><td rowspan="1" colspan="1">Present</td><td rowspan="1" colspan="1">Present</td><td rowspan="1" colspan="1">Absent</td><td rowspan="1" colspan="1">Absent</td><td rowspan="1" colspan="1">Common</td><td rowspan="1" colspan="1">Common</td><td rowspan="1" colspan="1">Absent</td><td rowspan="1" colspan="1">Absent</td><td rowspan="1" colspan="1">Absent</td></tr><tr><td rowspan="1" colspan="1">Arrangement of Cyclosystems</td><td rowspan="1" colspan="1">All sides of branch</td><td rowspan="1" colspan="1">All sides of branch</td><td rowspan="1" colspan="1">All sides of branches</td><td rowspan="1" colspan="1">Transverse rows</td><td rowspan="1" colspan="1">All sides of branches</td><td rowspan="1" colspan="1">All sides of branches</td><td rowspan="1" colspan="1">Branch edges and anterior face</td><td rowspan="1" colspan="1">Branch edges and anterior face</td><td rowspan="1" colspan="1">Branch edges and anterior face</td><td rowspan="1" colspan="1">Branch edges and anterior face</td><td rowspan="1" colspan="1">Branch edges and anterior face</td><td rowspan="1" colspan="1">Only on branch edges</td><td rowspan="1" colspan="1">Only on branch edges</td></tr><tr><td rowspan="1" colspan="1">Cyclosystems:  Shape and Size</td><td rowspan="1" colspan="1">Circular; 0.9-1.1 mm</td><td rowspan="1" colspan="1">Circular; 1.0-1.2 mm</td><td rowspan="1" colspan="1">Circular; 1.0-1.2 mm</td><td rowspan="1" colspan="1">Circular; 1.0-1.15 mm</td><td rowspan="1" colspan="1">Polygonal, raised; 0.7-0.9  mm</td><td rowspan="1" colspan="1">Circular or irregular; 0.7-1.0 mm</td><td rowspan="1" colspan="1">Variable, slightly flared; 1.0-1.3 mm</td><td rowspan="1" colspan="1">Circular; 1.0-1.1 mm</td><td rowspan="1" colspan="1">Asymmetrical, slightly curved; Not visible</td><td rowspan="1" colspan="1">Circular; 0.9-1.0 mm</td><td rowspan="1" colspan="1">Circular to elliptical; 1.1-1.5 mm</td><td rowspan="1" colspan="1">Circular to irregular; 0.9-1.3 mm</td><td rowspan="1" colspan="1">Circular to elliptical; 1.0-1.2 mm</td></tr><tr><td rowspan="1" colspan="1">Gastropore Tube:  Shape;  Visibility  of GS Tip</td><td rowspan="1" colspan="1">Cylindrical, curved; Difficult to see</td><td rowspan="1" colspan="1">Cylindrical, curved; Not visible</td><td rowspan="1" colspan="1">Straight rounded upper, cylindrical lower); Visible</td><td rowspan="1" colspan="1">Funnel-shaped, straight; Visible</td><td rowspan="1" colspan="1">Straight rounded upper, cylindrical lower); Visible</td><td rowspan="1" colspan="1">Straight, funnel-shaped; Visible</td><td rowspan="1" colspan="1">Cylindrical, curved; Difficult</td><td rowspan="1" colspan="1">Funnel-shaped above, cylindrical below; Visible</td><td rowspan="1" colspan="1">Funnel-shaped above, cylindrical below; Visible</td><td rowspan="1" colspan="1">Cylindrical, curved; Not visible</td><td rowspan="1" colspan="1">Funnel-shaped upper, cylindrical lower;Visible</td><td rowspan="1" colspan="1">Cylindrical, straight; Easilyvisible</td><td rowspan="1" colspan="1">Cylindrical, curved; Rarely seen</td></tr><tr><td rowspan="1" colspan="1">Ring  Palisade</td><td rowspan="1" colspan="1">Absent or rudimentary</td><td rowspan="1" colspan="1">Absent</td><td rowspan="1" colspan="1">Robust</td><td rowspan="1" colspan="1">Rudimentary</td><td rowspan="1" colspan="1">Robust</td><td rowspan="1" colspan="1">Present</td><td rowspan="1" colspan="1">Absent to rudimentary</td><td rowspan="1" colspan="1">Absent</td><td rowspan="1" colspan="1">Rudimentary</td><td rowspan="1" colspan="1">Well-developed</td><td rowspan="1" colspan="1">Well-developed</td><td rowspan="1" colspan="1">Well-developed</td><td rowspan="1" colspan="1">Rudimentary</td></tr><tr><td rowspan="1" colspan="1">Dactylopores/Cyclosystem; Supernumerary Dactylopores</td><td rowspan="1" colspan="1">6-13  (x=9.22); Common</td><td rowspan="1" colspan="1">5-11 (x=6.46); Common</td><td rowspan="1" colspan="1">5-10 (x=7.10); Absent</td><td rowspan="1" colspan="1">1-11 (x=3.94); Absent</td><td rowspan="1" colspan="1">4-8 (x=5.70); Absent</td><td rowspan="1" colspan="1">3-8 (x=5.52); Common</td><td rowspan="1" colspan="1">7-17 (x=11.94); Absent</td><td rowspan="1" colspan="1">7-12 (x=9.76); Absent</td><td rowspan="1" colspan="1">8-18 (x=11.82); Rare</td><td rowspan="1" colspan="1">5-11 (x=8.54); Rare</td><td rowspan="1" colspan="1">6-13 (x=9.38); Rare</td><td rowspan="1" colspan="1">7-14 (x=11.30); Absent</td><td rowspan="1" colspan="1">11-17 (x=14.40); Common</td></tr><tr><td rowspan="1" colspan="1">Dactylostyles</td><td rowspan="1" colspan="1">Rudimentary</td><td rowspan="1" colspan="1">Rudimentary</td><td rowspan="1" colspan="1">Robust</td><td rowspan="1" colspan="1">Robust</td><td rowspan="1" colspan="1">Robust</td><td rowspan="1" colspan="1">Robust</td><td rowspan="1" colspan="1">Rudimentary</td><td rowspan="1" colspan="1">Moderate</td><td rowspan="1" colspan="1">Rudimentary</td><td rowspan="1" colspan="1">Well-developed</td><td rowspan="1" colspan="1">Well-developed</td><td rowspan="1" colspan="1">Rudimentary</td><td rowspan="1" colspan="1">Rudimentary</td></tr><tr><td rowspan="1" colspan="1">Ampullae: Female; Male</td><td rowspan="1" colspan="1">Superficial; Partially internal</td><td rowspan="1" colspan="1">Superficial, ridged; Unknown</td><td rowspan="1" colspan="1">Bothinternal</td><td rowspan="1" colspan="1">Superficial; Primarily internal</td><td rowspan="1" colspan="1">Bothinternal</td><td rowspan="1" colspan="1">Bothinternal</td><td rowspan="1" colspan="1">Bothsuperficial</td><td rowspan="1" colspan="1">Bothsuperficial</td><td rowspan="1" colspan="1">Superficial, papillose; Superficial</td><td rowspan="1" colspan="1">Superficial; Partially internal</td><td rowspan="1" colspan="1">Both superficial</td><td rowspan="1" colspan="1">Superficial, ridged; Superficial</td><td rowspan="1" colspan="1">Unknown; Superficial</td></tr><tr><td rowspan="1" colspan="1">Other Characters</td><td rowspan="1" colspan="1">Pseudosepta of variable width</td><td rowspan="1" colspan="1">Coenosteal papillae common</td><td rowspan="1" colspan="1">Coenosteal papillae common</td><td rowspan="1" colspan="1"/><td rowspan="1" colspan="1">Coenosteal papillae common; Cssoccasionally linked</td><td rowspan="1" colspan="1">Coenosteal papillae common; Css often linked</td><td rowspan="1" colspan="1">Coenosteal strips linear near css</td><td rowspan="1" colspan="1"/><td rowspan="1" colspan="1">Ps porous and wide; Coenosteal ridges</td><td rowspan="1" colspan="1">Gastropores only 0.25-0.30 mm in diameter</td><td rowspan="1" colspan="1">Gastropores 0.45-0.50 mm in diameter</td><td rowspan="1" colspan="1">Coenosteal papillae occassionally</td><td rowspan="1" colspan="1">Dactylotomes very shallow</td></tr></tbody></table></table-wrap><fig id="F13" position="float" orientation="portrait"><label>Figure 13.</label><caption><p><italic><tp:taxon-name>Stylaster brochi</tp:taxon-name></italic>, <bold>A, E, G–H, K</bold> male from USNM 96264 <bold>B–D, F, J</bold> female syntype, USNM 43264 <bold>I, L</bold> male from USNM 1123049: <bold>A</bold> stereo view of cyclosystems on branch tip <bold>B</bold> stereo view of cyclosystems and supernumerary dactylopores <bold>C</bold> branch tip <bold>D</bold> a cyclosystem <bold>E</bold> coenosteal texture <bold>F</bold> dactylostyle <bold>G</bold> stereo view of longitudinal section through a cyclosystem <bold>H</bold> a gastrostyle surrounded by its ring palisade <bold>I, L</bold> an elongate gastrostyle <bold>J</bold> longitudinal section of a cyclosystem showing curvature of gastropore tube, sectioned female ampulla, and two gastrostyles <bold>K</bold> cross section through several male ampullae and a gastropore tube.</p></caption><graphic xmlns:xlink="http://www.w3.org/1999/xlink" xlink:href="ZooKeys-158-001-g013.jpg" position="float" orientation="portrait" xlink:type="simple"/></fig></tp:treatment-sec><tp:treatment-sec><!--Section generated to contain objects referenced in tp:taxon-treatment.--><fig id="F11" position="float" orientation="portrait"><label>Figure 11.</label><caption><p>Color figures of skeleton of various Alaskan stylasterids: <bold>A, E, G</bold> <italic><tp:taxon-name>Stylaster brochi</tp:taxon-name></italic> <bold>B, F, H</bold> <italic><tp:taxon-name>Stylaster verrillii</tp:taxon-name></italic> <bold>C</bold> <italic><tp:taxon-name>Stylaster stejnegeri</tp:taxon-name></italic>, <bold>D</bold> <italic><tp:taxon-name>Errinopora dichotoma</tp:taxon-name></italic>. <bold>A</bold> holotype, USNM 43264 <bold>B</bold> arborescent colony, USNM 1027819 <bold>C</bold> holotype, USNM 43271 <bold>D</bold> holotype, USNM 1123508 <bold>E</bold> large delicate sponge encrusted colony, USNM 1123304 <bold>F</bold> holotype of <italic><tp:taxon-name>Allopora moseleyi</tp:taxon-name></italic>, USNM 6851 <bold>G</bold> massive colony, USNM 1123006 <bold>H</bold> syntype, USNM 4193.</p></caption><graphic xmlns:xlink="http://www.w3.org/1999/xlink" xlink:href="ZooKeys-158-001-g011.jpg" position="float" orientation="portrait" xlink:type="simple"/></fig><fig id="F15" position="float" orientation="portrait"><label>Figure 15.</label><caption><p><italic><tp:taxon-name>Stylaster verrillii</tp:taxon-name></italic>, <bold>A, F, L–M</bold> male from USNM 76524, <bold>B,</bold> <bold>G–J</bold> male from USNM 1123517, <bold>C–E</bold> USNM 1123299, <bold>K</bold> female from USNM 76528: <bold>A</bold> stereo view of blunt branch tip showing cyclosystems and spionid tubes <bold>B–C</bold> cyclosystems <bold>D–E</bold> coenosteal texture <bold>F, M</bold> dactylostyle <bold>G–J</bold> lateral view of gastrostyles (H a stereo view) <bold>K</bold> stereo view of axial spionid tubes and cross section of female ampullae <bold>L</bold> male ampulla.</p></caption><graphic xmlns:xlink="http://www.w3.org/1999/xlink" xlink:href="ZooKeys-158-001-g015.jpg" position="float" orientation="portrait" xlink:type="simple"/></fig></tp:treatment-sec><ref-list><ref id="B47"><mixed-citation xmlns:xlink="http://www.w3.org/1999/xlink" xlink:type="simple"><person-group><name name-style="western"><surname>Naumov</surname><given-names>DV</given-names></name></person-group> (<year>1960</year>)<article-title> Hydroids and Hydromedusae of the USSR.</article-title><source>Keys to the fauna of the USSR published by the Academy of Sciences of the USSR </source><volume>70</volume>: <fpage>1</fpage>-<lpage>660</lpage>.</mixed-citation></ref><ref id="B7"><mixed-citation xmlns:xlink="http://www.w3.org/1999/xlink" xlink:type="simple"><person-group><name name-style="western"><surname>Boschma</surname><given-names>H</given-names></name></person-group> (<year>1957</year>)<article-title> List of the described species of the order Stylasterina.</article-title><source>Zoologische Verhandelingen </source><volume>33</volume>: <fpage>1</fpage>-<lpage>72</lpage>.</mixed-citation></ref><ref id="B45"><mixed-citation xmlns:xlink="http://www.w3.org/1999/xlink" xlink:type="simple"><person-group><name name-style="western"><surname>Mori</surname><given-names>K</given-names></name></person-group> (<year>1980</year>)<source> Professor Motoki Eguchi, April 21, 1905 – March 4, 1978: obituary, bibliography and check-list of corals. Scientific Reports of the Tohoku University (Geology) 50 (1/2): 1–18.</source></mixed-citation></ref><ref id="B16"><mixed-citation xmlns:xlink="http://www.w3.org/1999/xlink" xlink:type="simple"><person-group><name name-style="western"><surname>Cairns</surname><given-names>SD</given-names></name></person-group> (<year>1983b</year>)<article-title> A generic revision of the Stylasterina (Coelenterata: Hydrozoa). Part 1. Description of the genera.</article-title><source>Bulletin of Marine Science </source><volume>33</volume> (<issue>2</issue>): <fpage>427</fpage>-<lpage>508</lpage>.</mixed-citation></ref><ref id="B33"><mixed-citation xmlns:xlink="http://www.w3.org/1999/xlink" xlink:type="simple"><person-group><name name-style="western"><surname>Heifetz</surname><given-names>J</given-names></name></person-group> (<year>2002</year>)<article-title> Coral in Alaska: distribution, abundance, and species associations.</article-title><source>Hydrobiologia </source><volume>471</volume>: <fpage>19</fpage>-<lpage>28</lpage>. <ext-link ext-link-type="uri" xlink:href="http://dx.doi.org/10.1023/A:1016528631593" xlink:type="simple">doi: 10.1023/A:1016528631593</ext-link></mixed-citation></ref><ref id="B55"><mixed-citation xmlns:xlink="http://www.w3.org/1999/xlink" xlink:type="simple"><person-group><name name-style="western"><surname>Wing</surname><given-names>GL</given-names></name><name name-style="western"><surname>Barnard</surname><given-names>DR</given-names></name></person-group> (<year>2004</year>)<source> A field guide to Alaskan Corals. NOAA Technical Memorandum NMFS-AFSC-146, NOAA, US Dept of Commerce, 67 pp.</source></mixed-citation></ref><ref id="B34"><mixed-citation xmlns:xlink="http://www.w3.org/1999/xlink" xlink:type="simple"><!--PageBreak--><person-group><name name-style="western"><surname>Heifetz</surname><given-names>J</given-names></name><name name-style="western"><surname>Wing</surname><given-names>BL</given-names></name><name name-style="western"><surname>Stone</surname><given-names>RP</given-names></name><name name-style="western"><surname>Malecha</surname><given-names>PW</given-names></name><name name-style="western"><surname>Courtney</surname><given-names>D</given-names></name></person-group> (<year>2005</year>)<article-title> Corals of the Aleutian Islands.</article-title><source>Fisheries Oceanography </source><volume>14</volume>: <fpage>131</fpage>-<lpage>138</lpage>. <ext-link ext-link-type="uri" xlink:href="http://dx.doi.org/10.1111/j.1365-2419.2005.00371.x" xlink:type="simple">doi: 10.1111/j.1365-2419.2005.00371.x</ext-link></mixed-citation></ref><ref id="B48"><mixed-citation xmlns:xlink="http://www.w3.org/1999/xlink" xlink:type="simple"><person-group><name name-style="western"><surname>Stone</surname><given-names>RP</given-names></name><name name-style="western"><surname>Shotwell</surname><given-names>SK</given-names></name></person-group> (<year>2007</year>)<source> State of deep coral ecosystems in the Alaskan region: Gulf of Alaska, Bering Sea and the Aleutian Islands. In: Hourigan TF et al. (Eds) The State of Deep Coral Ecosystems of the United States. NOAA Technical Memorandum CRCP-3, NOAA, Silver Spring, 65–108.</source></mixed-citation></ref><ref id="B14"><mixed-citation xmlns:xlink="http://www.w3.org/1999/xlink" xlink:type="simple"><person-group><name name-style="western"><surname>Brooke</surname><given-names>S</given-names></name><name name-style="western"><surname>Stone</surname><given-names>R</given-names></name></person-group> (<year>2007</year>)<article-title> Reproduction of deep-water hydrocorals (family Stylasteridae) from the Aleutian Islands, Alaska.</article-title><source>Bulletin of Marine Science </source><volume>81</volume> (<issue>3</issue>): <fpage>519</fpage>-<lpage>532</lpage>.</mixed-citation></ref><ref id="B40"><mixed-citation xmlns:xlink="http://www.w3.org/1999/xlink" xlink:type="simple"><person-group><name name-style="western"><surname>Lindner</surname><given-names>A</given-names></name><name name-style="western"><surname>Cairns</surname><given-names>SD</given-names></name><name name-style="western"><surname>Cunningham</surname><given-names>CW</given-names></name></person-group> (<year>2008</year>)<source> From offshore to onshore: multiple origins of shallow-water corals from deep-sea ancestors. PLoS One 3(6): e2429. </source>doi:10.1371/journal.pone.0002429</mixed-citation></ref><ref id="B26"><mixed-citation xmlns:xlink="http://www.w3.org/1999/xlink" xlink:type="simple"><person-group><name name-style="western"><surname>Eguchi</surname><given-names>M</given-names></name></person-group> (<year>1968</year>)<article-title> The Hydrocorals of Sagami Bay.</article-title> In: <person-group><name name-style="western"><surname>Eguchi</surname><given-names>M</given-names></name></person-group> (<role>Ed</role>). <issue-title>The Hydrocorals and Scleractinian Corals of Sagami Bay, Maruzen Co.</issue-title><source>, Tokyo</source>: <fpage>1</fpage>-<lpage>53</lpage>.</mixed-citation></ref></ref-list></tp:taxon-treatment>
