# Supplementary material for: A Revision of the Stylasteridae (Cnidaria, Hydrozoa, Filifera) from Alaska and Adjacent Waters
Source: Zookeys. 2011 Dec 22;(158):1–88. doi: 10.3897/zookeys.158.1910 (PMC3253626; doi:10.3897/zookeys.158.1910)
Supplement: XML Treatment for Stylaster verrillii [file zookeys.158.1910-treatment15.xml]

<!DOCTYPE tp:taxon-treatment
  PUBLIC "-//TaxonX//DTD Taxonomic Treatment Publishing DTD v0 20100105//EN" "tax-treatment-NSO.dtd">
<tp:taxon-treatment xmlns:tp="http://www.plazi.org/taxpub"><tp:treatment-meta><mixed-citation publication-type="journal"><person-group><name><surname>Cairns</surname><given-names>Stephen D.</given-names></name><name><surname>Lindner</surname><given-names>Alberto</given-names></name></person-group><article-title>A Revision of the Stylasteridae (Cnidaria, Hydrozoa, Filifera) from Alaska and Adjacent Waters</article-title><source>Zookeys</source><day>22</day><month>12</month><year>2011</year><volume>2011</volume><issue>158</issue><fpage>1</fpage><lpage>88</lpage><pub-id pub-id-type="doi">10.3897/zookeys.158.1910</pub-id></mixed-citation></tp:treatment-meta><tp:nomenclature><tp:taxon-name>
                            <tp:taxon-name-part taxon-name-part-type="genus">Stylaster</tp:taxon-name-part>
                            <tp:taxon-name-part taxon-name-part-type="species">verrillii</tp:taxon-name-part>
                        <object-id xmlns:xlink="http://www.w3.org/1999/xlink" xlink:type="simple">http://species-id.net/wiki/Stylaster_verrillii</object-id>
                        </tp:taxon-name><tp:taxon-authority>(Dall, 1884)</tp:taxon-authority><xref ref-type="fig" rid="F11">Figs 11B, F, H</xref><xref ref-type="fig" rid="F15">15A–M</xref><tp:nomenclature-citation-list><tp:nomenclature-citation><tp:taxon-name>Allopora verrillii</tp:taxon-name><comment> Dall, 1884: 111-113.—<xref ref-type="bibr" rid="B27">Fisher 1931</xref>: 391–392.</comment></tp:nomenclature-citation><tp:nomenclature-citation><tp:taxon-name>Allopora moseleyi</tp:taxon-name><comment> Dall, 1884: 113.—<xref ref-type="bibr" rid="B27">Fisher 1931</xref>: 391-392.</comment></tp:nomenclature-citation><tp:nomenclature-citation><tp:taxon-name>Allopora verrilli</tp:taxon-name><comment>: <xref ref-type="bibr" rid="B28">Fisher 1938</xref>: 521-522, pl. 54, fig. 3, pl. 57, pl. 76, figs 5–6.—<xref ref-type="bibr" rid="B47">Naumov 1960</xref>: 567, text-fig. 411.</comment></tp:nomenclature-citation><tp:nomenclature-citation><tp:taxon-name>Stylaster (Allopora) norvegicus</tp:taxon-name><comment> forma <italic>pacifica</italic><xref ref-type="bibr" rid="B11">Broch 1936</xref>: 52, text fig. 15c-d (in part: record from Snake Island, Strait of Georgia, British Columbia).</comment></tp:nomenclature-citation><tp:nomenclature-citation><tp:taxon-name>Stylaster (Allopora) verrillii</tp:taxon-name><comment>: <xref ref-type="bibr" rid="B12">Broch 1942</xref>: 6.</comment></tp:nomenclature-citation><tp:nomenclature-citation><tp:taxon-name>Allopora norvegicus pacifica</tp:taxon-name><comment>.—<xref ref-type="bibr" rid="B42">Lowenstam 1964</xref>: 382 (mineralogy).</comment></tp:nomenclature-citation><tp:nomenclature-citation><tp:taxon-name>Stylaster verrillii</tp:taxon-name><comment>: <xref ref-type="bibr" rid="B16">Cairns 1983b</xref>: 429.—<xref ref-type="bibr" rid="B33">Heifetz 2002</xref>: 22 (listed).—<xref ref-type="bibr" rid="B55">Wing and Barnard 2004</xref>: 11, 28, fig. 31.— <xref ref-type="bibr" rid="B34">Heifetz et al. 2005</xref>: 134, 137.—<xref ref-type="bibr" rid="B48">Stone and Shotwell 2007</xref>: 108 listed).—<xref ref-type="bibr" rid="B14">Brooke and Stone 2007</xref>: 522, fig. 2B.—Jameison et al. 2007: 224 (listed).— <xref ref-type="bibr" rid="B40">Lindner et al. 2008</xref>: 3, supplemental Table S1 (phylogeny and DNA sequences).</comment></tp:nomenclature-citation><tp:nomenclature-citation><tp:taxon-name>Stylaster ?norvegicus</tp:taxon-name><comment>.—Jameison et al. 2007: 224 (listed).</comment></tp:nomenclature-citation></tp:nomenclature-citation-list></tp:nomenclature><tp:treatment-sec sec-type="Type material"><title>Type material.</title><p><italic><tp:taxon-name>Allopora verrillii</tp:taxon-name></italic>: 5 badly worn, dry, female syntypes, the largest 44 mm in diameter (USNM 4193, <xref ref-type="fig" rid="F11">Fig. 11H</xref>). All branches are eroded from the colony, thus resembling an encrusting colony. Collected together with four dry topotypic specimens (USNM 8850).
                        </p></tp:treatment-sec><tp:treatment-sec sec-type="Type locality"><title>Type locality.</title><p>Chika Island, Akutan Pass, near Unalaska, Aleutian Islands, on beach.</p><p><italic><tp:taxon-name>Allopora moseleyi</tp:taxon-name></italic>: Holotype, 1 small (18 mm) dry colony, USNM 6851 (<xref ref-type="fig" rid="F11">Fig. 11F</xref>).
                        </p></tp:treatment-sec><tp:treatment-sec sec-type="Type locality"><title>Type locality.</title><p>Kiska Harbor, Kiska Island, Aleutian Islands, on beach.</p></tp:treatment-sec><tp:treatment-sec sec-type="Material examined"><title>Material examined.</title><p>Types of the two species; <italic>Alb-</italic>4777, <named-content xmlns:xlink="http://www.w3.org/1999/xlink" content-type="dwc:verbatimCoordinates" xlink:type="simple">52°11'N, 179°49'E</named-content>, 95 m, 5 June 1906, 1 female, 1 male, 1 indet., and SEM stub 1501, USNM 53394 and 76524 (mentioned by <xref ref-type="bibr" rid="B28">Fisher 1938</xref>); unnumbered <italic>Albatross</italic> station, Sucia Islands, near San Juan Island, Washington, 16 Sep 1890, 2 female, 11 male colonies, and SEM stub 1513, USNM 76526–28 (mentioned by <xref ref-type="bibr" rid="B28">Fisher 1938</xref>); <italic>Delta</italic> 5622, <named-content xmlns:xlink="http://www.w3.org/1999/xlink" content-type="dwc:verbatimCoordinates" xlink:type="simple">51°57'36.54"N, 176°49'58.32"W</named-content>, 140 m, 24 Jul 2002, 1 male, and SEM stub 1503, USNM 1123299; <italic>Delta</italic> 5625, <named-content xmlns:xlink="http://www.w3.org/1999/xlink" content-type="dwc:verbatimCoordinates" xlink:type="simple">51°57'42"N, 176°50'01"W</named-content>, 155 m, 25 Jul 2002, 1 male, USNM 1027819; <italic>Patricia Lee</italic>, <named-content xmlns:xlink="http://www.w3.org/1999/xlink" content-type="dwc:verbatimCoordinates" xlink:type="simple">51°53.44'N, 179°47.7'E</named-content>, 298 m, 1 indet., AB00–41b; <italic>Sea Storm</italic> 122, <named-content xmlns:xlink="http://www.w3.org/1999/xlink" content-type="dwc:verbatimCoordinates" xlink:type="simple">52°02'49"N, 179°25'18"E</named-content>, 143 m, 13 Jul 2002, 2 female colonies in alcohol, USNM 1123058 (attached to <italic>Distichopora borealis</italic>,<!--PageBreak--><!--PageBreak--> USNM 1123061); <italic>Sea Storm</italic> 123, <named-content xmlns:xlink="http://www.w3.org/1999/xlink" content-type="dwc:verbatimCoordinates" xlink:type="simple">52°10'53"N, 179°37'02"E</named-content>, 124 m, 13 Jul 2002, 3 female, 2 male, 1 indet., USNM 1123053, 1123056; <italic>Sea Storm</italic> 129, <named-content xmlns:xlink="http://www.w3.org/1999/xlink" content-type="dwc:verbatimCoordinates" xlink:type="simple">51°52'24"N, 179°44'07"E</named-content>, 84–93 m, 14 Jul 2002, 1 male in alcohol, USNM 1123051; Sea Storm 155, <named-content xmlns:xlink="http://www.w3.org/1999/xlink" content-type="dwc:verbatimCoordinates" xlink:type="simple">52°38'43"N, 172°27'27"W</named-content>, 393 m, 22 Jul 2002, 1 female, USNM 1122763; <italic>Vesteraalen</italic> 941–40, <named-content xmlns:xlink="http://www.w3.org/1999/xlink" content-type="dwc:verbatimCoordinates" xlink:type="simple">52°53'N, 169°59'W</named-content>, 0–62 m, 11 Jun 1994, 1 female, USNM 96260; <italic>Vesteraalen</italic> 941–151, <named-content xmlns:xlink="http://www.w3.org/1999/xlink" content-type="dwc:verbatimCoordinates" xlink:type="simple">52°10'36"N, 179°43.7'E</named-content>, 87–92 m, 10 Jul 1994, 1 male, and SEM stub 1502, USNM 1123537; south of Semisopochnoi Islands, 366 m, 1 indet., USNM 88368; Ralston Island, near Juneau, depth unknown, 1 indet., AB04–21; Stubbs Island, BC, depth unknown, 2 indet., AB02–02; Wooden Island, AK, depth unknown, 2002, 1 dry, AB02–150b; Middle Cross Sound, AK, 15–21 m, 27 Jul 1978, 1 indet., AB78–120a; North Pass, Lincoln Island, AK, depth unknown, 2 indet. in alcohol, AB05–37.
                        </p></tp:treatment-sec><tp:treatment-sec sec-type="Description"><title>Description.</title><p>Colonies arborescent, dichotomously branching to form a three dimensional bush; branch tips blunt to slightly clavate, 3.0–4.5 mm in diameter. Largest colony (USNM 1027819, <xref ref-type="fig" rid="F11">Fig. 11B</xref>) 3.5 cm tall, 7.0 cm wide, and attached by a basal branch 11 mm in diameter. Colonies usually attached to stones or bivalve shells. Coenosteum reticulate-granular in texture, coenosteal strips 52–55 µm wide, separated by thin slits 10–13 µm wide. Strips covered with small (8–10 µm in diameter) spines, occurring 4–5 across width of a strip, conferring a fine, granular or “sugary" texture. Coenosteal papillae common. Most colonies infested with spionid worms and their characteristic binary tubes (<xref ref-type="fig" rid="F11">Fig. 15A, K</xref>). Coenosteum light orange.
                        </p><p>Cyclosystems occur on all sides of branches, circular, and 1.0–1.2 mm in diameter. Gastropore circular and small (0.25–0.30 mm in diameter). Gastropore tubes funnel-shaped near surface but cylindrical adjacent to gastrostyle, straight, and often quite long in thick branches. Ring palisade robust near gastrostyle tip, composed of squat, clavate elements about 40 µm in diameter. Gastrostyles lanceolate to elongate (up to 1.5 mm, <xref ref-type="fig" rid="F15">Fig. 15H</xref>), with a pointed tip; gastrostyles covered with anastomosing, longitudinal, spiny ridges, the spines quite long (up to 65 µm in length) and sharp.
                        </p><p>Cyclosystems flush to only slightly raised above coenosteum. Dactylotomes 0.07–0.10 mm in width, sometimes becoming obsolete within a system by infilling of the axial slit, resulting in just an apical pore. Dactylostyles robust (<xref ref-type="fig" rid="F15">Fig. 15F, M</xref>), composed of tall slender cylindrical elements up to 60 µm in height and 10–15 µm in diameter. Range of dactylopores per cyclosystem 5–10 (n = 50, average = 7.10 (σ=1.16), and mode = 7). Pseudosepta triangular; diastemas rare.
                        </p><p>Female ampullae primarily internal (<xref ref-type="fig" rid="F15">Fig. 15K</xref>), with only a slight superficial swelling; internal diameter of ampullae 0.7–0.8 mm. Efferent pores of female ampullae never observed. Male ampullae (<xref ref-type="fig" rid="F15">Fig. 15H, L</xref>) also primarily internal, visible on surface only as small dimples about 0.4 mm in diameter; internal cavity diameter 0.3–0.5 mm.
                        </p></tp:treatment-sec><tp:treatment-sec sec-type="Remarks"><title>Remarks.</title><p><italic><tp:taxon-name>Stylaster verrillii</tp:taxon-name></italic> is similar to <italic><tp:taxon-name>Stylaster venustus</tp:taxon-name></italic> (<xref ref-type="fig" rid="F16">Figs 16A–I</xref>, <xref ref-type="fig" rid="F17">17F–G</xref>), but differs in having orange, bushy coralla (not pink to purple planar colonies, <xref ref-type="fig" rid="F17">Fig. 17G</xref>); <!--PageBreak-->larger cyclosystems (1.0–1.2 mm vs 0.7–0.9 mm in diameter); larger diameter and blunt distal branches; triangular (not rectangular, <xref ref-type="fig" rid="F16">Fig. 16B</xref>) pseudosepta; and straight-sided gastropore tubes (not hemispherical, <xref ref-type="fig" rid="F16">Fig. 16B</xref>)(also see <xref ref-type="table" rid="T2">Table 2</xref>). Both species are confined to relatively shallow water and have overlapping distributions off British Columbia and Washington. According to the <xref ref-type="bibr" rid="B35">ICZN (1999)</xref> article 31.1.3, the original spelling <italic>verrillii</italic> should be preserved in preference to <italic>verrilli</italic>.
                        </p></tp:treatment-sec><tp:treatment-sec sec-type="Distribution"><title>Distribution.</title><p>Known from Kiska Harbor, Aleutian Islands to Sucia Islands, Washington; 21-393 m, although most records between 60-155 m.<!--PageBreak--></p><fig id="F15" position="float" orientation="portrait"><label>Figure 15.</label><caption><p><italic><tp:taxon-name>Stylaster verrillii</tp:taxon-name></italic>, <bold>A, F, L–M</bold> male from USNM 76524, <bold>B,</bold> <bold>G–J</bold> male from USNM 1123517, <bold>C–E</bold> USNM 1123299, <bold>K</bold> female from USNM 76528: <bold>A</bold> stereo view of blunt branch tip showing cyclosystems and spionid tubes <bold>B–C</bold> cyclosystems <bold>D–E</bold> coenosteal texture <bold>F, M</bold> dactylostyle <bold>G–J</bold> lateral view of gastrostyles (H a stereo view) <bold>K</bold> stereo view of axial spionid tubes and cross section of female ampullae <bold>L</bold> male ampulla.</p></caption><graphic xmlns:xlink="http://www.w3.org/1999/xlink" xlink:href="ZooKeys-158-001-g015.jpg" position="float" orientation="portrait" xlink:type="simple"/></fig><fig id="F16" position="float" orientation="portrait"><label>Figure 16.</label><caption><p><italic><tp:taxon-name>Stylaster venustus</tp:taxon-name></italic>, <bold>A, E–I</bold> USNM 76545, <bold>B–D</bold> holotype, MCZ 5525: <bold>A</bold> blunt branch tip <bold>B–D</bold> cyclosystems (C a stereo view) <bold>E</bold> coenosteal texture <bold>F</bold> stereo view of a gastrostyle and ring palisade <bold>G</bold> two dactylostyles <bold>H</bold> cross section of two internal male ampullae <bold>I</bold> stereo view of branch cross section showing many internal male ampullae.</p></caption><graphic xmlns:xlink="http://www.w3.org/1999/xlink" xlink:href="ZooKeys-158-001-g016.jpg" position="float" orientation="portrait" xlink:type="simple"/></fig></tp:treatment-sec><tp:treatment-sec><!--Section generated to contain objects referenced in tp:taxon-treatment.--><fig id="F11" position="float" orientation="portrait"><label>Figure 11.</label><caption><p>Color figures of skeleton of various Alaskan stylasterids: <bold>A, E, G</bold> <italic><tp:taxon-name>Stylaster brochi</tp:taxon-name></italic> <bold>B, F, H</bold> <italic><tp:taxon-name>Stylaster verrillii</tp:taxon-name></italic> <bold>C</bold> <italic><tp:taxon-name>Stylaster stejnegeri</tp:taxon-name></italic>, <bold>D</bold> <italic><tp:taxon-name>Errinopora dichotoma</tp:taxon-name></italic>. <bold>A</bold> holotype, USNM 43264 <bold>B</bold> arborescent colony, USNM 1027819 <bold>C</bold> holotype, USNM 43271 <bold>D</bold> holotype, USNM 1123508 <bold>E</bold> large delicate sponge encrusted colony, USNM 1123304 <bold>F</bold> holotype of <italic><tp:taxon-name>Allopora moseleyi</tp:taxon-name></italic>, USNM 6851 <bold>G</bold> massive colony, USNM 1123006 <bold>H</bold> syntype, USNM 4193.</p></caption><graphic xmlns:xlink="http://www.w3.org/1999/xlink" xlink:href="ZooKeys-158-001-g011.jpg" position="float" orientation="portrait" xlink:type="simple"/></fig><fig id="F17" position="float" orientation="portrait"><label>Figure 17.</label><caption><p>Color figures of skeleton of various Alaskan stylasterids: <bold>A–D</bold> <italic><tp:taxon-name>Stylaster campylecus</tp:taxon-name></italic> <bold>E</bold> <italic><tp:taxon-name>Stylaster leptostylus</tp:taxon-name></italic> <bold>F–G</bold> <italic><tp:taxon-name>Stylaster venustus</tp:taxon-name></italic> <bold>H</bold> <italic><tp:taxon-name>Stylaster trachystomus</tp:taxon-name></italic> <bold>A</bold> holotype, USNM 42870 <bold>B</bold> holotype of <italic><tp:taxon-name>Allopora polyorchis</tp:taxon-name></italic>, USNM 43266 <bold>C</bold> syntype of <italic><tp:taxon-name>Allopora campyleca tylota</tp:taxon-name></italic>, USNM 86000 <bold>D</bold> holotype of <italic><tp:taxon-name>Allopora moseleyanus</tp:taxon-name></italic>, USNM 42869 <bold>E</bold> holotype of <italic><tp:taxon-name>Allopora moseleyanus leptostylus</tp:taxon-name></italic>, USNM 43270 <bold>F</bold> holotype, MCZ 5525 <bold>G</bold> three branches, USNM 76545 <bold>H</bold> holotype, USNM 43265.</p></caption><graphic xmlns:xlink="http://www.w3.org/1999/xlink" xlink:href="ZooKeys-158-001-g017.jpg" position="float" orientation="portrait" xlink:type="simple"/></fig><table-wrap position="float" orientation="portrait" id="T2"><label>Table 2.</label><caption><p>Tabular Key of the Northeast Pacific Species of <italic><tp:taxon-name>Stylaster</tp:taxon-name></italic> (AI= Aleutian Islands, BB=Bowers Bank, PB=Petrel Bank, GOA=Gulf of Alaska, CS=Cyclosystem, PS=Pseudosepta, GS=gastrostyle, DP=Dactylopore)</p></caption><table><tbody><tr><th rowspan="1" colspan="1"/><th rowspan="1" colspan="1"><italic><tp:taxon-name>Stylaster brochi</tp:taxon-name></italic></th><th rowspan="1" colspan="1"><italic><tp:taxon-name>Stylaster stejnegeri</tp:taxon-name></italic></th><th rowspan="1" colspan="1"><italic><tp:taxon-name>Stylaster verrillii</tp:taxon-name></italic></th><th rowspan="1" colspan="1"><italic><tp:taxon-name>Stylaster repandus</tp:taxon-name></italic></th><th rowspan="1" colspan="1"><italic><tp:taxon-name>Stylaster venustus</tp:taxon-name></italic></th><th rowspan="1" colspan="1"><italic><tp:taxon-name>Stylaster californicus</tp:taxon-name></italic></th><th rowspan="1" colspan="1"><italic><tp:taxon-name>Stylaster campylecus</tp:taxon-name></italic></th><th rowspan="1" colspan="1"><italic><tp:taxon-name>Stylaster leptostylus</tp:taxon-name></italic></th><th rowspan="1" colspan="1"><italic><tp:taxon-name>Stylaster trachystomus</tp:taxon-name></italic></th><th rowspan="1" colspan="1"><italic><tp:taxon-name>Stylaster parageus parageus</tp:taxon-name></italic></th><th rowspan="1" colspan="1"><italic><tp:taxon-name>Stylaster parageus columbiensis</tp:taxon-name></italic></th><th rowspan="1" colspan="1"><italic><tp:taxon-name>Stylaster alaskanus</tp:taxon-name></italic></th><th rowspan="1" colspan="1"><italic><tp:taxon-name>Stylaster elassotomus</tp:taxon-name></italic></th></tr><tr><td rowspan="1" colspan="1">Colony: Shape; Branching</td><td rowspan="1" colspan="1">Planar to bushy; Branch tips blunt</td><td rowspan="1" colspan="1">Arborescent; Branch tips blunt</td><td rowspan="1" colspan="1">Arborescent; Branch tips blunt</td><td rowspan="1" colspan="1">Lamellar (solid)</td><td rowspan="1" colspan="1">Planar to slightly bushy; Slender, blunt</td><td rowspan="1" colspan="1">Arborescent, large; Blunt tipped</td><td rowspan="1" colspan="1">Planar; Delicate</td><td rowspan="1" colspan="1">Planar, dichotomous; Delicate</td><td rowspan="1" colspan="1">Planar; Delicate branches</td><td rowspan="1" colspan="1">Bushy (multi-flabellate); Verydelicate</td><td rowspan="1" colspan="1">Bushy; Delicate</td><td rowspan="1" colspan="1">Planar; Branches forming sieve-like reticulum</td><td rowspan="1" colspan="1">Bushy; Delicate</td></tr><tr><td rowspan="1" colspan="1">Coenosteal Color</td><td rowspan="1" colspan="1">Orange</td><td rowspan="1" colspan="1">Orange, Pink</td><td rowspan="1" colspan="1">Light orange</td><td rowspan="1" colspan="1">Light orange, pink</td><td rowspan="1" colspan="1">Violet, Pink</td><td rowspan="1" colspan="1">Rose, red, purple</td><td rowspan="1" colspan="1">White, orange, pink</td><td rowspan="1" colspan="1">White</td><td rowspan="1" colspan="1">Pale orange, pink</td><td rowspan="1" colspan="1">White</td><td rowspan="1" colspan="1">White</td><td rowspan="1" colspan="1">Orange, pink, white</td><td rowspan="1" colspan="1">White</td></tr><tr><td rowspan="1" colspan="1">Spionid Worm Tubes</td><td rowspan="1" colspan="1">Present</td><td rowspan="1" colspan="1">Present</td><td rowspan="1" colspan="1">Present</td><td rowspan="1" colspan="1">Present</td><td rowspan="1" colspan="1">Present</td><td rowspan="1" colspan="1">Present</td><td rowspan="1" colspan="1">Absent</td><td rowspan="1" colspan="1">Absent</td><td rowspan="1" colspan="1">Common</td><td rowspan="1" colspan="1">Common</td><td rowspan="1" colspan="1">Absent</td><td rowspan="1" colspan="1">Absent</td><td rowspan="1" colspan="1">Absent</td></tr><tr><td rowspan="1" colspan="1">Arrangement of Cyclosystems</td><td rowspan="1" colspan="1">All sides of branch</td><td rowspan="1" colspan="1">All sides of branch</td><td rowspan="1" colspan="1">All sides of branches</td><td rowspan="1" colspan="1">Transverse rows</td><td rowspan="1" colspan="1">All sides of branches</td><td rowspan="1" colspan="1">All sides of branches</td><td rowspan="1" colspan="1">Branch edges and anterior face</td><td rowspan="1" colspan="1">Branch edges and anterior face</td><td rowspan="1" colspan="1">Branch edges and anterior face</td><td rowspan="1" colspan="1">Branch edges and anterior face</td><td rowspan="1" colspan="1">Branch edges and anterior face</td><td rowspan="1" colspan="1">Only on branch edges</td><td rowspan="1" colspan="1">Only on branch edges</td></tr><tr><td rowspan="1" colspan="1">Cyclosystems:  Shape and Size</td><td rowspan="1" colspan="1">Circular; 0.9-1.1 mm</td><td rowspan="1" colspan="1">Circular; 1.0-1.2 mm</td><td rowspan="1" colspan="1">Circular; 1.0-1.2 mm</td><td rowspan="1" colspan="1">Circular; 1.0-1.15 mm</td><td rowspan="1" colspan="1">Polygonal, raised; 0.7-0.9  mm</td><td rowspan="1" colspan="1">Circular or irregular; 0.7-1.0 mm</td><td rowspan="1" colspan="1">Variable, slightly flared; 1.0-1.3 mm</td><td rowspan="1" colspan="1">Circular; 1.0-1.1 mm</td><td rowspan="1" colspan="1">Asymmetrical, slightly curved; Not visible</td><td rowspan="1" colspan="1">Circular; 0.9-1.0 mm</td><td rowspan="1" colspan="1">Circular to elliptical; 1.1-1.5 mm</td><td rowspan="1" colspan="1">Circular to irregular; 0.9-1.3 mm</td><td rowspan="1" colspan="1">Circular to elliptical; 1.0-1.2 mm</td></tr><tr><td rowspan="1" colspan="1">Gastropore Tube:  Shape;  Visibility  of GS Tip</td><td rowspan="1" colspan="1">Cylindrical, curved; Difficult to see</td><td rowspan="1" colspan="1">Cylindrical, curved; Not visible</td><td rowspan="1" colspan="1">Straight rounded upper, cylindrical lower); Visible</td><td rowspan="1" colspan="1">Funnel-shaped, straight; Visible</td><td rowspan="1" colspan="1">Straight rounded upper, cylindrical lower); Visible</td><td rowspan="1" colspan="1">Straight, funnel-shaped; Visible</td><td rowspan="1" colspan="1">Cylindrical, curved; Difficult</td><td rowspan="1" colspan="1">Funnel-shaped above, cylindrical below; Visible</td><td rowspan="1" colspan="1">Funnel-shaped above, cylindrical below; Visible</td><td rowspan="1" colspan="1">Cylindrical, curved; Not visible</td><td rowspan="1" colspan="1">Funnel-shaped upper, cylindrical lower;Visible</td><td rowspan="1" colspan="1">Cylindrical, straight; Easilyvisible</td><td rowspan="1" colspan="1">Cylindrical, curved; Rarely seen</td></tr><tr><td rowspan="1" colspan="1">Ring  Palisade</td><td rowspan="1" colspan="1">Absent or rudimentary</td><td rowspan="1" colspan="1">Absent</td><td rowspan="1" colspan="1">Robust</td><td rowspan="1" colspan="1">Rudimentary</td><td rowspan="1" colspan="1">Robust</td><td rowspan="1" colspan="1">Present</td><td rowspan="1" colspan="1">Absent to rudimentary</td><td rowspan="1" colspan="1">Absent</td><td rowspan="1" colspan="1">Rudimentary</td><td rowspan="1" colspan="1">Well-developed</td><td rowspan="1" colspan="1">Well-developed</td><td rowspan="1" colspan="1">Well-developed</td><td rowspan="1" colspan="1">Rudimentary</td></tr><tr><td rowspan="1" colspan="1">Dactylopores/Cyclosystem; Supernumerary Dactylopores</td><td rowspan="1" colspan="1">6-13  (x=9.22); Common</td><td rowspan="1" colspan="1">5-11 (x=6.46); Common</td><td rowspan="1" colspan="1">5-10 (x=7.10); Absent</td><td rowspan="1" colspan="1">1-11 (x=3.94); Absent</td><td rowspan="1" colspan="1">4-8 (x=5.70); Absent</td><td rowspan="1" colspan="1">3-8 (x=5.52); Common</td><td rowspan="1" colspan="1">7-17 (x=11.94); Absent</td><td rowspan="1" colspan="1">7-12 (x=9.76); Absent</td><td rowspan="1" colspan="1">8-18 (x=11.82); Rare</td><td rowspan="1" colspan="1">5-11 (x=8.54); Rare</td><td rowspan="1" colspan="1">6-13 (x=9.38); Rare</td><td rowspan="1" colspan="1">7-14 (x=11.30); Absent</td><td rowspan="1" colspan="1">11-17 (x=14.40); Common</td></tr><tr><td rowspan="1" colspan="1">Dactylostyles</td><td rowspan="1" colspan="1">Rudimentary</td><td rowspan="1" colspan="1">Rudimentary</td><td rowspan="1" colspan="1">Robust</td><td rowspan="1" colspan="1">Robust</td><td rowspan="1" colspan="1">Robust</td><td rowspan="1" colspan="1">Robust</td><td rowspan="1" colspan="1">Rudimentary</td><td rowspan="1" colspan="1">Moderate</td><td rowspan="1" colspan="1">Rudimentary</td><td rowspan="1" colspan="1">Well-developed</td><td rowspan="1" colspan="1">Well-developed</td><td rowspan="1" colspan="1">Rudimentary</td><td rowspan="1" colspan="1">Rudimentary</td></tr><tr><td rowspan="1" colspan="1">Ampullae: Female; Male</td><td rowspan="1" colspan="1">Superficial; Partially internal</td><td rowspan="1" colspan="1">Superficial, ridged; Unknown</td><td rowspan="1" colspan="1">Bothinternal</td><td rowspan="1" colspan="1">Superficial; Primarily internal</td><td rowspan="1" colspan="1">Bothinternal</td><td rowspan="1" colspan="1">Bothinternal</td><td rowspan="1" colspan="1">Bothsuperficial</td><td rowspan="1" colspan="1">Bothsuperficial</td><td rowspan="1" colspan="1">Superficial, papillose; Superficial</td><td rowspan="1" colspan="1">Superficial; Partially internal</td><td rowspan="1" colspan="1">Both superficial</td><td rowspan="1" colspan="1">Superficial, ridged; Superficial</td><td rowspan="1" colspan="1">Unknown; Superficial</td></tr><tr><td rowspan="1" colspan="1">Other Characters</td><td rowspan="1" colspan="1">Pseudosepta of variable width</td><td rowspan="1" colspan="1">Coenosteal papillae common</td><td rowspan="1" colspan="1">Coenosteal papillae common</td><td rowspan="1" colspan="1"/><td rowspan="1" colspan="1">Coenosteal papillae common; Cssoccasionally linked</td><td rowspan="1" colspan="1">Coenosteal papillae common; Css often linked</td><td rowspan="1" colspan="1">Coenosteal strips linear near css</td><td rowspan="1" colspan="1"/><td rowspan="1" colspan="1">Ps porous and wide; Coenosteal ridges</td><td rowspan="1" colspan="1">Gastropores only 0.25-0.30 mm in diameter</td><td rowspan="1" colspan="1">Gastropores 0.45-0.50 mm in diameter</td><td rowspan="1" colspan="1">Coenosteal papillae occassionally</td><td rowspan="1" colspan="1">Dactylotomes very shallow</td></tr></tbody></table></table-wrap></tp:treatment-sec><ref-list><ref id="B27"><mixed-citation xmlns:xlink="http://www.w3.org/1999/xlink" xlink:type="simple"><person-group><name name-style="western"><surname>Fisher</surname><given-names>WK</given-names></name></person-group> (<year>1931</year>)<article-title> Californian hydrocorals.</article-title><source>The Annals and Magazine of Natural History </source><volume>8</volume>: <fpage>391</fpage>-<lpage>399</lpage>. <ext-link ext-link-type="uri" xlink:href="http://dx.doi.org/10.1080/00222933108673409" xlink:type="simple">doi: 10.1080/00222933108673409</ext-link></mixed-citation></ref><ref id="B28"><mixed-citation xmlns:xlink="http://www.w3.org/1999/xlink" xlink:type="simple"><person-group><name name-style="western"><surname>Fisher</surname><given-names>WK</given-names></name></person-group> (<year>1938</year>)<article-title> Hydrocorals of the North Pacific Ocean.</article-title><source>Proceedings of the United States National Museum </source><volume>84</volume> (<issue>3024</issue>): <fpage>493</fpage>-<lpage>554</lpage>. <ext-link ext-link-type="uri" xlink:href="http://dx.doi.org/10.5479/si.00963801.84-3024.493" xlink:type="simple">doi: 10.5479/si.00963801.84-3024.493</ext-link></mixed-citation></ref><ref id="B47"><mixed-citation xmlns:xlink="http://www.w3.org/1999/xlink" xlink:type="simple"><person-group><name name-style="western"><surname>Naumov</surname><given-names>DV</given-names></name></person-group> (<year>1960</year>)<article-title> Hydroids and Hydromedusae of the USSR.</article-title><source>Keys to the fauna of the USSR published by the Academy of Sciences of the USSR </source><volume>70</volume>: <fpage>1</fpage>-<lpage>660</lpage>.</mixed-citation></ref><ref id="B11"><mixed-citation xmlns:xlink="http://www.w3.org/1999/xlink" xlink:type="simple"><person-group><name name-style="western"><surname>Broch</surname><given-names>H</given-names></name></person-group> (<year>1936</year>)<article-title> Untersuchungen an Stylasteriden (Hydrokorallen). Teil 1. Skrifter utgitt av Norske Videnskaps-Akademi i Oslo. 1.</article-title><source>Matematisk-Naturvidenskapelig Klasse </source><volume>8</volume>: <fpage>1</fpage>-<lpage>103</lpage>.</mixed-citation></ref><ref id="B12"><mixed-citation xmlns:xlink="http://www.w3.org/1999/xlink" xlink:type="simple"><person-group><name name-style="western"><surname>Broch</surname><given-names>H</given-names></name></person-group> (<year>1942</year>)<article-title> Investigations of Stylasteridae (Hydrocorals). Skrifter utgitt av Norske Videnskaps-Akaddemi I Oslo. 1.</article-title><source>Matematisk-Naturvidenskapelig Klasse </source><volume>3</volume>: <fpage>1</fpage>-<lpage>113</lpage>.</mixed-citation></ref><ref id="B42"><mixed-citation xmlns:xlink="http://www.w3.org/1999/xlink" xlink:type="simple"><person-group><name name-style="western"><surname>Lowenstam</surname><given-names>HA</given-names></name></person-group> (<year>1964</year>)<article-title> Coexisting calcites and aragonites from skeletal carbonates of marine organisms and their strontium and magnesium contents.</article-title> In: <person-group><name name-style="western"><surname>Miyake</surname><given-names>Y</given-names></name><name name-style="western"><surname>Koyama</surname><given-names>T</given-names></name></person-group> (<role>Eds</role>). <issue-title>Recent Researches in the Fields of Hydrosphere, Atmosphere, and Nuclear Geochemistry, Maruzen C.</issue-title><source>, Ltd, Tokyo</source>: <fpage>373</fpage>-<lpage>403</lpage>.</mixed-citation></ref><ref id="B16"><mixed-citation xmlns:xlink="http://www.w3.org/1999/xlink" xlink:type="simple"><person-group><name name-style="western"><surname>Cairns</surname><given-names>SD</given-names></name></person-group> (<year>1983b</year>)<article-title> A generic revision of the Stylasterina (Coelenterata: Hydrozoa). Part 1. Description of the genera.</article-title><source>Bulletin of Marine Science </source><volume>33</volume> (<issue>2</issue>): <fpage>427</fpage>-<lpage>508</lpage>.</mixed-citation></ref><ref id="B33"><mixed-citation xmlns:xlink="http://www.w3.org/1999/xlink" xlink:type="simple"><person-group><name name-style="western"><surname>Heifetz</surname><given-names>J</given-names></name></person-group> (<year>2002</year>)<article-title> Coral in Alaska: distribution, abundance, and species associations.</article-title><source>Hydrobiologia </source><volume>471</volume>: <fpage>19</fpage>-<lpage>28</lpage>. <ext-link ext-link-type="uri" xlink:href="http://dx.doi.org/10.1023/A:1016528631593" xlink:type="simple">doi: 10.1023/A:1016528631593</ext-link></mixed-citation></ref><ref id="B55"><mixed-citation xmlns:xlink="http://www.w3.org/1999/xlink" xlink:type="simple"><person-group><name name-style="western"><surname>Wing</surname><given-names>GL</given-names></name><name name-style="western"><surname>Barnard</surname><given-names>DR</given-names></name></person-group> (<year>2004</year>)<source> A field guide to Alaskan Corals. NOAA Technical Memorandum NMFS-AFSC-146, NOAA, US Dept of Commerce, 67 pp.</source></mixed-citation></ref><ref id="B34"><mixed-citation xmlns:xlink="http://www.w3.org/1999/xlink" xlink:type="simple"><!--PageBreak--><person-group><name name-style="western"><surname>Heifetz</surname><given-names>J</given-names></name><name name-style="western"><surname>Wing</surname><given-names>BL</given-names></name><name name-style="western"><surname>Stone</surname><given-names>RP</given-names></name><name name-style="western"><surname>Malecha</surname><given-names>PW</given-names></name><name name-style="western"><surname>Courtney</surname><given-names>D</given-names></name></person-group> (<year>2005</year>)<article-title> Corals of the Aleutian Islands.</article-title><source>Fisheries Oceanography </source><volume>14</volume>: <fpage>131</fpage>-<lpage>138</lpage>. <ext-link ext-link-type="uri" xlink:href="http://dx.doi.org/10.1111/j.1365-2419.2005.00371.x" xlink:type="simple">doi: 10.1111/j.1365-2419.2005.00371.x</ext-link></mixed-citation></ref><ref id="B48"><mixed-citation xmlns:xlink="http://www.w3.org/1999/xlink" xlink:type="simple"><person-group><name name-style="western"><surname>Stone</surname><given-names>RP</given-names></name><name name-style="western"><surname>Shotwell</surname><given-names>SK</given-names></name></person-group> (<year>2007</year>)<source> State of deep coral ecosystems in the Alaskan region: Gulf of Alaska, Bering Sea and the Aleutian Islands. In: Hourigan TF et al. (Eds) The State of Deep Coral Ecosystems of the United States. NOAA Technical Memorandum CRCP-3, NOAA, Silver Spring, 65–108.</source></mixed-citation></ref><ref id="B14"><mixed-citation xmlns:xlink="http://www.w3.org/1999/xlink" xlink:type="simple"><person-group><name name-style="western"><surname>Brooke</surname><given-names>S</given-names></name><name name-style="western"><surname>Stone</surname><given-names>R</given-names></name></person-group> (<year>2007</year>)<article-title> Reproduction of deep-water hydrocorals (family Stylasteridae) from the Aleutian Islands, Alaska.</article-title><source>Bulletin of Marine Science </source><volume>81</volume> (<issue>3</issue>): <fpage>519</fpage>-<lpage>532</lpage>.</mixed-citation></ref><ref id="B40"><mixed-citation xmlns:xlink="http://www.w3.org/1999/xlink" xlink:type="simple"><person-group><name name-style="western"><surname>Lindner</surname><given-names>A</given-names></name><name name-style="western"><surname>Cairns</surname><given-names>SD</given-names></name><name name-style="western"><surname>Cunningham</surname><given-names>CW</given-names></name></person-group> (<year>2008</year>)<source> From offshore to onshore: multiple origins of shallow-water corals from deep-sea ancestors. PLoS One 3(6): e2429. </source>doi:10.1371/journal.pone.0002429</mixed-citation></ref><ref id="B35"><mixed-citation xmlns:xlink="http://www.w3.org/1999/xlink" xlink:type="simple"><person-group><name name-style="western"><surname>ICZN</surname></name></person-group> (<year>1999</year>)<source> International Code of Zoological Nomenclature, IV edition.</source><publisher-name>International Trust for Zoological Nomenclature</publisher-name>, <publisher-loc>London</publisher-loc>, <lpage>306</lpage> pp.</mixed-citation></ref></ref-list></tp:taxon-treatment>
