# Supplementary material for: A Revision of the Stylasteridae (Cnidaria, Hydrozoa, Filifera) from Alaska and Adjacent Waters
Source: Zookeys. 2011 Dec 22;(158):1–88. doi: 10.3897/zookeys.158.1910 (PMC3253626; doi:10.3897/zookeys.158.1910)
Supplement: XML Treatment for Stylaster repandus [file zookeys.158.1910-treatment16.xml]

<!DOCTYPE tp:taxon-treatment
  PUBLIC "-//TaxonX//DTD Taxonomic Treatment Publishing DTD v0 20100105//EN" "tax-treatment-NSO.dtd">
<tp:taxon-treatment xmlns:tp="http://www.plazi.org/taxpub"><tp:treatment-meta><mixed-citation publication-type="journal"><person-group><name><surname>Cairns</surname><given-names>Stephen D.</given-names></name><name><surname>Lindner</surname><given-names>Alberto</given-names></name></person-group><article-title>A Revision of the Stylasteridae (Cnidaria, Hydrozoa, Filifera) from Alaska and Adjacent Waters</article-title><source>Zookeys</source><day>22</day><month>12</month><year>2011</year><volume>2011</volume><issue>158</issue><fpage>1</fpage><lpage>88</lpage><pub-id pub-id-type="doi">10.3897/zookeys.158.1910</pub-id></mixed-citation></tp:treatment-meta><tp:nomenclature><tp:taxon-name>
                            <tp:taxon-name-part taxon-name-part-type="genus">Stylaster</tp:taxon-name-part>
                            <tp:taxon-name-part taxon-name-part-type="species">repandus</tp:taxon-name-part>
                        <object-id xmlns:xlink="http://www.w3.org/1999/xlink" xlink:type="simple">urn:lsid:zoobank.org:act:255EF5E7-5BFA-428A-A5B9-CC47C1A28385</object-id>
                        <object-id xmlns:xlink="http://www.w3.org/1999/xlink" xlink:type="simple">http://species-id.net/wiki/Stylaster_repandus</object-id>
                        </tp:taxon-name><tp:taxon-authority>Lindner &amp; Cairns</tp:taxon-authority><tp:taxon-status xmlns:xlink="http://www.w3.org/1999/xlink" xlink:type="simple">sp. n.</tp:taxon-status><xref ref-type="fig" rid="F27">Figs 27A–C</xref><xref ref-type="fig" rid="F28">28A–M</xref></tp:nomenclature><tp:treatment-sec sec-type="Type material"><title>Type material.</title><p>Holotype: 1 large dry male colony, and SEM stub 1504, USNM 1122740 (<xref ref-type="fig" rid="F27">Fig. 27A-B</xref>). Paratypes: <named-content xmlns:xlink="http://www.w3.org/1999/xlink" content-type="dwc:verbatimCoordinates" xlink:type="simple">52°21.20'N, 171°02.77'W</named-content>, 475 m, 1 Sep 2000, 1 dry female colony, and SEM stub 1505, USNM 1122739; Amukta Pass, depth unknown, 1996, 2 dry male colonies, USNM 1122741. <bold>Type locality.</bold> <named-content xmlns:xlink="http://www.w3.org/1999/xlink" content-type="dwc:verbatimCoordinates" xlink:type="simple">52°17.86'N, 170°58.28'W</named-content> (southeast of Amukta Island), 375 m, 12 Sep 2000.
                        </p></tp:treatment-sec><tp:treatment-sec sec-type="Etymology"><title>Etymology.</title><p>The specific name <italic>repandus</italic> (from the Latin, meaning “bent backwards”, “undulate”) refers to the complexly folded coenosteal lamellae of this species.
                        </p></tp:treatment-sec><tp:treatment-sec sec-type="Material examined"><title>Material examined.</title><p>Types.</p></tp:treatment-sec><tp:treatment-sec sec-type="Description"><title>Description.</title><p>Colonies firmly attached to a hard substrate by a robust basal stem and encrusting base, the base being 9 cm in diameter and the basal stem 5 cm in diameter in the case of the holotype. Immediately above basal stem the colony divides into two or three lamellae (<xref ref-type="fig" rid="F27">Fig. 27C</xref>), each lamella (or sheet) of coenosteum increasing its surface area by folding its surfaces into a complex three-dimensional structure similar to that of <italic><tp:taxon-name>Cyclohelia</tp:taxon-name></italic>. Short (up to 15 mm) cylindrical branches project from plane of colony, but always in response to housing a parasitic spionid worm tube. Holotype (<xref ref-type="fig" rid="F27">Fig. 27A–B</xref>) 23 cm tall and 19 cm in width. Coenosteal lamellae thin at edge, only 2.0–2.5 mm thick, and thus easily damaged during collection; basal lamellae up to 10 mm in thickness. All colonies examined heavily infested with spionid worm tubes. Coenosteum reticulate-granular in texture, the strips being about 30 µm wide, bordered by slits about 9–19 µm thick; granules spinose. Coenosteum covered uniformly with small papillae (<xref ref-type="fig" rid="F28">Fig. 28B</xref>). Coenosteum light orange, but central core a light shade of pink.
                        </p><p>Cyclosystems equally common on both faces of lamellae, and even occur on lamellar edges, often arranged in transverse rows of up to 15 cyclosystems that parallel lamellar edge; diameter of cyclosystems 1.0–1.15 mm. Gastropore tube funnel-shaped near branch surface, and straight but constricted, the upper diameter being about 0.34 mm in diameter, the constriction corresponding to a diffuse ring palisade, the blunt elements being up to 60 µm tall and 40 µm in diameter. Gastrostyles lanceolate, pointed, and bear longitudinal, spinose ridges. Illustrated style (<xref ref-type="fig" rid="F28">Fig. 28D</xref>) 0.53 mm in height and 0.26 mm in basal diameter.
                        </p><p>Cyclosystems almost flush with coenosteum, the dactylopore slits raised only slightly above coenosteum; dactylotomes 0.15-0.17 mm in width. Based on 74 cyclosystems the range of dactylopores per cyclosystem is 1-11 (average = 3.94 (σ = 2.05), and mode = 4). In many cyclosystems there is an adcauline diastema (<xref ref-type="fig" rid="F28">Fig. 28E</xref>), often produced by the infilling of 1–3 adcauline dactylopores, these dactylopores becoming obsolete. Dactylostyles robust, composed of an almost unilinear arrangement of cylindrical, blunt to clavate elements up to 60 µm tall and 13–15 µm in diameter (<xref ref-type="fig" rid="F28">Fig. 28D, H, J–K</xref>).
                        </p><p><!--PageBreak-->Female ampullae (<xref ref-type="fig" rid="F28">Fig. 28L–M</xref>) low swellings on coenosteum 0.9–1.1 mm in diameter (internal diameter 0.7–0.8 mm), each with a peripheral efferent pore 0.3–0.4 mm in diameter that faces upward. Male ampullae (<xref ref-type="fig" rid="F28">Fig. 28I</xref>) densely arranged, superficially visible only as inconspicuous mounds 0.5–0.6 mm in diameter (internal diameter 0.4–0.5 mm), often with an irregularly shaped apical efferent pore about 60 µm in diameter.
                        </p></tp:treatment-sec><tp:treatment-sec sec-type="Remarks"><title>Remarks.</title><p>Among the 80 Recent species in the genus <italic><tp:taxon-name>Stylaster</tp:taxon-name></italic> (<xref ref-type="bibr" rid="B1">Appeltans et al. 2011</xref>: <ext-link xmlns:xlink="http://www.w3.org/1999/xlink" ext-link-type="uri" xlink:href="http://www.marinespecies.org/" xlink:type="simple">www.marinespecies.org</ext-link>), <italic><tp:taxon-name>Stylaster repandus</tp:taxon-name></italic> is the only one to have a lamellate growth form. It is very similar in growth form to <italic><tp:taxon-name>Cyclohelia lamellata</tp:taxon-name></italic> and <italic><tp:taxon-name>Errinopora undulata</tp:taxon-name></italic>, and is one of five stylasterid species to have lamellate colonies (see Discussion of <italic><tp:taxon-name>Errinopora undulata</tp:taxon-name></italic>).
                        </p></tp:treatment-sec><tp:treatment-sec sec-type="Distribution"><title>Distribution.</title><p>Known only from three localities in the vicinity of Amukta Island, Aleutian Islands; 375–475 m.</p></tp:treatment-sec><tp:treatment-sec><!--Section generated to contain objects referenced in tp:taxon-treatment.--><fig id="F27" position="float" orientation="portrait"><label>Figure 27.</label><caption><p>Color figures of skeleton of various Alaskan stylasterids: <bold>A–C</bold> <italic><tp:taxon-name>Stylaster repandus</tp:taxon-name></italic> <bold>D–G</bold> <italic><tp:taxon-name>Stylantheca papillosa</tp:taxon-name></italic> <bold>H–I</bold> <italic><tp:taxon-name>Crypthelia trophostega</tp:taxon-name></italic>: <bold>A–B</bold> lateral and apical views of holotype, USNM 1122740 <bold>C</bold> small paratype colony, USNM 1122741 <bold>D</bold> holotype of <italic><tp:taxon-name>Allopora papillosa</tp:taxon-name></italic>, USNM 6852 <bold>E</bold> encrusting colony, AB02–0005 <bold>F</bold> syntype of <italic><tp:taxon-name>Allopora petrograpta</tp:taxon-name></italic>, USNM 43272 <bold>G</bold> holotype of <italic><tp:taxon-name>Stylaster porphyrea</tp:taxon-name></italic>, USNM 43018 <bold>H</bold> holotype, USNM 42876 <bold>I</bold> arborescent colony, USNM 1122435.</p></caption><graphic xmlns:xlink="http://www.w3.org/1999/xlink" xlink:href="ZooKeys-158-001-g027.jpg" position="float" orientation="portrait" xlink:type="simple"/></fig><fig id="F28" position="float" orientation="portrait"><label>Figure 28.</label><caption><p><italic><tp:taxon-name>Stylaster repandus</tp:taxon-name></italic>, <bold>A–K, M</bold> holotype (male), USNM 1122740, <bold>L</bold> female paratype, USNM 1122739: <bold>A–C</bold> cyclosystems and coenosteal papillae <bold>D</bold> gastrostyle and robust dactylostyle <bold>E</bold> stereo view of a cyclosystem <bold>F–G</bold> coenosteal texture <bold>H</bold> stereo view of a gastrostyle and adjacent dactylostyle <bold>I</bold> stereo view of plate cross section showing some gastrostyles and male ampulla <bold>J</bold> a robust dactylostyle <bold>K</bold> elements of a dactylostyle <bold>L</bold> cross section of a female ampulla <bold>M</bold> cross section of a male ampulla.</p></caption><graphic xmlns:xlink="http://www.w3.org/1999/xlink" xlink:href="ZooKeys-158-001-g028.jpg" position="float" orientation="portrait" xlink:type="simple"/></fig></tp:treatment-sec><ref-list><ref id="B1"><mixed-citation xmlns:xlink="http://www.w3.org/1999/xlink" xlink:type="simple"><person-group><name name-style="western"><surname>Appeltans</surname><given-names>W</given-names></name><name name-style="western"><surname>Bouchet</surname><given-names>P</given-names></name><name name-style="western"><surname>Boxshall</surname><given-names>GA</given-names></name><name name-style="western"><surname>Fauchald</surname><given-names>K</given-names></name><name name-style="western"><surname>Gordon</surname><given-names>DP</given-names></name><name name-style="western"><surname>Hoeksama</surname><given-names>BW</given-names></name><name name-style="western"><surname>Poore</surname><given-names>GCB</given-names></name><name name-style="western"><surname>van Soest</surname><given-names>RWM</given-names></name><name name-style="western"><surname>Stohr</surname><given-names>S</given-names></name><name name-style="western"><surname>Walter</surname><given-names>TC</given-names></name><name name-style="western"><surname>Costello</surname><given-names>MJ</given-names></name></person-group> (<year>2001</year>) <source>World Register of Marine Species.</source><ext-link ext-link-type="uri" xlink:href="http://www.marinespecies.org/" xlink:type="simple">www.marinespecies.org</ext-link> [Accessed on 2011.09.19]</mixed-citation></ref></ref-list></tp:taxon-treatment>
