# Supplementary material for: A Revision of the Stylasteridae (Cnidaria, Hydrozoa, Filifera) from Alaska and Adjacent Waters
Source: Zookeys. 2011 Dec 22;(158):1–88. doi: 10.3897/zookeys.158.1910 (PMC3253626; doi:10.3897/zookeys.158.1910)
Supplement: XML Treatment for Stylaster campylecus [file zookeys.158.1910-treatment17.xml]

<!DOCTYPE tp:taxon-treatment
  PUBLIC "-//TaxonX//DTD Taxonomic Treatment Publishing DTD v0 20100105//EN" "tax-treatment-NSO.dtd">
<tp:taxon-treatment xmlns:tp="http://www.plazi.org/taxpub"><tp:treatment-meta><mixed-citation publication-type="journal"><person-group><name><surname>Cairns</surname><given-names>Stephen D.</given-names></name><name><surname>Lindner</surname><given-names>Alberto</given-names></name></person-group><article-title>A Revision of the Stylasteridae (Cnidaria, Hydrozoa, Filifera) from Alaska and Adjacent Waters</article-title><source>Zookeys</source><day>22</day><month>12</month><year>2011</year><volume>2011</volume><issue>158</issue><fpage>1</fpage><lpage>88</lpage><pub-id pub-id-type="doi">10.3897/zookeys.158.1910</pub-id></mixed-citation></tp:treatment-meta><tp:nomenclature><tp:taxon-name>
                            <tp:taxon-name-part taxon-name-part-type="genus">Stylaster</tp:taxon-name-part>
                            <tp:taxon-name-part taxon-name-part-type="species">campylecus</tp:taxon-name-part>
                        <object-id xmlns:xlink="http://www.w3.org/1999/xlink" xlink:type="simple">http://species-id.net/wiki/Stylaster_campylecus</object-id>
                        </tp:taxon-name><tp:taxon-authority>(Fisher, 1938)</tp:taxon-authority><xref ref-type="fig" rid="F17">Figs 17A–D</xref><xref ref-type="fig" rid="F18">18A–M</xref><tp:nomenclature-citation-list><tp:nomenclature-citation><tp:taxon-name>Allopora campyleca</tp:taxon-name><comment> Fisher, 1938: 505–506, pls. 34, 36.—<xref ref-type="bibr" rid="B12">Broch 1942</xref>: 101.—<xref ref-type="bibr" rid="B7">Boschma 1957</xref>: 19–20.—Not <xref ref-type="bibr" rid="B42">Lowenstam 1964</xref>: 382 (probably <italic><tp:taxon-name>Stylaster parageus parageus</tp:taxon-name></italic>).</comment></tp:nomenclature-citation><tp:nomenclature-citation><tp:taxon-name>Allopora polyorchis</tp:taxon-name><comment> Fisher, 1938: 503–505, pl. 35, fig. 1, pl. 37, 38.—<xref ref-type="bibr" rid="B47">Naumov 1960</xref>: 581.—<xref ref-type="bibr" rid="B7">Boschma 1957</xref>: 27.</comment></tp:nomenclature-citation><tp:nomenclature-citation><tp:taxon-name>Allopora campyleca tylota</tp:taxon-name><comment> Fisher, 1938: 509–510, pl. 41, figs 2–2e.—<xref ref-type="bibr" rid="B47">Naumov 1960</xref>: 580.</comment></tp:nomenclature-citation><tp:nomenclature-citation><tp:taxon-name>Allopora moseleyana</tp:taxon-name><comment> Fisher, 1938: 512–514, pl. 49, fig. 2, pl. 51 (not pl. 50), pl. 53, fig. 1 (not forma <italic>leptostyla</italic>).—<xref ref-type="bibr" rid="B7">Boschma 1957</xref>: 23.—?<xref ref-type="bibr" rid="B47">Naumov 1960</xref>: 577.</comment></tp:nomenclature-citation><tp:nomenclature-citation><tp:taxon-name>Allopora campyleca campyleca</tp:taxon-name><comment>.—<xref ref-type="bibr" rid="B47">Naumov 1960</xref>: 578.</comment></tp:nomenclature-citation><tp:nomenclature-citation><tp:taxon-name>Stylaster campylecus</tp:taxon-name><comment>.—<xref ref-type="bibr" rid="B16">Cairns 1983b</xref>: 430.—Not <xref ref-type="bibr" rid="B23">Cairns and Macintrye 1992</xref>: 100 (probably <italic><tp:taxon-name>Stylaster parageus parageus</tp:taxon-name></italic>).—<xref ref-type="bibr" rid="B14">Brooke and Stone 2007</xref>: 523, 524, fig. 2C.—Not <xref ref-type="bibr" rid="B40">Lindner et al. 2008</xref>: 3, Table S1 (=<italic><tp:taxon-name>Stylaster brochi</tp:taxon-name></italic>).</comment></tp:nomenclature-citation><tp:nomenclature-citation><tp:taxon-name>Stylaster moseleyanus</tp:taxon-name><comment>.—<xref ref-type="bibr" rid="B16">Cairns 1983b</xref>: 429.—<xref ref-type="bibr" rid="B55">Wing and Barnard 2004</xref>: 11, 28, fig. 30.—<xref ref-type="bibr" rid="B34">Heifetz et al. 2005</xref>: 124137 (listed).—<xref ref-type="bibr" rid="B48">Stone and Shotwell 2007</xref>: 108 (listed).—<xref ref-type="bibr" rid="B36">Jamieson et al. 2007</xref>: 224 (listed).<!--PageBreak--></comment></tp:nomenclature-citation><tp:nomenclature-citation><tp:taxon-name>Stylaster polyorchis</tp:taxon-name><comment>.—<xref ref-type="bibr" rid="B16">Cairns 1983b</xref>: 430.—<xref ref-type="bibr" rid="B23">Cairns and Macintrye 1992</xref>: 100–101 (mineralogy).—<xref ref-type="bibr" rid="B33">Heifetz 2002</xref>: 22 (listed).—<xref ref-type="bibr" rid="B55">Wing and Barnard 2004</xref>: 11, 28.—<xref ref-type="bibr" rid="B34">Heifetz et al. 2005</xref>: 134, 137 (listed).—<xref ref-type="bibr" rid="B48">Stone and Shotwell 2007</xref>: 108 (listed).—<xref ref-type="bibr" rid="B36">Jamieson et al. 2007</xref>: 224 (listed).—Not <xref ref-type="bibr" rid="B40">Lindner et al. 2008</xref>: 3, Table S1 (=<italic><tp:taxon-name>Stylaster brochi</tp:taxon-name></italic>).</comment></tp:nomenclature-citation><tp:nomenclature-citation><tp:taxon-name>Stylaster campylecus tylotus</tp:taxon-name><comment>.—<xref ref-type="bibr" rid="B16">Cairns 1983b</xref>: 430.—<xref ref-type="bibr" rid="B55">Wing and Barnard 2004</xref>: 27 (listed).—<xref ref-type="bibr" rid="B34">Heifetz et al. 2005</xref>: 134 (listed).—<xref ref-type="bibr" rid="B48">Stone and Shotwell 2007</xref>: 108 (listed)—Jameison et al. 2007: 224 (listed).</comment></tp:nomenclature-citation><tp:nomenclature-citation><tp:taxon-name>Stylaster campylecus campylecus</tp:taxon-name><comment>.—<xref ref-type="bibr" rid="B55">Wing and Barnard 2004</xref>: 11, 27, fig. 32.—<xref ref-type="bibr" rid="B34">Heifetz et al. 2005</xref>: 134 (listed).—<xref ref-type="bibr" rid="B48">Stone and Shotwell 2007</xref>: 108 (listed)—<xref ref-type="bibr" rid="B36">Jamieson et al. 2007</xref>: 224 (listed).</comment></tp:nomenclature-citation></tp:nomenclature-citation-list></tp:nomenclature><tp:treatment-sec sec-type="Type material"><title>Type material.</title><p><italic><tp:taxon-name>Allopora campyleca</tp:taxon-name></italic>: Holotype: <italic>Alb</italic>-3480, 1 dry male colony, now in two pieces, length 16 cm, and SEM stub 1524–25, 1545, USNM 42870 (<xref ref-type="fig" rid="F17">Fig. 17A</xref>). Paratypes: <italic>Alb</italic>-3480, 7 dry colonies and 7 in alcohol, and SEM stub 1526, USNM 43767, 52262, 52265, 58099, and CAS 28297; <italic>Alb</italic>-2852 (missing in 2011); <italic>Alb</italic>-2858, 3 dry colonies (not considered conspecific with <italic>Stylaster campyleca</italic>); <italic>Alb</italic>-3599, 2 dry colonies (1 male is <italic>Stylaster campylecus</italic>, 1 female is <italic>Stylaster brochi</italic>), USNM 76814; <italic>Alb</italic>-4230, 1 dry male colony (not considered to be conspecific with <italic>campyleca</italic>); <italic>Alb</italic>-4302, 2 female dry colonies, USNM 76816. <bold>Type locality.</bold> <italic>Alb</italic>-3480: <named-content xmlns:xlink="http://www.w3.org/1999/xlink" content-type="dwc:verbatimCoordinates" xlink:type="simple">52°06'N, 171°45'W</named-content> (Amukta Pass, Aleutian Islands), 518 m.
                        </p><p><italic><tp:taxon-name>Allopora polyorchis</tp:taxon-name></italic>: Holotype: <italic>Alb</italic>-3480, 1 large dry colony now in two pieces, and SEM stubs 1527–28, USNM 43266 (<xref ref-type="fig" rid="F17">Fig. 17B</xref>). Paratypes: <italic>Alb</italic>-3480: about 15 dry branch fragments, USNM 76540–76542, CAS 28293. <bold>Type locality.</bold> <italic>Alb</italic>-3480: <named-content xmlns:xlink="http://www.w3.org/1999/xlink" content-type="dwc:verbatimCoordinates" xlink:type="simple">52°06'N, 171°45'W</named-content> (Amukta Pass, Aleutian Islands), 518 m.
                        </p><p><italic>Allopora campyleca tylota</italic>: Syntypes: <italic>Alb</italic>-4781, 4 dry female colonies, the largest 15 cm in height, and SEM stub 1539, USNM 43263, and 12 dry male branches, and SEM stub 1540, USNM 86000 (<xref ref-type="fig" rid="F17">Fig. 17C</xref>). <bold>Type locality.</bold> <italic>Alb</italic>-4781: <named-content xmlns:xlink="http://www.w3.org/1999/xlink" content-type="dwc:verbatimCoordinates" xlink:type="simple">52°14'30"N, 174°13'E</named-content> (off Agattu I., Near Islands, Aleutians), 882 m.
                        </p><p><italic><tp:taxon-name>Allopora moseleyana</tp:taxon-name></italic>: Holotype: <italic>Alb</italic>-4781: 1 dry male colony now in two pieces, largest 13 cm in length, USNM 42869 (<xref ref-type="fig" rid="F17">Fig. 17D</xref>). Paratypes: <italic>Alb</italic>-4781, 1 dry male colony, USNM 86003; <italic>Alb</italic>-3480, 3 female and 1 male dry colonies, and SEM stub 1519, USNM 76556, 76557; <italic>Alb</italic>-3480, 2 dry female and 1 male colonies (considered as <italic><tp:taxon-name>Stylaster leptostylus</tp:taxon-name></italic>), USNM 76555. <bold>Type locality.</bold> <italic>Alb</italic>-4781: <named-content xmlns:xlink="http://www.w3.org/1999/xlink" content-type="dwc:verbatimCoordinates" xlink:type="simple">52°14'30"N, 174°13'E</named-content> (off Agattu I., Near Islands, Aleutians), 882 m.
                        </p></tp:treatment-sec><tp:treatment-sec sec-type="Material examined"><title>Material examined.</title><p>Types of <italic><tp:taxon-name>Allopora campyleca</tp:taxon-name></italic>, <italic><tp:taxon-name>Allopora polyorchis</tp:taxon-name></italic>, <italic><tp:taxon-name>Allopora campyleca tylota</tp:taxon-name></italic>, and <italic><tp:taxon-name>Allopora moseleyana</tp:taxon-name></italic>; <italic>Alb</italic>-3480, numerous branch fragments (topotypic), USNM 76565; <italic>Alaskan Leader</italic>-35, <named-content xmlns:xlink="http://www.w3.org/1999/xlink" content-type="dwc:verbatimCoordinates" xlink:type="simple">53°01'42"N, 170°05'59"W</named-content>, 200–400 m, 4 Jun 2000, 1 female, USNM 1122510; <italic>Alaskan Leader</italic> 64, <named-content xmlns:xlink="http://www.w3.org/1999/xlink" content-type="dwc:verbatimCoordinates" xlink:type="simple">53°07'N, 166°53'42"W</named-content>, 324–766 m, 21 Jun 2002, 1 female, USNM 1122484; <italic>Alb</italic>-4781, type locality, 1 female, USNM 76700; <italic>Ballyhoo</italic>, <named-content xmlns:xlink="http://www.w3.org/1999/xlink" content-type="dwc:verbatimCoordinates" xlink:type="simple">54°47'20"N, 178°46'53"E</named-content>, 254 m, 5 Jun 2000, 1 female, USNM 1122535; <italic>Ballyhoo</italic>, <named-content xmlns:xlink="http://www.w3.org/1999/xlink" content-type="dwc:verbatimCoordinates" xlink:type="simple">54°42.44'N, 178°46.83'E</named-content>, 250 m, 5 Jun 2000, 1 female, AB00–0013; <italic>Delta</italic>, <named-content xmlns:xlink="http://www.w3.org/1999/xlink" content-type="dwc:verbatimCoordinates" xlink:type="simple">51°50'55"N, 179°49'26"W</named-content>, 125 m, 17 Jul 2002, 1 indet., USNM 1123463; <italic>Delta <!--PageBreak--><!--PageBreak-->Alfa</italic>, western Aleutian Islands, depth unknown, 1961, 1 female, USNM 52447; <italic>Dominator</italic> 971–181, <named-content xmlns:xlink="http://www.w3.org/1999/xlink" content-type="dwc:verbatimCoordinates" xlink:type="simple">51°27'43"N, 176°38'20"E</named-content>, 384 m, 27 Jul 1997, 2 female, 2 male, USNM 1123363; <italic>Jason</italic> 2095–7-7, <named-content xmlns:xlink="http://www.w3.org/1999/xlink" content-type="dwc:verbatimCoordinates" xlink:type="simple">51°48.693'N, 173°49.965'W</named-content>, 843 m, 25 Jul 2004, 1 male, AB09–0013; <italic>Jason</italic> 2102–7-8, <named-content xmlns:xlink="http://www.w3.org/1999/xlink" content-type="dwc:verbatimCoordinates" xlink:type="simple">51°30.56'N, 177°55.36'W</named-content>, 824 m, 2 Aug 2004, 6 male, AB09–0012; <italic>Jason</italic> 2101–9-1, <named-content xmlns:xlink="http://www.w3.org/1999/xlink" content-type="dwc:verbatimCoordinates" xlink:type="simple">51°31.43'N, 177°57.5'W</named-content>, 494 m, 2 Aug 2004, 1 male, AB09–0015; <italic>Jason</italic> 2103–15–1, <named-content xmlns:xlink="http://www.w3.org/1999/xlink" content-type="dwc:verbatimCoordinates" xlink:type="simple">51°50.968'N, 179°51.007'E</named-content>, 678 m, 1 male, AB08–0037; <italic>Jason</italic> 2104–1-5, <named-content xmlns:xlink="http://www.w3.org/1999/xlink" content-type="dwc:verbatimCoordinates" xlink:type="simple">51°43.83'N, 179°36.0'W</named-content>, 1011 m, 5 Aug 2004, 1 female, 1 male, AB08–0038 and AB09–0016; <italic>MF</italic> 833–38, <named-content xmlns:xlink="http://www.w3.org/1999/xlink" content-type="dwc:verbatimCoordinates" xlink:type="simple">51°42'54"N, 178°51'30"W</named-content>, 582 m, 3 Aug 1983, 1 male in alcohol, USNM 77055; <italic>MF</italic> 833–47, <named-content xmlns:xlink="http://www.w3.org/1999/xlink" content-type="dwc:verbatimCoordinates" xlink:type="simple">51°55'36"N, 176°52'48"W</named-content>, depth unknown, 5 Aug 1983, 1 female, USNM 96529; <italic>North Pacific</italic>, <named-content xmlns:xlink="http://www.w3.org/1999/xlink" content-type="dwc:verbatimCoordinates" xlink:type="simple">52°04'22"N, 176°58'01"E</named-content>, 384 m, 20 Oct 2000, 1 male, USNM 1122539; <italic>Ocean Olympic</italic>, <named-content xmlns:xlink="http://www.w3.org/1999/xlink" content-type="dwc:verbatimCoordinates" xlink:type="simple">52°09'06"N, 176°09'48"E</named-content>, 384 m, 2000, 1 male, USNM 1122536; <italic>Pacific Knight</italic> 941–49, <named-content xmlns:xlink="http://www.w3.org/1999/xlink" content-type="dwc:verbatimCoordinates" xlink:type="simple">52°46'N, 171°45'W</named-content>, 0–340 m, 14 Jun 1994, 1 female, USNM 96528; <italic>Pacific Knight</italic> 941–75, <named-content xmlns:xlink="http://www.w3.org/1999/xlink" content-type="dwc:verbatimCoordinates" xlink:type="simple">52°31'N, 173°30'W</named-content>, 0–213 m, 20 Jun 1994, 1 male, USNM 96527; <italic>Pacific Knight</italic> 941–204, <named-content xmlns:xlink="http://www.w3.org/1999/xlink" content-type="dwc:verbatimCoordinates" xlink:type="simple">53°06'N, 171°42'E</named-content>, 0–455 m, 31 Jul 1994, 1 female, 1 male, USNM 96249 and 1123534; <italic>Patricia Lee</italic>, <named-content xmlns:xlink="http://www.w3.org/1999/xlink" content-type="dwc:verbatimCoordinates" xlink:type="simple">52°21'09"N, 179°32'52"E</named-content>, 375 m, 2000, 1 female, USNM 1122500; <italic>Sea Storm</italic> 90, <named-content xmlns:xlink="http://www.w3.org/1999/xlink" content-type="dwc:verbatimCoordinates" xlink:type="simple">51°36'30"N, 177°10'48"W</named-content>, 202–217 m, 4 Jul 2002, 1 male in alcohol, USNM 1123012; <italic>Sea Storm</italic> 91, <named-content xmlns:xlink="http://www.w3.org/1999/xlink" content-type="dwc:verbatimCoordinates" xlink:type="simple">51°40'51"N, 177°10'49"W</named-content>, 82 m, 4 Jul 2002, 1 male, USNM 1123284; <italic>Sea Storm</italic> 92, <named-content xmlns:xlink="http://www.w3.org/1999/xlink" content-type="dwc:verbatimCoordinates" xlink:type="simple">51°33'34"N, 177°36'59"W</named-content>, 367 m, 4 Jul 2002, 1 female in alcohol, 1 male, USNM 1123028–29; <italic>Sea Storm</italic> 107, <named-content xmlns:xlink="http://www.w3.org/1999/xlink" content-type="dwc:verbatimCoordinates" xlink:type="simple">52°10'28"N, 175°14'14"E</named-content>, 214 m, 8 Jul 2002, 1 female, 2 male in alcohol, USNM 1123001, -05, -31; <italic>Sea Storm</italic> 108, <named-content xmlns:xlink="http://www.w3.org/1999/xlink" content-type="dwc:verbatimCoordinates" xlink:type="simple">52°11'32"N, 175°17'E</named-content>, 208 m, 8 Jul 2002, 1 female, 1 male, both in alcohol, USNM 1122998 and 1123041; <italic>Sea Storm</italic> 109, <named-content xmlns:xlink="http://www.w3.org/1999/xlink" content-type="dwc:verbatimCoordinates" xlink:type="simple">52°17'16"N, 175°20'56"E</named-content>, 238 m, 8 Jul 2002, 2 indet. in alcohol, USNM 1122997 and 1123536; <italic>Sea Storm</italic> 111, <named-content xmlns:xlink="http://www.w3.org/1999/xlink" content-type="dwc:verbatimCoordinates" xlink:type="simple">52°16'20"N, 175°59'13"E</named-content>, 137 m, 9 Jul 2002, 1 male, 1123034; <italic>Sea Storm</italic> 112, <named-content xmlns:xlink="http://www.w3.org/1999/xlink" content-type="dwc:verbatimCoordinates" xlink:type="simple">52°15'12"N, 176°00'42"E</named-content>, 137 m, 9 Jul 2002, 1 indet., USNM 1122999; <italic>Sea Storm</italic> 134, <named-content xmlns:xlink="http://www.w3.org/1999/xlink" content-type="dwc:verbatimCoordinates" xlink:type="simple">52°14'38"N, 176°01'25"E</named-content>, 138 m, 15 Jul 2002, 1 indet. in alcohol, USNM 1123033; <italic>Sea Storm</italic> 138, <named-content xmlns:xlink="http://www.w3.org/1999/xlink" content-type="dwc:verbatimCoordinates" xlink:type="simple">52°13'50"N, 175°14'31"E</named-content>, 146 m, 16 Jul 2002, 1 female, 1 male, USNM 1122769 and 1122965; <italic>Sea Storm</italic> 148, <named-content xmlns:xlink="http://www.w3.org/1999/xlink" content-type="dwc:verbatimCoordinates" xlink:type="simple">52°28'16"N, 173°19'10"W</named-content>, 194 m, 21 Jul 2002, 2 male, USNM 1122748 and 1122752<italic>; Sea Storm</italic> 150, <named-content xmlns:xlink="http://www.w3.org/1999/xlink" content-type="dwc:verbatimCoordinates" xlink:type="simple">52°30'47"N, 173°29'W</named-content>, 213 m, 21 Jul 2002, 1 female, USNM 1122758; <italic>Sea Storm</italic> 151, <named-content xmlns:xlink="http://www.w3.org/1999/xlink" content-type="dwc:verbatimCoordinates" xlink:type="simple">52°33'40"N, 173°19'10"W</named-content>, 203 m, 21 Jul 2002, 1 female, 1 male, USNM 1122755–6; <italic>Sea Storm</italic> 155, <named-content xmlns:xlink="http://www.w3.org/1999/xlink" content-type="dwc:verbatimCoordinates" xlink:type="simple">52°38'43"N, 172°16'23"W</named-content>, 393–401 m, 22 Jul 2002, 2 indet., USNM 1122761, -64; <italic>Shishaldin</italic>, <named-content xmlns:xlink="http://www.w3.org/1999/xlink" content-type="dwc:verbatimCoordinates" xlink:type="simple">54°07'N, 179°45'E</named-content>, 366 m, 20 Feb 2000, 1 female, USNM 1122529; <italic>Shishaldin</italic>, <named-content xmlns:xlink="http://www.w3.org/1999/xlink" content-type="dwc:verbatimCoordinates" xlink:type="simple">54°24'03"N, 179°36'11"E</named-content>, 313 m, 25 Feb 2000, 1 female, USNM 1122532; <italic>Shishaldin</italic>, <named-content xmlns:xlink="http://www.w3.org/1999/xlink" content-type="dwc:verbatimCoordinates" xlink:type="simple">53°56'54"N, 179°49'31"E</named-content>, 318 m, 14 mar 2000, 1 indet., USNM 1122568; Chew, coll., <named-content xmlns:xlink="http://www.w3.org/1999/xlink" content-type="dwc:verbatimCoordinates" xlink:type="simple">51°32'N, 179°15'E</named-content>, 218–289 m, 1 Sep 1968, 3 female, USNM 76573 and 96532; Haaga, coll. 53, <named-content xmlns:xlink="http://www.w3.org/1999/xlink" content-type="dwc:verbatimCoordinates" xlink:type="simple">51°24;12:N, 177°37'20"W</named-content>, 12 Jun 2000, 1 female, USNM 1122515; Haaga, coll., 54, <named-content xmlns:xlink="http://www.w3.org/1999/xlink" content-type="dwc:verbatimCoordinates" xlink:type="simple">51°45;48"N, 178°09'47"W</named-content>, 441–791 m, 10 Jun 2000, 1 female, 1 male, USNM 1122496 and AB02–30; McCloskey, coll., <named-content xmlns:xlink="http://www.w3.org/1999/xlink" content-type="dwc:verbatimCoordinates" xlink:type="simple">52°03'26"N, 179°12'20"E</named-content>, 475 m, 27 Apr 2000, 2 indet., USNM 1122449 and 1122461; McCloskey, coll., <named-content xmlns:xlink="http://www.w3.org/1999/xlink" content-type="dwc:verbatimCoordinates" xlink:type="simple">52°17'45"N, 179°28'57"E</named-content>, 28 May 2000, 1 female, USNM 1122964<!--PageBreak-->; McCloskey, coll., <named-content xmlns:xlink="http://www.w3.org/1999/xlink" content-type="dwc:verbatimCoordinates" xlink:type="simple">51°16'46"N, 178°56'01"E</named-content>, 373 m 21 May 2000, 2 indet., USNM 1122463; Miller, coll., <named-content xmlns:xlink="http://www.w3.org/1999/xlink" content-type="dwc:verbatimCoordinates" xlink:type="simple">51°31'09"N, 176°53'14"W</named-content>, 375 m, 2000, 1 female, USNM 1122498; Myer, coll.,<named-content xmlns:xlink="http://www.w3.org/1999/xlink" content-type="dwc:verbatimCoordinates" xlink:type="simple">52°15'N, 173°30'W</named-content>, 208–274 m, 20 Nov 1973, 4 female, USNM 76567; Slear, coll., <named-content xmlns:xlink="http://www.w3.org/1999/xlink" content-type="dwc:verbatimCoordinates" xlink:type="simple">52°07'54"N, 177°14'46"E</named-content>, 238 m, 8 Dec 2000, 1 female, USNM 1122453; Slear, coll., <named-content xmlns:xlink="http://www.w3.org/1999/xlink" content-type="dwc:verbatimCoordinates" xlink:type="simple">51°54'04"N, 179°17'28"E</named-content>, 567 m, 9 Dec 2000, 2 female, USNM 1122450, -51; Stone, coll., <named-content xmlns:xlink="http://www.w3.org/1999/xlink" content-type="dwc:verbatimCoordinates" xlink:type="simple">51°51.133'N, 179°50.9'E</named-content>, 630 m, 8 Aug 2005, 1 female, AB05–0055; Tierny, coll., Cross Sound, Alexander Archipelago, 334 m, 30 Jul 1953, 1 indet., USNM 76569;
                        </p></tp:treatment-sec><tp:treatment-sec sec-type="Description"><title>Description.</title><p>Corallum essentially uniplanar or multiplanar, with occasional short side branches oriented perpendicular to flabellum. Branches anastomose only in larger colonies, the largest colony being the holotype of <italic><tp:taxon-name>Stylaster polyorchis</tp:taxon-name></italic>, which is 28 cm tall and 35 cm broad, having a massive, dense basal branch diameter of 3.9 cm (<xref ref-type="fig" rid="F17">Fig. 17B</xref>). Distal branches circular to slightly flattened in cross section; larger-diameter branches often rectangular in cross section, the longer axis of the rectangle oriented perpendicular to plane of flabellum. Commensal spionid worm tubes not present. Coenosteum reticular-granular in texture, the coenosteal strips 50–55 µm in width, the slits being a discontinuous series of elongate pores about 15 µm in width; strips covered by small granules. Although generally reticulate in texture, coenosteal strips parallel and straight on exsert abaxial side of each cyclosystem (<xref ref-type="fig" rid="F18">Fig. 18A</xref>). In some specimens the coenosteum is porcellaneous (<italic>polyorchis</italic> form, <xref ref-type="fig" rid="F18">Fig. 18I</xref>), whereas in others (typical form, <xref ref-type="fig" rid="F18">Fig. 18G</xref>–H) it appears to be more porous. Coenosteum white, pale orange, and pale pink.
                        </p><p>Cyclosystems linearly arranged on both edges of branches, as well as on anterior face, and occasionally on posterior face. Those on branch edges often closely spaced, sometimes directly adjacent to one another (<xref ref-type="fig" rid="F18">Fig. 18C</xref>) or even coalescent. Cyclosystems circular, elliptical, or irregular in shape, 1.0–1.3 mm in diameter, slightly flared, and standing slightly exsert from branch; gastropores circular, 0.40–0.45 mm in diameter. Gastropore tubes cylindrical and usually slightly curved (<xref ref-type="fig" rid="F18">Fig. 18M</xref>) on distal branches, such that gastrostyle tip is difficult to see; ring palisade often absent or only poorly developed. Gastrostyles lanceolate, about 0.5 mm in height, and occupying only lower quarter of gastropore tube; H:D about 2.3–2.5. Gastrostyle bears spines up to 0.4 mm in length.
                        </p><p>Dactylotomes 0.10–0.11 mm in width; dactylostyles inconspicuous. Range of dactylopores per cyclosystem is 7–17 (n = 50, average = 11.94 (σ = 2.4), mode = 10). Supernumerary dactylopores absent. Pseudosepta slender and fairly uniform in width, 0. 11–0.13 mm in width, an adcauline diastema of about twice pseudoseptal width sometimes present.</p><p>Female ampullae (<xref ref-type="fig" rid="F18">Fig. 18L</xref>) large, smooth, superficial hemispheres 1.0–1.1 mm in diameter, often having a lateral efferent pore about 0.25 mm in diameter. Male ampullae (<xref ref-type="fig" rid="F18">Fig. 18A–B</xref>) superficial swellings 0.4–0.5 mm in diameter, often clustered on anterior face.
                        </p></tp:treatment-sec><tp:treatment-sec sec-type="Remarks"><title>Remarks.</title><p><xref ref-type="bibr" rid="B28">Fisher (1938</xref>: 505) discussed the similarities of <italic><tp:taxon-name>Stylaster campylecus</tp:taxon-name></italic> and <italic><tp:taxon-name>Stylaster polyorchis</tp:taxon-name></italic>, but concluded they were different species based on six minor differences: <italic><tp:taxon-name>Stylaster polyorchis</tp:taxon-name></italic> had smaller cyclosystems, straighter gastropore tubes, no ridges on the inside <!--PageBreak--><!--PageBreak-->of the gastropore tube, often linked cyclosystems, a ring palisade, and wrinkled female ampullae. Based on more detailed SEM observations on many more specimens, these differences are considered to be intraspecific variation, the holotype of <italic><tp:taxon-name>Stylaster campylecus</tp:taxon-name></italic> itself having some linked cyclosystems and wrinkled female ampullae. The ring palisade is absent in most coralla, but in some specimens is weakly developed. <italic><tp:taxon-name>Stylaster campylecus tylotus</tp:taxon-name></italic> was also compared to but differentiated from typical <italic><tp:taxon-name>Stylaster campylecus</tp:taxon-name></italic> by <xref ref-type="bibr" rid="B28">Fisher (1938)</xref> in having a more delicate corallum, a larger ring palisade, a stouter gastrostyle, larger male ampullae, and more dactylopores per cyclosystem, but closer examinations also shows all these character to be within the range of variation of typical <italic><tp:taxon-name>Stylaster campylecus</tp:taxon-name></italic> (see <xref ref-type="table" rid="T2">Table 2</xref>). Likewise, no significant differences could be found between <italic><tp:taxon-name>Stylaster moseleyanus</tp:taxon-name></italic> and <italic><tp:taxon-name>Stylaster campylecus</tp:taxon-name></italic>, and thus these four taxa are considered to be the same. Interestingly, types of three of the four taxa were collected at <italic>Albatross</italic> station 3480, prompting <xref ref-type="bibr" rid="B28">Fisher (1938</xref>: 514) to remark about “the extraordinary number of species and subspecies dredged at station 3480,” considering the possibility that hybridism might be taking place.<italic><tp:taxon-name>Stylaster campylecus</tp:taxon-name></italic> and <italic><tp:taxon-name>Stylaster brochi</tp:taxon-name></italic> are the two most commonly collected stylasterids in the Aleutian Islands. <italic><tp:taxon-name>Stylaster campylecus</tp:taxon-name></italic> can be distinguished from other Alaskan species in <italic><tp:taxon-name>Stylaster</tp:taxon-name></italic> (Group B) by its slightly flared cyclosystems and the linearity of the coenosteal strips near the cyclosystems (<xref ref-type="table" rid="T2">Table 2</xref>). The corallum was found to be 100% aragonitic according to <xref ref-type="bibr" rid="B23">Cairns and Macintrye (1992)</xref>. Of 94 colonies examined, 44 are female, 39 male, and 11 indeterminate, resulting in a fairly equal sex ratio.
                        </p></tp:treatment-sec><tp:treatment-sec sec-type="Distribution"><title>Distribution.</title><p>Known from throughout the Aleutian Islands from Agattu Island to Unalaska, including Petrel and Bowers Banks, two disjunct records in Alexander Archipelago; 82-1011 m, but most records from 150-500 m.</p><fig id="F17" position="float" orientation="portrait"><label>Figure 17.</label><caption><p>Color figures of skeleton of various Alaskan stylasterids: <bold>A–D</bold> <italic><tp:taxon-name>Stylaster campylecus</tp:taxon-name></italic> <bold>E</bold> <italic><tp:taxon-name>Stylaster leptostylus</tp:taxon-name></italic> <bold>F–G</bold> <italic><tp:taxon-name>Stylaster venustus</tp:taxon-name></italic> <bold>H</bold> <italic><tp:taxon-name>Stylaster trachystomus</tp:taxon-name></italic> <bold>A</bold> holotype, USNM 42870 <bold>B</bold> holotype of <italic><tp:taxon-name>Allopora polyorchis</tp:taxon-name></italic>, USNM 43266 <bold>C</bold> syntype of <italic><tp:taxon-name>Allopora campyleca tylota</tp:taxon-name></italic>, USNM 86000 <bold>D</bold> holotype of <italic><tp:taxon-name>Allopora moseleyanus</tp:taxon-name></italic>, USNM 42869 <bold>E</bold> holotype of <italic><tp:taxon-name>Allopora moseleyanus leptostylus</tp:taxon-name></italic>, USNM 43270 <bold>F</bold> holotype, MCZ 5525 <bold>G</bold> three branches, USNM 76545 <bold>H</bold> holotype, USNM 43265.</p></caption><graphic xmlns:xlink="http://www.w3.org/1999/xlink" xlink:href="ZooKeys-158-001-g017.jpg" position="float" orientation="portrait" xlink:type="simple"/></fig><fig id="F18" position="float" orientation="portrait"><label>Figure 18.</label><caption><p><italic><tp:taxon-name>Stylaster campylecus</tp:taxon-name></italic>, <bold>A</bold> male syntype of <italic>tylota</italic> form, USNM 86000, <bold>B–H, M</bold> male holotype of <italic>campylecus</italic>, USNM 42870, <bold>I</bold> male holotype of <italic>polyorchis</italic> form, USNM 43266<bold>, J</bold> female syntype of <italic>tylota</italic> form, USNM 43263, <bold>K</bold> male holotype of <italic>moseleyanus</italic> form, USNM 42869, <bold>L</bold> female paratype of <italic>campylecus</italic>, USNM 52262: <bold>A–B</bold> distal branches showing male ampullae and striate coenosteum <bold>C</bold> stereo view of two aligned cyclosystems <bold>D</bold> rudimentary dactylostyle <bold>E–F</bold> cyclosystems <bold>G–H</bold> porous coenosteal texture <bold>I</bold> porcellaneous coenosteal texture <bold>J</bold> longitudinal section of a cyclosystem <bold>K</bold> gastrostyle <bold>L</bold> female ampulla <bold>M</bold> stereo view of a damaged cyclosystems showing curved gastropore, small dactylostyles, and lack of a ring palisade.</p></caption><graphic xmlns:xlink="http://www.w3.org/1999/xlink" xlink:href="ZooKeys-158-001-g018.jpg" position="float" orientation="portrait" xlink:type="simple"/></fig></tp:treatment-sec><tp:treatment-sec><!--Section generated to contain objects referenced in tp:taxon-treatment.--><table-wrap position="float" orientation="portrait" id="T2"><label>Table 2.</label><caption><p>Tabular Key of the Northeast Pacific Species of <italic><tp:taxon-name>Stylaster</tp:taxon-name></italic> (AI= Aleutian Islands, BB=Bowers Bank, PB=Petrel Bank, GOA=Gulf of Alaska, CS=Cyclosystem, PS=Pseudosepta, GS=gastrostyle, DP=Dactylopore)</p></caption><table><tbody><tr><th rowspan="1" colspan="1"/><th rowspan="1" colspan="1"><italic><tp:taxon-name>Stylaster brochi</tp:taxon-name></italic></th><th rowspan="1" colspan="1"><italic><tp:taxon-name>Stylaster stejnegeri</tp:taxon-name></italic></th><th rowspan="1" colspan="1"><italic><tp:taxon-name>Stylaster verrillii</tp:taxon-name></italic></th><th rowspan="1" colspan="1"><italic><tp:taxon-name>Stylaster repandus</tp:taxon-name></italic></th><th rowspan="1" colspan="1"><italic><tp:taxon-name>Stylaster venustus</tp:taxon-name></italic></th><th rowspan="1" colspan="1"><italic><tp:taxon-name>Stylaster californicus</tp:taxon-name></italic></th><th rowspan="1" colspan="1"><italic><tp:taxon-name>Stylaster campylecus</tp:taxon-name></italic></th><th rowspan="1" colspan="1"><italic><tp:taxon-name>Stylaster leptostylus</tp:taxon-name></italic></th><th rowspan="1" colspan="1"><italic><tp:taxon-name>Stylaster trachystomus</tp:taxon-name></italic></th><th rowspan="1" colspan="1"><italic><tp:taxon-name>Stylaster parageus parageus</tp:taxon-name></italic></th><th rowspan="1" colspan="1"><italic><tp:taxon-name>Stylaster parageus columbiensis</tp:taxon-name></italic></th><th rowspan="1" colspan="1"><italic><tp:taxon-name>Stylaster alaskanus</tp:taxon-name></italic></th><th rowspan="1" colspan="1"><italic><tp:taxon-name>Stylaster elassotomus</tp:taxon-name></italic></th></tr><tr><td rowspan="1" colspan="1">Colony: Shape; Branching</td><td rowspan="1" colspan="1">Planar to bushy; Branch tips blunt</td><td rowspan="1" colspan="1">Arborescent; Branch tips blunt</td><td rowspan="1" colspan="1">Arborescent; Branch tips blunt</td><td rowspan="1" colspan="1">Lamellar (solid)</td><td rowspan="1" colspan="1">Planar to slightly bushy; Slender, blunt</td><td rowspan="1" colspan="1">Arborescent, large; Blunt tipped</td><td rowspan="1" colspan="1">Planar; Delicate</td><td rowspan="1" colspan="1">Planar, dichotomous; Delicate</td><td rowspan="1" colspan="1">Planar; Delicate branches</td><td rowspan="1" colspan="1">Bushy (multi-flabellate); Verydelicate</td><td rowspan="1" colspan="1">Bushy; Delicate</td><td rowspan="1" colspan="1">Planar; Branches forming sieve-like reticulum</td><td rowspan="1" colspan="1">Bushy; Delicate</td></tr><tr><td rowspan="1" colspan="1">Coenosteal Color</td><td rowspan="1" colspan="1">Orange</td><td rowspan="1" colspan="1">Orange, Pink</td><td rowspan="1" colspan="1">Light orange</td><td rowspan="1" colspan="1">Light orange, pink</td><td rowspan="1" colspan="1">Violet, Pink</td><td rowspan="1" colspan="1">Rose, red, purple</td><td rowspan="1" colspan="1">White, orange, pink</td><td rowspan="1" colspan="1">White</td><td rowspan="1" colspan="1">Pale orange, pink</td><td rowspan="1" colspan="1">White</td><td rowspan="1" colspan="1">White</td><td rowspan="1" colspan="1">Orange, pink, white</td><td rowspan="1" colspan="1">White</td></tr><tr><td rowspan="1" colspan="1">Spionid Worm Tubes</td><td rowspan="1" colspan="1">Present</td><td rowspan="1" colspan="1">Present</td><td rowspan="1" colspan="1">Present</td><td rowspan="1" colspan="1">Present</td><td rowspan="1" colspan="1">Present</td><td rowspan="1" colspan="1">Present</td><td rowspan="1" colspan="1">Absent</td><td rowspan="1" colspan="1">Absent</td><td rowspan="1" colspan="1">Common</td><td rowspan="1" colspan="1">Common</td><td rowspan="1" colspan="1">Absent</td><td rowspan="1" colspan="1">Absent</td><td rowspan="1" colspan="1">Absent</td></tr><tr><td rowspan="1" colspan="1">Arrangement of Cyclosystems</td><td rowspan="1" colspan="1">All sides of branch</td><td rowspan="1" colspan="1">All sides of branch</td><td rowspan="1" colspan="1">All sides of branches</td><td rowspan="1" colspan="1">Transverse rows</td><td rowspan="1" colspan="1">All sides of branches</td><td rowspan="1" colspan="1">All sides of branches</td><td rowspan="1" colspan="1">Branch edges and anterior face</td><td rowspan="1" colspan="1">Branch edges and anterior face</td><td rowspan="1" colspan="1">Branch edges and anterior face</td><td rowspan="1" colspan="1">Branch edges and anterior face</td><td rowspan="1" colspan="1">Branch edges and anterior face</td><td rowspan="1" colspan="1">Only on branch edges</td><td rowspan="1" colspan="1">Only on branch edges</td></tr><tr><td rowspan="1" colspan="1">Cyclosystems:  Shape and Size</td><td rowspan="1" colspan="1">Circular; 0.9-1.1 mm</td><td rowspan="1" colspan="1">Circular; 1.0-1.2 mm</td><td rowspan="1" colspan="1">Circular; 1.0-1.2 mm</td><td rowspan="1" colspan="1">Circular; 1.0-1.15 mm</td><td rowspan="1" colspan="1">Polygonal, raised; 0.7-0.9  mm</td><td rowspan="1" colspan="1">Circular or irregular; 0.7-1.0 mm</td><td rowspan="1" colspan="1">Variable, slightly flared; 1.0-1.3 mm</td><td rowspan="1" colspan="1">Circular; 1.0-1.1 mm</td><td rowspan="1" colspan="1">Asymmetrical, slightly curved; Not visible</td><td rowspan="1" colspan="1">Circular; 0.9-1.0 mm</td><td rowspan="1" colspan="1">Circular to elliptical; 1.1-1.5 mm</td><td rowspan="1" colspan="1">Circular to irregular; 0.9-1.3 mm</td><td rowspan="1" colspan="1">Circular to elliptical; 1.0-1.2 mm</td></tr><tr><td rowspan="1" colspan="1">Gastropore Tube:  Shape;  Visibility  of GS Tip</td><td rowspan="1" colspan="1">Cylindrical, curved; Difficult to see</td><td rowspan="1" colspan="1">Cylindrical, curved; Not visible</td><td rowspan="1" colspan="1">Straight rounded upper, cylindrical lower); Visible</td><td rowspan="1" colspan="1">Funnel-shaped, straight; Visible</td><td rowspan="1" colspan="1">Straight rounded upper, cylindrical lower); Visible</td><td rowspan="1" colspan="1">Straight, funnel-shaped; Visible</td><td rowspan="1" colspan="1">Cylindrical, curved; Difficult</td><td rowspan="1" colspan="1">Funnel-shaped above, cylindrical below; Visible</td><td rowspan="1" colspan="1">Funnel-shaped above, cylindrical below; Visible</td><td rowspan="1" colspan="1">Cylindrical, curved; Not visible</td><td rowspan="1" colspan="1">Funnel-shaped upper, cylindrical lower;Visible</td><td rowspan="1" colspan="1">Cylindrical, straight; Easilyvisible</td><td rowspan="1" colspan="1">Cylindrical, curved; Rarely seen</td></tr><tr><td rowspan="1" colspan="1">Ring  Palisade</td><td rowspan="1" colspan="1">Absent or rudimentary</td><td rowspan="1" colspan="1">Absent</td><td rowspan="1" colspan="1">Robust</td><td rowspan="1" colspan="1">Rudimentary</td><td rowspan="1" colspan="1">Robust</td><td rowspan="1" colspan="1">Present</td><td rowspan="1" colspan="1">Absent to rudimentary</td><td rowspan="1" colspan="1">Absent</td><td rowspan="1" colspan="1">Rudimentary</td><td rowspan="1" colspan="1">Well-developed</td><td rowspan="1" colspan="1">Well-developed</td><td rowspan="1" colspan="1">Well-developed</td><td rowspan="1" colspan="1">Rudimentary</td></tr><tr><td rowspan="1" colspan="1">Dactylopores/Cyclosystem; Supernumerary Dactylopores</td><td rowspan="1" colspan="1">6-13  (x=9.22); Common</td><td rowspan="1" colspan="1">5-11 (x=6.46); Common</td><td rowspan="1" colspan="1">5-10 (x=7.10); Absent</td><td rowspan="1" colspan="1">1-11 (x=3.94); Absent</td><td rowspan="1" colspan="1">4-8 (x=5.70); Absent</td><td rowspan="1" colspan="1">3-8 (x=5.52); Common</td><td rowspan="1" colspan="1">7-17 (x=11.94); Absent</td><td rowspan="1" colspan="1">7-12 (x=9.76); Absent</td><td rowspan="1" colspan="1">8-18 (x=11.82); Rare</td><td rowspan="1" colspan="1">5-11 (x=8.54); Rare</td><td rowspan="1" colspan="1">6-13 (x=9.38); Rare</td><td rowspan="1" colspan="1">7-14 (x=11.30); Absent</td><td rowspan="1" colspan="1">11-17 (x=14.40); Common</td></tr><tr><td rowspan="1" colspan="1">Dactylostyles</td><td rowspan="1" colspan="1">Rudimentary</td><td rowspan="1" colspan="1">Rudimentary</td><td rowspan="1" colspan="1">Robust</td><td rowspan="1" colspan="1">Robust</td><td rowspan="1" colspan="1">Robust</td><td rowspan="1" colspan="1">Robust</td><td rowspan="1" colspan="1">Rudimentary</td><td rowspan="1" colspan="1">Moderate</td><td rowspan="1" colspan="1">Rudimentary</td><td rowspan="1" colspan="1">Well-developed</td><td rowspan="1" colspan="1">Well-developed</td><td rowspan="1" colspan="1">Rudimentary</td><td rowspan="1" colspan="1">Rudimentary</td></tr><tr><td rowspan="1" colspan="1">Ampullae: Female; Male</td><td rowspan="1" colspan="1">Superficial; Partially internal</td><td rowspan="1" colspan="1">Superficial, ridged; Unknown</td><td rowspan="1" colspan="1">Bothinternal</td><td rowspan="1" colspan="1">Superficial; Primarily internal</td><td rowspan="1" colspan="1">Bothinternal</td><td rowspan="1" colspan="1">Bothinternal</td><td rowspan="1" colspan="1">Bothsuperficial</td><td rowspan="1" colspan="1">Bothsuperficial</td><td rowspan="1" colspan="1">Superficial, papillose; Superficial</td><td rowspan="1" colspan="1">Superficial; Partially internal</td><td rowspan="1" colspan="1">Both superficial</td><td rowspan="1" colspan="1">Superficial, ridged; Superficial</td><td rowspan="1" colspan="1">Unknown; Superficial</td></tr><tr><td rowspan="1" colspan="1">Other Characters</td><td rowspan="1" colspan="1">Pseudosepta of variable width</td><td rowspan="1" colspan="1">Coenosteal papillae common</td><td rowspan="1" colspan="1">Coenosteal papillae common</td><td rowspan="1" colspan="1"/><td rowspan="1" colspan="1">Coenosteal papillae common; Cssoccasionally linked</td><td rowspan="1" colspan="1">Coenosteal papillae common; Css often linked</td><td rowspan="1" colspan="1">Coenosteal strips linear near css</td><td rowspan="1" colspan="1"/><td rowspan="1" colspan="1">Ps porous and wide; Coenosteal ridges</td><td rowspan="1" colspan="1">Gastropores only 0.25-0.30 mm in diameter</td><td rowspan="1" colspan="1">Gastropores 0.45-0.50 mm in diameter</td><td rowspan="1" colspan="1">Coenosteal papillae occassionally</td><td rowspan="1" colspan="1">Dactylotomes very shallow</td></tr></tbody></table></table-wrap></tp:treatment-sec><ref-list><ref id="B12"><mixed-citation xmlns:xlink="http://www.w3.org/1999/xlink" xlink:type="simple"><person-group><name name-style="western"><surname>Broch</surname><given-names>H</given-names></name></person-group> (<year>1942</year>)<article-title> Investigations of Stylasteridae (Hydrocorals). Skrifter utgitt av Norske Videnskaps-Akaddemi I Oslo. 1.</article-title><source>Matematisk-Naturvidenskapelig Klasse </source><volume>3</volume>: <fpage>1</fpage>-<lpage>113</lpage>.</mixed-citation></ref><ref id="B7"><mixed-citation xmlns:xlink="http://www.w3.org/1999/xlink" xlink:type="simple"><person-group><name name-style="western"><surname>Boschma</surname><given-names>H</given-names></name></person-group> (<year>1957</year>)<article-title> List of the described species of the order Stylasterina.</article-title><source>Zoologische Verhandelingen </source><volume>33</volume>: <fpage>1</fpage>-<lpage>72</lpage>.</mixed-citation></ref><ref id="B42"><mixed-citation xmlns:xlink="http://www.w3.org/1999/xlink" xlink:type="simple"><person-group><name name-style="western"><surname>Lowenstam</surname><given-names>HA</given-names></name></person-group> (<year>1964</year>)<article-title> Coexisting calcites and aragonites from skeletal carbonates of marine organisms and their strontium and magnesium contents.</article-title> In: <person-group><name name-style="western"><surname>Miyake</surname><given-names>Y</given-names></name><name name-style="western"><surname>Koyama</surname><given-names>T</given-names></name></person-group> (<role>Eds</role>). <issue-title>Recent Researches in the Fields of Hydrosphere, Atmosphere, and Nuclear Geochemistry, Maruzen C.</issue-title><source>, Ltd, Tokyo</source>: <fpage>373</fpage>-<lpage>403</lpage>.</mixed-citation></ref><ref id="B47"><mixed-citation xmlns:xlink="http://www.w3.org/1999/xlink" xlink:type="simple"><person-group><name name-style="western"><surname>Naumov</surname><given-names>DV</given-names></name></person-group> (<year>1960</year>)<article-title> Hydroids and Hydromedusae of the USSR.</article-title><source>Keys to the fauna of the USSR published by the Academy of Sciences of the USSR </source><volume>70</volume>: <fpage>1</fpage>-<lpage>660</lpage>.</mixed-citation></ref><ref id="B16"><mixed-citation xmlns:xlink="http://www.w3.org/1999/xlink" xlink:type="simple"><person-group><name name-style="western"><surname>Cairns</surname><given-names>SD</given-names></name></person-group> (<year>1983b</year>)<article-title> A generic revision of the Stylasterina (Coelenterata: Hydrozoa). Part 1. Description of the genera.</article-title><source>Bulletin of Marine Science </source><volume>33</volume> (<issue>2</issue>): <fpage>427</fpage>-<lpage>508</lpage>.</mixed-citation></ref><ref id="B23"><mixed-citation xmlns:xlink="http://www.w3.org/1999/xlink" xlink:type="simple"><person-group><name name-style="western"><surname>Cairns</surname><given-names>SD</given-names></name><name name-style="western"><surname>Macintrye</surname><given-names>IG</given-names></name></person-group> (<year>1992</year>)<article-title> Phylogenetic implications of the calcium carbonate mineralogy in the Stylasteridae (Cnidaria: Hydrozoa).</article-title><source>Palaios </source><volume>7</volume>: <fpage>96</fpage>-<lpage>107</lpage>. <ext-link ext-link-type="uri" xlink:href="http://dx.doi.org/10.2307/3514799" xlink:type="simple">doi: 10.2307/3514799</ext-link></mixed-citation></ref><ref id="B14"><mixed-citation xmlns:xlink="http://www.w3.org/1999/xlink" xlink:type="simple"><person-group><name name-style="western"><surname>Brooke</surname><given-names>S</given-names></name><name name-style="western"><surname>Stone</surname><given-names>R</given-names></name></person-group> (<year>2007</year>)<article-title> Reproduction of deep-water hydrocorals (family Stylasteridae) from the Aleutian Islands, Alaska.</article-title><source>Bulletin of Marine Science </source><volume>81</volume> (<issue>3</issue>): <fpage>519</fpage>-<lpage>532</lpage>.</mixed-citation></ref><ref id="B40"><mixed-citation xmlns:xlink="http://www.w3.org/1999/xlink" xlink:type="simple"><person-group><name name-style="western"><surname>Lindner</surname><given-names>A</given-names></name><name name-style="western"><surname>Cairns</surname><given-names>SD</given-names></name><name name-style="western"><surname>Cunningham</surname><given-names>CW</given-names></name></person-group> (<year>2008</year>)<source> From offshore to onshore: multiple origins of shallow-water corals from deep-sea ancestors. PLoS One 3(6): e2429. </source>doi:10.1371/journal.pone.0002429</mixed-citation></ref><ref id="B55"><mixed-citation xmlns:xlink="http://www.w3.org/1999/xlink" xlink:type="simple"><person-group><name name-style="western"><surname>Wing</surname><given-names>GL</given-names></name><name name-style="western"><surname>Barnard</surname><given-names>DR</given-names></name></person-group> (<year>2004</year>)<source> A field guide to Alaskan Corals. NOAA Technical Memorandum NMFS-AFSC-146, NOAA, US Dept of Commerce, 67 pp.</source></mixed-citation></ref><ref id="B34"><mixed-citation xmlns:xlink="http://www.w3.org/1999/xlink" xlink:type="simple"><!--PageBreak--><person-group><name name-style="western"><surname>Heifetz</surname><given-names>J</given-names></name><name name-style="western"><surname>Wing</surname><given-names>BL</given-names></name><name name-style="western"><surname>Stone</surname><given-names>RP</given-names></name><name name-style="western"><surname>Malecha</surname><given-names>PW</given-names></name><name name-style="western"><surname>Courtney</surname><given-names>D</given-names></name></person-group> (<year>2005</year>)<article-title> Corals of the Aleutian Islands.</article-title><source>Fisheries Oceanography </source><volume>14</volume>: <fpage>131</fpage>-<lpage>138</lpage>. <ext-link ext-link-type="uri" xlink:href="http://dx.doi.org/10.1111/j.1365-2419.2005.00371.x" xlink:type="simple">doi: 10.1111/j.1365-2419.2005.00371.x</ext-link></mixed-citation></ref><ref id="B48"><mixed-citation xmlns:xlink="http://www.w3.org/1999/xlink" xlink:type="simple"><person-group><name name-style="western"><surname>Stone</surname><given-names>RP</given-names></name><name name-style="western"><surname>Shotwell</surname><given-names>SK</given-names></name></person-group> (<year>2007</year>)<source> State of deep coral ecosystems in the Alaskan region: Gulf of Alaska, Bering Sea and the Aleutian Islands. In: Hourigan TF et al. (Eds) The State of Deep Coral Ecosystems of the United States. NOAA Technical Memorandum CRCP-3, NOAA, Silver Spring, 65–108.</source></mixed-citation></ref><ref id="B36"><mixed-citation xmlns:xlink="http://www.w3.org/1999/xlink" xlink:type="simple"><person-group><name name-style="western"><surname>Jamieson</surname><given-names>GS</given-names></name><name name-style="western"><surname>Pellegrin</surname><given-names>N</given-names></name><name name-style="western"><surname>Jesson</surname><given-names>S</given-names></name></person-group> (<year>2007</year>)<source> Taxonomy and zoogeography of cold-water corals in coastal British Columbia. In: George RY, Cairns SD (Eds) Conservation and Adaptive Management of Seamount and Deep-Sea Coral Ecosystems, University of Miami, Miami, 215–229.</source></mixed-citation></ref><ref id="B33"><mixed-citation xmlns:xlink="http://www.w3.org/1999/xlink" xlink:type="simple"><person-group><name name-style="western"><surname>Heifetz</surname><given-names>J</given-names></name></person-group> (<year>2002</year>)<article-title> Coral in Alaska: distribution, abundance, and species associations.</article-title><source>Hydrobiologia </source><volume>471</volume>: <fpage>19</fpage>-<lpage>28</lpage>. <ext-link ext-link-type="uri" xlink:href="http://dx.doi.org/10.1023/A:1016528631593" xlink:type="simple">doi: 10.1023/A:1016528631593</ext-link></mixed-citation></ref><ref id="B28"><mixed-citation xmlns:xlink="http://www.w3.org/1999/xlink" xlink:type="simple"><person-group><name name-style="western"><surname>Fisher</surname><given-names>WK</given-names></name></person-group> (<year>1938</year>)<article-title> Hydrocorals of the North Pacific Ocean.</article-title><source>Proceedings of the United States National Museum </source><volume>84</volume> (<issue>3024</issue>): <fpage>493</fpage>-<lpage>554</lpage>. <ext-link ext-link-type="uri" xlink:href="http://dx.doi.org/10.5479/si.00963801.84-3024.493" xlink:type="simple">doi: 10.5479/si.00963801.84-3024.493</ext-link></mixed-citation></ref></ref-list></tp:taxon-treatment>
