# Supplementary material for: A Revision of the Stylasteridae (Cnidaria, Hydrozoa, Filifera) from Alaska and Adjacent Waters
Source: Zookeys. 2011 Dec 22;(158):1–88. doi: 10.3897/zookeys.158.1910 (PMC3253626; doi:10.3897/zookeys.158.1910)
Supplement: XML Treatment for Stylaster leptostylus [file zookeys.158.1910-treatment18.xml]

<!DOCTYPE tp:taxon-treatment
  PUBLIC "-//TaxonX//DTD Taxonomic Treatment Publishing DTD v0 20100105//EN" "tax-treatment-NSO.dtd">
<tp:taxon-treatment xmlns:tp="http://www.plazi.org/taxpub"><tp:treatment-meta><mixed-citation publication-type="journal"><person-group><name><surname>Cairns</surname><given-names>Stephen D.</given-names></name><name><surname>Lindner</surname><given-names>Alberto</given-names></name></person-group><article-title>A Revision of the Stylasteridae (Cnidaria, Hydrozoa, Filifera) from Alaska and Adjacent Waters</article-title><source>Zookeys</source><day>22</day><month>12</month><year>2011</year><volume>2011</volume><issue>158</issue><fpage>1</fpage><lpage>88</lpage><pub-id pub-id-type="doi">10.3897/zookeys.158.1910</pub-id></mixed-citation></tp:treatment-meta><tp:nomenclature><tp:taxon-name>
                            <tp:taxon-name-part taxon-name-part-type="genus">Stylaster</tp:taxon-name-part>
                            <tp:taxon-name-part taxon-name-part-type="species">leptostylus</tp:taxon-name-part>
                        <object-id xmlns:xlink="http://www.w3.org/1999/xlink" xlink:type="simple">http://species-id.net/wiki/Stylaster_leptostylus</object-id>
                        </tp:taxon-name><tp:taxon-authority>(Fisher, 1938)</tp:taxon-authority><tp:taxon-status xmlns:xlink="http://www.w3.org/1999/xlink" xlink:type="simple">new rank</tp:taxon-status><xref ref-type="fig" rid="F17">Figs 17E</xref><xref ref-type="fig" rid="F19">19A–I</xref><tp:nomenclature-citation-list><tp:nomenclature-citation><tp:taxon-name>Allopora moseleyana</tp:taxon-name><comment> forma <italic>leptostyla</italic> Fisher, 1938: 514, pl. 52, figs, 1–3.</comment></tp:nomenclature-citation><tp:nomenclature-citation><tp:taxon-name>Allopora moseleyana</tp:taxon-name><comment> Fisher, 1938: in part (pl. 50).</comment></tp:nomenclature-citation><tp:nomenclature-citation><tp:taxon-name>Stylaster moseleyanus</tp:taxon-name><comment> forma <italic>leptostylus</italic>.—<xref ref-type="bibr" rid="B16">Cairns 1983b</xref>: 429.</comment></tp:nomenclature-citation></tp:nomenclature-citation-list></tp:nomenclature><tp:treatment-sec sec-type="Type material"><title>Type material.</title><p>Holotype: <italic>Alb</italic>-3480, 1 dry male colony 8.5 cm in height, and SEM stub 1544, USNM 43270 (<xref ref-type="fig" rid="F17">Fig. 17E</xref>). Paratypes: <italic>Alb</italic>-3480, 4 female, 2 male colonies, dry, and SEM stub 1536–38, USNM 76817. <bold>Type locality.</bold> <italic>Alb</italic>-3480: <named-content xmlns:xlink="http://www.w3.org/1999/xlink" content-type="dwc:verbatimCoordinates" xlink:type="simple">52°06'00"N, 171°45'00"W</named-content> (off Seguam Island, Amukta Pass), 518 m.
                        </p></tp:treatment-sec><tp:treatment-sec sec-type="Material examined"><title>Material examined.</title><p>Types. <italic>Alb</italic>-3480, 2 female, 1 male colonies, dry, USNM 76555 (paratype of <italic><tp:taxon-name>Allopora moseleyana</tp:taxon-name></italic>).
                        </p></tp:treatment-sec><tp:treatment-sec sec-type="Description"><title>Description.</title><p>Corallum uniplanar, branching equal and dichotomous; no anastomosis of branches. Largest colony (the holotype, <xref ref-type="fig" rid="F17">Fig. 17E</xref>) 8.5 cm in height and 7.0 cm in width, with a basal branch diameter of 8.4 mm. All branches circular in cross section. Commensal spionid polychaetes absent. Coenosteum reticulate-granular i<!--PageBreak-->n texture, the coenosteal strips 45–55 µm in width, the slits about 15 µm in width; strips; strips not linear near cyclosystems. Coenosteum white.
                        </p><p>Cyclosystems occur on branch edges and anterior face, but rarely on posterior face, those on edges not aligned in rows. Cyclosystems circular, 1.0–1.1 mm in diameter, and raised only slightly above branch coenosteum. Gastropores about 0.35 mm in diameter, leading to a slightly curved, funnel-shaped upper tube that narrows to a cylindrical lower part that houses the gastrostyle (<xref ref-type="fig" rid="F19">Fig. 19G–H</xref>); ring palisade absent. Gastrostyles elongate-lanceolate, up to 0.6 mm in length, occupying lower half of gastropore tube, its pointed tip easily seen in an intact cyclosystem; H:D about 3.5.
                        </p><p><!--PageBreak-->Dactylotomes 0.10-0.13 mm wide; dactylostyles moderate in size, elements up to 50 µm in length. Range of dactylopores per cyclosystem 7–12 (n = 50, average = 9.76 (σ = 1.92), mode = 9). Supernumerary dactylopores absent. Pseudosepta slender and fairly uniform in width (0.10–0.11 mm), an adcauline diastema of twice that width sometimes present.</p><p>Female ampullae (<xref ref-type="fig" rid="F19">Fig. 19D</xref>) large, smooth, superficial hemispheres 0.9-1.1 mm in diameter, occasionally having a lateral efferent pore about 0.20 mm in diameter. Male ampullae (<xref ref-type="fig" rid="F19">Fig. 19A</xref>) superficial swellings 0.45-0.55 mm in diameter, often clustered on anterior and posterior branch faces; apical efferent pores about 25 µm in diameter.
                        </p></tp:treatment-sec><tp:treatment-sec sec-type="Remarks"><title>Remarks.</title><p><xref ref-type="bibr" rid="B28">Fisher (1938)</xref> originally differentiated forma <italic>leptostyla</italic> from typical <italic><tp:taxon-name>Allopora moseleyana</tp:taxon-name></italic> (=<italic><tp:taxon-name>Stylaster campylecus</tp:taxon-name></italic>) based on its more slender gastrostyle and smaller male ampullae. We cannot find a difference in ampulla size between forma <italic>leptostyla</italic> and typical <italic><tp:taxon-name>Stylaster campylecus</tp:taxon-name></italic>, but the gastrostyle of <italic>leptostyla</italic> is longer and more slender than that of <italic><tp:taxon-name>Stylaster campylecus</tp:taxon-name></italic>, occupying more of the gastropore tube (and thus having a higher H:D ratio) and being more visible from external view. In addition to this difference, forma <italic>leptostyla</italic> differs from <italic><tp:taxon-name>Stylaster campylecus</tp:taxon-name></italic> in having equal, non-anastomosing branching; branches circular in cross section; less exsert cyclosystems; non-linearly arranged cyclosystems; fewer dactylopores per cyclosystem; and consistently reticulate coenosteal strips (see <xref ref-type="table" rid="T2">Table 2</xref>). For these reasons this form is elevated to species rank but is considered to be closely related to <italic><tp:taxon-name>Stylaster campylecus</tp:taxon-name></italic>.
                        </p></tp:treatment-sec><tp:treatment-sec sec-type="Distribution"><title>Distribution.</title><p>Known only from type locality.</p><fig id="F19" position="float" orientation="portrait"><label>Figure 19.</label><caption><p><italic><tp:taxon-name>Stylaster leptostylus</tp:taxon-name></italic>, <bold>A–B, D–I</bold> paratypes from USNM 76817, <bold>C</bold> holotype, USNM 43270: <bold>A</bold> stereo view of a male branch <bold>B</bold> a cyclosystem <bold>C</bold> gastrostyle <bold>D</bold> stereo view of a gastrostyle and female ampullae <bold>E–F</bold> coenosteal texture <bold>G–H</bold> gastrostyle <bold>I</bold> two dactylostyles.</p></caption><graphic xmlns:xlink="http://www.w3.org/1999/xlink" xlink:href="ZooKeys-158-001-g019.jpg" position="float" orientation="portrait" xlink:type="simple"/></fig></tp:treatment-sec><tp:treatment-sec><!--Section generated to contain objects referenced in tp:taxon-treatment.--><fig id="F17" position="float" orientation="portrait"><label>Figure 17.</label><caption><p>Color figures of skeleton of various Alaskan stylasterids: <bold>A–D</bold> <italic><tp:taxon-name>Stylaster campylecus</tp:taxon-name></italic> <bold>E</bold> <italic><tp:taxon-name>Stylaster leptostylus</tp:taxon-name></italic> <bold>F–G</bold> <italic><tp:taxon-name>Stylaster venustus</tp:taxon-name></italic> <bold>H</bold> <italic><tp:taxon-name>Stylaster trachystomus</tp:taxon-name></italic> <bold>A</bold> holotype, USNM 42870 <bold>B</bold> holotype of <italic><tp:taxon-name>Allopora polyorchis</tp:taxon-name></italic>, USNM 43266 <bold>C</bold> syntype of <italic><tp:taxon-name>Allopora campyleca tylota</tp:taxon-name></italic>, USNM 86000 <bold>D</bold> holotype of <italic><tp:taxon-name>Allopora moseleyanus</tp:taxon-name></italic>, USNM 42869 <bold>E</bold> holotype of <italic><tp:taxon-name>Allopora moseleyanus leptostylus</tp:taxon-name></italic>, USNM 43270 <bold>F</bold> holotype, MCZ 5525 <bold>G</bold> three branches, USNM 76545 <bold>H</bold> holotype, USNM 43265.</p></caption><graphic xmlns:xlink="http://www.w3.org/1999/xlink" xlink:href="ZooKeys-158-001-g017.jpg" position="float" orientation="portrait" xlink:type="simple"/></fig><table-wrap position="float" orientation="portrait" id="T2"><label>Table 2.</label><caption><p>Tabular Key of the Northeast Pacific Species of <italic><tp:taxon-name>Stylaster</tp:taxon-name></italic> (AI= Aleutian Islands, BB=Bowers Bank, PB=Petrel Bank, GOA=Gulf of Alaska, CS=Cyclosystem, PS=Pseudosepta, GS=gastrostyle, DP=Dactylopore)</p></caption><table><tbody><tr><th rowspan="1" colspan="1"/><th rowspan="1" colspan="1"><italic><tp:taxon-name>Stylaster brochi</tp:taxon-name></italic></th><th rowspan="1" colspan="1"><italic><tp:taxon-name>Stylaster stejnegeri</tp:taxon-name></italic></th><th rowspan="1" colspan="1"><italic><tp:taxon-name>Stylaster verrillii</tp:taxon-name></italic></th><th rowspan="1" colspan="1"><italic><tp:taxon-name>Stylaster repandus</tp:taxon-name></italic></th><th rowspan="1" colspan="1"><italic><tp:taxon-name>Stylaster venustus</tp:taxon-name></italic></th><th rowspan="1" colspan="1"><italic><tp:taxon-name>Stylaster californicus</tp:taxon-name></italic></th><th rowspan="1" colspan="1"><italic><tp:taxon-name>Stylaster campylecus</tp:taxon-name></italic></th><th rowspan="1" colspan="1"><italic><tp:taxon-name>Stylaster leptostylus</tp:taxon-name></italic></th><th rowspan="1" colspan="1"><italic><tp:taxon-name>Stylaster trachystomus</tp:taxon-name></italic></th><th rowspan="1" colspan="1"><italic><tp:taxon-name>Stylaster parageus parageus</tp:taxon-name></italic></th><th rowspan="1" colspan="1"><italic><tp:taxon-name>Stylaster parageus columbiensis</tp:taxon-name></italic></th><th rowspan="1" colspan="1"><italic><tp:taxon-name>Stylaster alaskanus</tp:taxon-name></italic></th><th rowspan="1" colspan="1"><italic><tp:taxon-name>Stylaster elassotomus</tp:taxon-name></italic></th></tr><tr><td rowspan="1" colspan="1">Colony: Shape; Branching</td><td rowspan="1" colspan="1">Planar to bushy; Branch tips blunt</td><td rowspan="1" colspan="1">Arborescent; Branch tips blunt</td><td rowspan="1" colspan="1">Arborescent; Branch tips blunt</td><td rowspan="1" colspan="1">Lamellar (solid)</td><td rowspan="1" colspan="1">Planar to slightly bushy; Slender, blunt</td><td rowspan="1" colspan="1">Arborescent, large; Blunt tipped</td><td rowspan="1" colspan="1">Planar; Delicate</td><td rowspan="1" colspan="1">Planar, dichotomous; Delicate</td><td rowspan="1" colspan="1">Planar; Delicate branches</td><td rowspan="1" colspan="1">Bushy (multi-flabellate); Verydelicate</td><td rowspan="1" colspan="1">Bushy; Delicate</td><td rowspan="1" colspan="1">Planar; Branches forming sieve-like reticulum</td><td rowspan="1" colspan="1">Bushy; Delicate</td></tr><tr><td rowspan="1" colspan="1">Coenosteal Color</td><td rowspan="1" colspan="1">Orange</td><td rowspan="1" colspan="1">Orange, Pink</td><td rowspan="1" colspan="1">Light orange</td><td rowspan="1" colspan="1">Light orange, pink</td><td rowspan="1" colspan="1">Violet, Pink</td><td rowspan="1" colspan="1">Rose, red, purple</td><td rowspan="1" colspan="1">White, orange, pink</td><td rowspan="1" colspan="1">White</td><td rowspan="1" colspan="1">Pale orange, pink</td><td rowspan="1" colspan="1">White</td><td rowspan="1" colspan="1">White</td><td rowspan="1" colspan="1">Orange, pink, white</td><td rowspan="1" colspan="1">White</td></tr><tr><td rowspan="1" colspan="1">Spionid Worm Tubes</td><td rowspan="1" colspan="1">Present</td><td rowspan="1" colspan="1">Present</td><td rowspan="1" colspan="1">Present</td><td rowspan="1" colspan="1">Present</td><td rowspan="1" colspan="1">Present</td><td rowspan="1" colspan="1">Present</td><td rowspan="1" colspan="1">Absent</td><td rowspan="1" colspan="1">Absent</td><td rowspan="1" colspan="1">Common</td><td rowspan="1" colspan="1">Common</td><td rowspan="1" colspan="1">Absent</td><td rowspan="1" colspan="1">Absent</td><td rowspan="1" colspan="1">Absent</td></tr><tr><td rowspan="1" colspan="1">Arrangement of Cyclosystems</td><td rowspan="1" colspan="1">All sides of branch</td><td rowspan="1" colspan="1">All sides of branch</td><td rowspan="1" colspan="1">All sides of branches</td><td rowspan="1" colspan="1">Transverse rows</td><td rowspan="1" colspan="1">All sides of branches</td><td rowspan="1" colspan="1">All sides of branches</td><td rowspan="1" colspan="1">Branch edges and anterior face</td><td rowspan="1" colspan="1">Branch edges and anterior face</td><td rowspan="1" colspan="1">Branch edges and anterior face</td><td rowspan="1" colspan="1">Branch edges and anterior face</td><td rowspan="1" colspan="1">Branch edges and anterior face</td><td rowspan="1" colspan="1">Only on branch edges</td><td rowspan="1" colspan="1">Only on branch edges</td></tr><tr><td rowspan="1" colspan="1">Cyclosystems:  Shape and Size</td><td rowspan="1" colspan="1">Circular; 0.9-1.1 mm</td><td rowspan="1" colspan="1">Circular; 1.0-1.2 mm</td><td rowspan="1" colspan="1">Circular; 1.0-1.2 mm</td><td rowspan="1" colspan="1">Circular; 1.0-1.15 mm</td><td rowspan="1" colspan="1">Polygonal, raised; 0.7-0.9  mm</td><td rowspan="1" colspan="1">Circular or irregular; 0.7-1.0 mm</td><td rowspan="1" colspan="1">Variable, slightly flared; 1.0-1.3 mm</td><td rowspan="1" colspan="1">Circular; 1.0-1.1 mm</td><td rowspan="1" colspan="1">Asymmetrical, slightly curved; Not visible</td><td rowspan="1" colspan="1">Circular; 0.9-1.0 mm</td><td rowspan="1" colspan="1">Circular to elliptical; 1.1-1.5 mm</td><td rowspan="1" colspan="1">Circular to irregular; 0.9-1.3 mm</td><td rowspan="1" colspan="1">Circular to elliptical; 1.0-1.2 mm</td></tr><tr><td rowspan="1" colspan="1">Gastropore Tube:  Shape;  Visibility  of GS Tip</td><td rowspan="1" colspan="1">Cylindrical, curved; Difficult to see</td><td rowspan="1" colspan="1">Cylindrical, curved; Not visible</td><td rowspan="1" colspan="1">Straight rounded upper, cylindrical lower); Visible</td><td rowspan="1" colspan="1">Funnel-shaped, straight; Visible</td><td rowspan="1" colspan="1">Straight rounded upper, cylindrical lower); Visible</td><td rowspan="1" colspan="1">Straight, funnel-shaped; Visible</td><td rowspan="1" colspan="1">Cylindrical, curved; Difficult</td><td rowspan="1" colspan="1">Funnel-shaped above, cylindrical below; Visible</td><td rowspan="1" colspan="1">Funnel-shaped above, cylindrical below; Visible</td><td rowspan="1" colspan="1">Cylindrical, curved; Not visible</td><td rowspan="1" colspan="1">Funnel-shaped upper, cylindrical lower;Visible</td><td rowspan="1" colspan="1">Cylindrical, straight; Easilyvisible</td><td rowspan="1" colspan="1">Cylindrical, curved; Rarely seen</td></tr><tr><td rowspan="1" colspan="1">Ring  Palisade</td><td rowspan="1" colspan="1">Absent or rudimentary</td><td rowspan="1" colspan="1">Absent</td><td rowspan="1" colspan="1">Robust</td><td rowspan="1" colspan="1">Rudimentary</td><td rowspan="1" colspan="1">Robust</td><td rowspan="1" colspan="1">Present</td><td rowspan="1" colspan="1">Absent to rudimentary</td><td rowspan="1" colspan="1">Absent</td><td rowspan="1" colspan="1">Rudimentary</td><td rowspan="1" colspan="1">Well-developed</td><td rowspan="1" colspan="1">Well-developed</td><td rowspan="1" colspan="1">Well-developed</td><td rowspan="1" colspan="1">Rudimentary</td></tr><tr><td rowspan="1" colspan="1">Dactylopores/Cyclosystem; Supernumerary Dactylopores</td><td rowspan="1" colspan="1">6-13  (x=9.22); Common</td><td rowspan="1" colspan="1">5-11 (x=6.46); Common</td><td rowspan="1" colspan="1">5-10 (x=7.10); Absent</td><td rowspan="1" colspan="1">1-11 (x=3.94); Absent</td><td rowspan="1" colspan="1">4-8 (x=5.70); Absent</td><td rowspan="1" colspan="1">3-8 (x=5.52); Common</td><td rowspan="1" colspan="1">7-17 (x=11.94); Absent</td><td rowspan="1" colspan="1">7-12 (x=9.76); Absent</td><td rowspan="1" colspan="1">8-18 (x=11.82); Rare</td><td rowspan="1" colspan="1">5-11 (x=8.54); Rare</td><td rowspan="1" colspan="1">6-13 (x=9.38); Rare</td><td rowspan="1" colspan="1">7-14 (x=11.30); Absent</td><td rowspan="1" colspan="1">11-17 (x=14.40); Common</td></tr><tr><td rowspan="1" colspan="1">Dactylostyles</td><td rowspan="1" colspan="1">Rudimentary</td><td rowspan="1" colspan="1">Rudimentary</td><td rowspan="1" colspan="1">Robust</td><td rowspan="1" colspan="1">Robust</td><td rowspan="1" colspan="1">Robust</td><td rowspan="1" colspan="1">Robust</td><td rowspan="1" colspan="1">Rudimentary</td><td rowspan="1" colspan="1">Moderate</td><td rowspan="1" colspan="1">Rudimentary</td><td rowspan="1" colspan="1">Well-developed</td><td rowspan="1" colspan="1">Well-developed</td><td rowspan="1" colspan="1">Rudimentary</td><td rowspan="1" colspan="1">Rudimentary</td></tr><tr><td rowspan="1" colspan="1">Ampullae: Female; Male</td><td rowspan="1" colspan="1">Superficial; Partially internal</td><td rowspan="1" colspan="1">Superficial, ridged; Unknown</td><td rowspan="1" colspan="1">Bothinternal</td><td rowspan="1" colspan="1">Superficial; Primarily internal</td><td rowspan="1" colspan="1">Bothinternal</td><td rowspan="1" colspan="1">Bothinternal</td><td rowspan="1" colspan="1">Bothsuperficial</td><td rowspan="1" colspan="1">Bothsuperficial</td><td rowspan="1" colspan="1">Superficial, papillose; Superficial</td><td rowspan="1" colspan="1">Superficial; Partially internal</td><td rowspan="1" colspan="1">Both superficial</td><td rowspan="1" colspan="1">Superficial, ridged; Superficial</td><td rowspan="1" colspan="1">Unknown; Superficial</td></tr><tr><td rowspan="1" colspan="1">Other Characters</td><td rowspan="1" colspan="1">Pseudosepta of variable width</td><td rowspan="1" colspan="1">Coenosteal papillae common</td><td rowspan="1" colspan="1">Coenosteal papillae common</td><td rowspan="1" colspan="1"/><td rowspan="1" colspan="1">Coenosteal papillae common; Cssoccasionally linked</td><td rowspan="1" colspan="1">Coenosteal papillae common; Css often linked</td><td rowspan="1" colspan="1">Coenosteal strips linear near css</td><td rowspan="1" colspan="1"/><td rowspan="1" colspan="1">Ps porous and wide; Coenosteal ridges</td><td rowspan="1" colspan="1">Gastropores only 0.25-0.30 mm in diameter</td><td rowspan="1" colspan="1">Gastropores 0.45-0.50 mm in diameter</td><td rowspan="1" colspan="1">Coenosteal papillae occassionally</td><td rowspan="1" colspan="1">Dactylotomes very shallow</td></tr></tbody></table></table-wrap></tp:treatment-sec><ref-list><ref id="B16"><mixed-citation xmlns:xlink="http://www.w3.org/1999/xlink" xlink:type="simple"><person-group><name name-style="western"><surname>Cairns</surname><given-names>SD</given-names></name></person-group> (<year>1983b</year>)<article-title> A generic revision of the Stylasterina (Coelenterata: Hydrozoa). Part 1. Description of the genera.</article-title><source>Bulletin of Marine Science </source><volume>33</volume> (<issue>2</issue>): <fpage>427</fpage>-<lpage>508</lpage>.</mixed-citation></ref><ref id="B28"><mixed-citation xmlns:xlink="http://www.w3.org/1999/xlink" xlink:type="simple"><person-group><name name-style="western"><surname>Fisher</surname><given-names>WK</given-names></name></person-group> (<year>1938</year>)<article-title> Hydrocorals of the North Pacific Ocean.</article-title><source>Proceedings of the United States National Museum </source><volume>84</volume> (<issue>3024</issue>): <fpage>493</fpage>-<lpage>554</lpage>. <ext-link ext-link-type="uri" xlink:href="http://dx.doi.org/10.5479/si.00963801.84-3024.493" xlink:type="simple">doi: 10.5479/si.00963801.84-3024.493</ext-link></mixed-citation></ref></ref-list></tp:taxon-treatment>
