# Supplementary material for: A Revision of the Stylasteridae (Cnidaria, Hydrozoa, Filifera) from Alaska and Adjacent Waters
Source: Zookeys. 2011 Dec 22;(158):1–88. doi: 10.3897/zookeys.158.1910 (PMC3253626; doi:10.3897/zookeys.158.1910)
Supplement: XML Treatment for Stylaster trachystomus [file zookeys.158.1910-treatment19.xml]

<!DOCTYPE tp:taxon-treatment
  PUBLIC "-//TaxonX//DTD Taxonomic Treatment Publishing DTD v0 20100105//EN" "tax-treatment-NSO.dtd">
<tp:taxon-treatment xmlns:tp="http://www.plazi.org/taxpub"><tp:treatment-meta><mixed-citation publication-type="journal"><person-group><name><surname>Cairns</surname><given-names>Stephen D.</given-names></name><name><surname>Lindner</surname><given-names>Alberto</given-names></name></person-group><article-title>A Revision of the Stylasteridae (Cnidaria, Hydrozoa, Filifera) from Alaska and Adjacent Waters</article-title><source>Zookeys</source><day>22</day><month>12</month><year>2011</year><volume>2011</volume><issue>158</issue><fpage>1</fpage><lpage>88</lpage><pub-id pub-id-type="doi">10.3897/zookeys.158.1910</pub-id></mixed-citation></tp:treatment-meta><tp:nomenclature><tp:taxon-name>
                            <tp:taxon-name-part taxon-name-part-type="genus">Stylaster</tp:taxon-name-part>
                            <tp:taxon-name-part taxon-name-part-type="species">trachystomus</tp:taxon-name-part>
                        <object-id xmlns:xlink="http://www.w3.org/1999/xlink" xlink:type="simple">http://species-id.net/wiki/Stylaster_trachystomus</object-id>
                        </tp:taxon-name><tp:taxon-authority>(Fisher, 1938)</tp:taxon-authority><tp:taxon-status xmlns:xlink="http://www.w3.org/1999/xlink" xlink:type="simple">new rank</tp:taxon-status><xref ref-type="fig" rid="F17">Figs 17H</xref><xref ref-type="fig" rid="F20">20A–M</xref><tp:nomenclature-citation-list><tp:nomenclature-citation><tp:taxon-name>Allopora campyleca trachystoma</tp:taxon-name><comment> Fisher, 1938: 510-511, pl. 45, fig. 2, pl. 46, pl. 54, figs 1–1b.—?<xref ref-type="bibr" rid="B47">Naumov 1960</xref>: 579.—<xref ref-type="bibr" rid="B42">Lowenstam 1964</xref>: 382 (mineralogy).</comment></tp:nomenclature-citation><tp:nomenclature-citation><tp:taxon-name>Stylaster campylecus trachystomus</tp:taxon-name><comment>.—<xref ref-type="bibr" rid="B16">Cairns 1983b</xref>: 430.—<xref ref-type="bibr" rid="B23">Cairns and Macintrye 1992</xref>: 100-101 (mineralogy).—<xref ref-type="bibr" rid="B55">Wing and Barnard 2004</xref>: 27.—<xref ref-type="bibr" rid="B34">Heifetz et al. 2005</xref>: 134 (listed).—<xref ref-type="bibr" rid="B48">Stone and Shotwell 2007</xref>: 108 (listed).—Jameison et al. 2007: 224 (listed).</comment></tp:nomenclature-citation></tp:nomenclature-citation-list></tp:nomenclature><tp:treatment-sec sec-type="Type material"><title>Type material.</title><p>Holotype: <italic>Alb</italic>-4784, 1 dry female colony 9 cm in height, and SEM stubs 1516, 1541, USNM 43265 (<xref ref-type="fig" rid="F17">Fig. 17H</xref>). Paratypes: <italic>Alb</italic>-4784, 2 female, 2 male, 1 indet. colonies, and SEM stub 1517–18, dry, USNM 76811. <bold>Type locality.</bold> <italic>Alb</italic>-4784: <named-content xmlns:xlink="http://www.w3.org/1999/xlink" content-type="dwc:verbatimCoordinates" xlink:type="simple">52°55'40"N, 173°26'E</named-content> (off East Cape, Attu Island, Aleutians), 247 m.
                        </p></tp:treatment-sec><tp:treatment-sec sec-type="Material examined"><title>Material examined.</title><p>Types; <italic>Delta</italic> 5999–8E-3, <named-content xmlns:xlink="http://www.w3.org/1999/xlink" content-type="dwc:verbatimCoordinates" xlink:type="simple">51°21.042'N, 179°30.483'W</named-content>, 115 m, 4 Jul 2003, 1 male, AB10–0001; <italic>Delta</italic> 6230–20–18, <named-content xmlns:xlink="http://www.w3.org/1999/xlink" content-type="dwc:verbatimCoordinates" xlink:type="simple">52°28.142'N, 173°35.882'W</named-content>, 190 m, 8 Jul 2004, 5 male branch fragments in alcohol, AB10–0004; <italic>Shishaldin</italic>, <named-content xmlns:xlink="http://www.w3.org/1999/xlink" content-type="dwc:verbatimCoordinates" xlink:type="simple">54°54.09'N, 178°37.27'E</named-content>, 366 m, 11 Feb 2000, 1 female, 2 male, AB00–45.<!--PageBreak--><!--PageBreak-->
                        </p></tp:treatment-sec><tp:treatment-sec sec-type="Description"><title>Description.</title><p>Corallum uniplanar, occasionally with short side branches oriented perpendicular to flabellum; branch anastomosis occurs only in large-diameter basal branches. Largest colony (paratype) 12 cm tall and 8 cm wide, with a basal branch diameter of 3 × 1.5 cm. Distal branches circular to slightly flattened in cross section. Commensal spionid worm tubes common. Coenosteum reticulate-granular in texture, the coenosteal strips 70–80 µm wide, the slits discontinuous and about 10-15 µm wide, the small granules producing a rough texture. On exsert cyclosystems, coenosteal strips are parallel and straight. Most coralla bear some short coenosteal ridges, called “spinous outgrowths” by <xref ref-type="bibr" rid="B28">Fisher (1938</xref>: 511), these thin ridges aligned with the branch (up to 1 mm long, 1 mm tall, and only 0.1 mm in width) or aligned with some of the pseudosepta on exterior wall of a cyclosystem (<xref ref-type="fig" rid="F20">Fig. 20G–H</xref>). Coenosteum pale pink-orange.
                        </p><p>Cyclosystems arranged uniformly on branches, not linearly, but fewer in number on posterior face. Cyclosystems rarely circular in shape, rather elliptical or asymmetrical, the longer axis of the ellipse up to 1.8 mm. Gastropore tubes cylindrical, slightly curved, and quite deep (up to 3 mm); a well-developed ring palisade present near gastrostyle tip, composed of squat elements about 50 µm in height and width. Gastrostyles lanceolate, up to 0.67 mm, having a H:D of about 3.1, and occupying lower quarter of gastropore tube. Because of curvature of the long gastropore tube, the short gastrostyle, and the wide pseudosepta, the gastrostyle tip is rarely seen when viewed from above.</p><p>Dactylotomes 0.085–0.10 mm in width, supernumerary dactylopores being quite rare, usually associated with pseudosepta. Dactylostyle inconspicuous (<xref ref-type="fig" rid="F20">Fig. 20J</xref>). Range of dactylopores per cyclosystem 8–18 (n = 50, average = 11.82 (σ = 2.15), and mode = 11). Pseudosepta slender (0.07–0.21 mm wide), adcauline diastemas twice that width sometimes present; surface of pseudosepta quite porous (<xref ref-type="fig" rid="F20">Fig. 20F</xref>).
                        </p><p>Female ampullae (<xref ref-type="fig" rid="F20">Fig. 20D</xref>, G, K–L) superficial hemispheres 1.0–1.3 mm in diameter, having a knobby or papillose surface; efferent pores not evident in material at hand. Male ampullae (<xref ref-type="fig" rid="F20">Fig. 20M</xref>) also superficial swellings 0.50–0.55 mm in diameter. Both types of ampullae clustered on anterior and posterior branch faces.
                        </p></tp:treatment-sec><tp:treatment-sec sec-type="Remarks"><title>Remarks.</title><p><xref ref-type="bibr" rid="B28">Fisher (1938)</xref> described this taxon as a subspecies of <italic><tp:taxon-name>Stylaster campylecus</tp:taxon-name></italic>, distinguishing it from the nominate subspecies by having spongy pseudosepta (<xref ref-type="fig" rid="F20">Fig. 20F</xref>), decurrent pseudoseptal ridges on the inside of the gastropore tube (<xref ref-type="fig" rid="F20">Fig. 20C</xref>), and spiny coenosteal outgrowths (<xref ref-type="fig" rid="F20">Fig. 20G–H</xref>). <italic><tp:taxon-name>Stylaster trachystomus</tp:taxon-name></italic> is otherwise similar to typical <italic><tp:taxon-name>Stylaster campylecus</tp:taxon-name></italic> in gastropore tube and gastrostyle shape and number of dactylopores per cyclosystem, but is also similar to <italic><tp:taxon-name>Stylaster brochi</tp:taxon-name></italic> in arrangement of cyclosystems and in hosting commensal spionid polychaetes; it also has unique characteristics as mentioned above (see also <xref ref-type="table" rid="T2">Table 2</xref>). Although few colonies are known of this species, because it does present a unique set of characteristics, it is considered valid and herein elevated to species rank. The corallum was found to be 100% aragonitic according to <xref ref-type="bibr" rid="B23">Cairns and Macintrye (1992)</xref>.
                        </p></tp:treatment-sec><tp:treatment-sec sec-type="Distribution"><title>Distribution.</title><p>Aleutian Islands: from off Attu Island and north of Amalia Island (Andreanof Islands), including Bowers Bank; 115–366 m.</p><fig id="F20" position="float" orientation="portrait"><label>Figure 20.</label><caption><p><italic><tp:taxon-name>Stylaster trachystomus</tp:taxon-name></italic>, <bold>A–L</bold> holotype, USNM 43265, <bold>M</bold> male paratype, USNM 76811: <bold>A</bold> stereo view of a cyclosystem showing internal decurrent ridges within gastropore <bold>B</bold> a cyclosystem <bold>C</bold> a damaged cyclosystem showing decurrent ridges <bold>D</bold> stereo view of longitudinal section of a cyclosystem and some female ampullae <bold>E</bold> a gastrostyle and ring palisade <bold>F</bold> porous pseudosepta <bold>G</bold> stereo view of ridged coenosteum and a small female ampulla <bold>H</bold> branch segment <bold>I</bold> coenosteal texture <bold>J</bold> rudimentary dactylostyle <bold>K–L</bold> clusters of female ampullae <bold>M</bold> male ampullae.</p></caption><graphic xmlns:xlink="http://www.w3.org/1999/xlink" xlink:href="ZooKeys-158-001-g020.jpg" position="float" orientation="portrait" xlink:type="simple"/></fig></tp:treatment-sec><tp:treatment-sec><!--Section generated to contain objects referenced in tp:taxon-treatment.--><fig id="F17" position="float" orientation="portrait"><label>Figure 17.</label><caption><p>Color figures of skeleton of various Alaskan stylasterids: <bold>A–D</bold> <italic><tp:taxon-name>Stylaster campylecus</tp:taxon-name></italic> <bold>E</bold> <italic><tp:taxon-name>Stylaster leptostylus</tp:taxon-name></italic> <bold>F–G</bold> <italic><tp:taxon-name>Stylaster venustus</tp:taxon-name></italic> <bold>H</bold> <italic><tp:taxon-name>Stylaster trachystomus</tp:taxon-name></italic> <bold>A</bold> holotype, USNM 42870 <bold>B</bold> holotype of <italic><tp:taxon-name>Allopora polyorchis</tp:taxon-name></italic>, USNM 43266 <bold>C</bold> syntype of <italic><tp:taxon-name>Allopora campyleca tylota</tp:taxon-name></italic>, USNM 86000 <bold>D</bold> holotype of <italic><tp:taxon-name>Allopora moseleyanus</tp:taxon-name></italic>, USNM 42869 <bold>E</bold> holotype of <italic><tp:taxon-name>Allopora moseleyanus leptostylus</tp:taxon-name></italic>, USNM 43270 <bold>F</bold> holotype, MCZ 5525 <bold>G</bold> three branches, USNM 76545 <bold>H</bold> holotype, USNM 43265.</p></caption><graphic xmlns:xlink="http://www.w3.org/1999/xlink" xlink:href="ZooKeys-158-001-g017.jpg" position="float" orientation="portrait" xlink:type="simple"/></fig><table-wrap position="float" orientation="portrait" id="T2"><label>Table 2.</label><caption><p>Tabular Key of the Northeast Pacific Species of <italic><tp:taxon-name>Stylaster</tp:taxon-name></italic> (AI= Aleutian Islands, BB=Bowers Bank, PB=Petrel Bank, GOA=Gulf of Alaska, CS=Cyclosystem, PS=Pseudosepta, GS=gastrostyle, DP=Dactylopore)</p></caption><table><tbody><tr><th rowspan="1" colspan="1"/><th rowspan="1" colspan="1"><italic><tp:taxon-name>Stylaster brochi</tp:taxon-name></italic></th><th rowspan="1" colspan="1"><italic><tp:taxon-name>Stylaster stejnegeri</tp:taxon-name></italic></th><th rowspan="1" colspan="1"><italic><tp:taxon-name>Stylaster verrillii</tp:taxon-name></italic></th><th rowspan="1" colspan="1"><italic><tp:taxon-name>Stylaster repandus</tp:taxon-name></italic></th><th rowspan="1" colspan="1"><italic><tp:taxon-name>Stylaster venustus</tp:taxon-name></italic></th><th rowspan="1" colspan="1"><italic><tp:taxon-name>Stylaster californicus</tp:taxon-name></italic></th><th rowspan="1" colspan="1"><italic><tp:taxon-name>Stylaster campylecus</tp:taxon-name></italic></th><th rowspan="1" colspan="1"><italic><tp:taxon-name>Stylaster leptostylus</tp:taxon-name></italic></th><th rowspan="1" colspan="1"><italic><tp:taxon-name>Stylaster trachystomus</tp:taxon-name></italic></th><th rowspan="1" colspan="1"><italic><tp:taxon-name>Stylaster parageus parageus</tp:taxon-name></italic></th><th rowspan="1" colspan="1"><italic><tp:taxon-name>Stylaster parageus columbiensis</tp:taxon-name></italic></th><th rowspan="1" colspan="1"><italic><tp:taxon-name>Stylaster alaskanus</tp:taxon-name></italic></th><th rowspan="1" colspan="1"><italic><tp:taxon-name>Stylaster elassotomus</tp:taxon-name></italic></th></tr><tr><td rowspan="1" colspan="1">Colony: Shape; Branching</td><td rowspan="1" colspan="1">Planar to bushy; Branch tips blunt</td><td rowspan="1" colspan="1">Arborescent; Branch tips blunt</td><td rowspan="1" colspan="1">Arborescent; Branch tips blunt</td><td rowspan="1" colspan="1">Lamellar (solid)</td><td rowspan="1" colspan="1">Planar to slightly bushy; Slender, blunt</td><td rowspan="1" colspan="1">Arborescent, large; Blunt tipped</td><td rowspan="1" colspan="1">Planar; Delicate</td><td rowspan="1" colspan="1">Planar, dichotomous; Delicate</td><td rowspan="1" colspan="1">Planar; Delicate branches</td><td rowspan="1" colspan="1">Bushy (multi-flabellate); Verydelicate</td><td rowspan="1" colspan="1">Bushy; Delicate</td><td rowspan="1" colspan="1">Planar; Branches forming sieve-like reticulum</td><td rowspan="1" colspan="1">Bushy; Delicate</td></tr><tr><td rowspan="1" colspan="1">Coenosteal Color</td><td rowspan="1" colspan="1">Orange</td><td rowspan="1" colspan="1">Orange, Pink</td><td rowspan="1" colspan="1">Light orange</td><td rowspan="1" colspan="1">Light orange, pink</td><td rowspan="1" colspan="1">Violet, Pink</td><td rowspan="1" colspan="1">Rose, red, purple</td><td rowspan="1" colspan="1">White, orange, pink</td><td rowspan="1" colspan="1">White</td><td rowspan="1" colspan="1">Pale orange, pink</td><td rowspan="1" colspan="1">White</td><td rowspan="1" colspan="1">White</td><td rowspan="1" colspan="1">Orange, pink, white</td><td rowspan="1" colspan="1">White</td></tr><tr><td rowspan="1" colspan="1">Spionid Worm Tubes</td><td rowspan="1" colspan="1">Present</td><td rowspan="1" colspan="1">Present</td><td rowspan="1" colspan="1">Present</td><td rowspan="1" colspan="1">Present</td><td rowspan="1" colspan="1">Present</td><td rowspan="1" colspan="1">Present</td><td rowspan="1" colspan="1">Absent</td><td rowspan="1" colspan="1">Absent</td><td rowspan="1" colspan="1">Common</td><td rowspan="1" colspan="1">Common</td><td rowspan="1" colspan="1">Absent</td><td rowspan="1" colspan="1">Absent</td><td rowspan="1" colspan="1">Absent</td></tr><tr><td rowspan="1" colspan="1">Arrangement of Cyclosystems</td><td rowspan="1" colspan="1">All sides of branch</td><td rowspan="1" colspan="1">All sides of branch</td><td rowspan="1" colspan="1">All sides of branches</td><td rowspan="1" colspan="1">Transverse rows</td><td rowspan="1" colspan="1">All sides of branches</td><td rowspan="1" colspan="1">All sides of branches</td><td rowspan="1" colspan="1">Branch edges and anterior face</td><td rowspan="1" colspan="1">Branch edges and anterior face</td><td rowspan="1" colspan="1">Branch edges and anterior face</td><td rowspan="1" colspan="1">Branch edges and anterior face</td><td rowspan="1" colspan="1">Branch edges and anterior face</td><td rowspan="1" colspan="1">Only on branch edges</td><td rowspan="1" colspan="1">Only on branch edges</td></tr><tr><td rowspan="1" colspan="1">Cyclosystems:  Shape and Size</td><td rowspan="1" colspan="1">Circular; 0.9-1.1 mm</td><td rowspan="1" colspan="1">Circular; 1.0-1.2 mm</td><td rowspan="1" colspan="1">Circular; 1.0-1.2 mm</td><td rowspan="1" colspan="1">Circular; 1.0-1.15 mm</td><td rowspan="1" colspan="1">Polygonal, raised; 0.7-0.9  mm</td><td rowspan="1" colspan="1">Circular or irregular; 0.7-1.0 mm</td><td rowspan="1" colspan="1">Variable, slightly flared; 1.0-1.3 mm</td><td rowspan="1" colspan="1">Circular; 1.0-1.1 mm</td><td rowspan="1" colspan="1">Asymmetrical, slightly curved; Not visible</td><td rowspan="1" colspan="1">Circular; 0.9-1.0 mm</td><td rowspan="1" colspan="1">Circular to elliptical; 1.1-1.5 mm</td><td rowspan="1" colspan="1">Circular to irregular; 0.9-1.3 mm</td><td rowspan="1" colspan="1">Circular to elliptical; 1.0-1.2 mm</td></tr><tr><td rowspan="1" colspan="1">Gastropore Tube:  Shape;  Visibility  of GS Tip</td><td rowspan="1" colspan="1">Cylindrical, curved; Difficult to see</td><td rowspan="1" colspan="1">Cylindrical, curved; Not visible</td><td rowspan="1" colspan="1">Straight rounded upper, cylindrical lower); Visible</td><td rowspan="1" colspan="1">Funnel-shaped, straight; Visible</td><td rowspan="1" colspan="1">Straight rounded upper, cylindrical lower); Visible</td><td rowspan="1" colspan="1">Straight, funnel-shaped; Visible</td><td rowspan="1" colspan="1">Cylindrical, curved; Difficult</td><td rowspan="1" colspan="1">Funnel-shaped above, cylindrical below; Visible</td><td rowspan="1" colspan="1">Funnel-shaped above, cylindrical below; Visible</td><td rowspan="1" colspan="1">Cylindrical, curved; Not visible</td><td rowspan="1" colspan="1">Funnel-shaped upper, cylindrical lower;Visible</td><td rowspan="1" colspan="1">Cylindrical, straight; Easilyvisible</td><td rowspan="1" colspan="1">Cylindrical, curved; Rarely seen</td></tr><tr><td rowspan="1" colspan="1">Ring  Palisade</td><td rowspan="1" colspan="1">Absent or rudimentary</td><td rowspan="1" colspan="1">Absent</td><td rowspan="1" colspan="1">Robust</td><td rowspan="1" colspan="1">Rudimentary</td><td rowspan="1" colspan="1">Robust</td><td rowspan="1" colspan="1">Present</td><td rowspan="1" colspan="1">Absent to rudimentary</td><td rowspan="1" colspan="1">Absent</td><td rowspan="1" colspan="1">Rudimentary</td><td rowspan="1" colspan="1">Well-developed</td><td rowspan="1" colspan="1">Well-developed</td><td rowspan="1" colspan="1">Well-developed</td><td rowspan="1" colspan="1">Rudimentary</td></tr><tr><td rowspan="1" colspan="1">Dactylopores/Cyclosystem; Supernumerary Dactylopores</td><td rowspan="1" colspan="1">6-13  (x=9.22); Common</td><td rowspan="1" colspan="1">5-11 (x=6.46); Common</td><td rowspan="1" colspan="1">5-10 (x=7.10); Absent</td><td rowspan="1" colspan="1">1-11 (x=3.94); Absent</td><td rowspan="1" colspan="1">4-8 (x=5.70); Absent</td><td rowspan="1" colspan="1">3-8 (x=5.52); Common</td><td rowspan="1" colspan="1">7-17 (x=11.94); Absent</td><td rowspan="1" colspan="1">7-12 (x=9.76); Absent</td><td rowspan="1" colspan="1">8-18 (x=11.82); Rare</td><td rowspan="1" colspan="1">5-11 (x=8.54); Rare</td><td rowspan="1" colspan="1">6-13 (x=9.38); Rare</td><td rowspan="1" colspan="1">7-14 (x=11.30); Absent</td><td rowspan="1" colspan="1">11-17 (x=14.40); Common</td></tr><tr><td rowspan="1" colspan="1">Dactylostyles</td><td rowspan="1" colspan="1">Rudimentary</td><td rowspan="1" colspan="1">Rudimentary</td><td rowspan="1" colspan="1">Robust</td><td rowspan="1" colspan="1">Robust</td><td rowspan="1" colspan="1">Robust</td><td rowspan="1" colspan="1">Robust</td><td rowspan="1" colspan="1">Rudimentary</td><td rowspan="1" colspan="1">Moderate</td><td rowspan="1" colspan="1">Rudimentary</td><td rowspan="1" colspan="1">Well-developed</td><td rowspan="1" colspan="1">Well-developed</td><td rowspan="1" colspan="1">Rudimentary</td><td rowspan="1" colspan="1">Rudimentary</td></tr><tr><td rowspan="1" colspan="1">Ampullae: Female; Male</td><td rowspan="1" colspan="1">Superficial; Partially internal</td><td rowspan="1" colspan="1">Superficial, ridged; Unknown</td><td rowspan="1" colspan="1">Bothinternal</td><td rowspan="1" colspan="1">Superficial; Primarily internal</td><td rowspan="1" colspan="1">Bothinternal</td><td rowspan="1" colspan="1">Bothinternal</td><td rowspan="1" colspan="1">Bothsuperficial</td><td rowspan="1" colspan="1">Bothsuperficial</td><td rowspan="1" colspan="1">Superficial, papillose; Superficial</td><td rowspan="1" colspan="1">Superficial; Partially internal</td><td rowspan="1" colspan="1">Both superficial</td><td rowspan="1" colspan="1">Superficial, ridged; Superficial</td><td rowspan="1" colspan="1">Unknown; Superficial</td></tr><tr><td rowspan="1" colspan="1">Other Characters</td><td rowspan="1" colspan="1">Pseudosepta of variable width</td><td rowspan="1" colspan="1">Coenosteal papillae common</td><td rowspan="1" colspan="1">Coenosteal papillae common</td><td rowspan="1" colspan="1"/><td rowspan="1" colspan="1">Coenosteal papillae common; Cssoccasionally linked</td><td rowspan="1" colspan="1">Coenosteal papillae common; Css often linked</td><td rowspan="1" colspan="1">Coenosteal strips linear near css</td><td rowspan="1" colspan="1"/><td rowspan="1" colspan="1">Ps porous and wide; Coenosteal ridges</td><td rowspan="1" colspan="1">Gastropores only 0.25-0.30 mm in diameter</td><td rowspan="1" colspan="1">Gastropores 0.45-0.50 mm in diameter</td><td rowspan="1" colspan="1">Coenosteal papillae occassionally</td><td rowspan="1" colspan="1">Dactylotomes very shallow</td></tr></tbody></table></table-wrap></tp:treatment-sec><ref-list><ref id="B47"><mixed-citation xmlns:xlink="http://www.w3.org/1999/xlink" xlink:type="simple"><person-group><name name-style="western"><surname>Naumov</surname><given-names>DV</given-names></name></person-group> (<year>1960</year>)<article-title> Hydroids and Hydromedusae of the USSR.</article-title><source>Keys to the fauna of the USSR published by the Academy of Sciences of the USSR </source><volume>70</volume>: <fpage>1</fpage>-<lpage>660</lpage>.</mixed-citation></ref><ref id="B42"><mixed-citation xmlns:xlink="http://www.w3.org/1999/xlink" xlink:type="simple"><person-group><name name-style="western"><surname>Lowenstam</surname><given-names>HA</given-names></name></person-group> (<year>1964</year>)<article-title> Coexisting calcites and aragonites from skeletal carbonates of marine organisms and their strontium and magnesium contents.</article-title> In: <person-group><name name-style="western"><surname>Miyake</surname><given-names>Y</given-names></name><name name-style="western"><surname>Koyama</surname><given-names>T</given-names></name></person-group> (<role>Eds</role>). <issue-title>Recent Researches in the Fields of Hydrosphere, Atmosphere, and Nuclear Geochemistry, Maruzen C.</issue-title><source>, Ltd, Tokyo</source>: <fpage>373</fpage>-<lpage>403</lpage>.</mixed-citation></ref><ref id="B16"><mixed-citation xmlns:xlink="http://www.w3.org/1999/xlink" xlink:type="simple"><person-group><name name-style="western"><surname>Cairns</surname><given-names>SD</given-names></name></person-group> (<year>1983b</year>)<article-title> A generic revision of the Stylasterina (Coelenterata: Hydrozoa). Part 1. Description of the genera.</article-title><source>Bulletin of Marine Science </source><volume>33</volume> (<issue>2</issue>): <fpage>427</fpage>-<lpage>508</lpage>.</mixed-citation></ref><ref id="B23"><mixed-citation xmlns:xlink="http://www.w3.org/1999/xlink" xlink:type="simple"><person-group><name name-style="western"><surname>Cairns</surname><given-names>SD</given-names></name><name name-style="western"><surname>Macintrye</surname><given-names>IG</given-names></name></person-group> (<year>1992</year>)<article-title> Phylogenetic implications of the calcium carbonate mineralogy in the Stylasteridae (Cnidaria: Hydrozoa).</article-title><source>Palaios </source><volume>7</volume>: <fpage>96</fpage>-<lpage>107</lpage>. <ext-link ext-link-type="uri" xlink:href="http://dx.doi.org/10.2307/3514799" xlink:type="simple">doi: 10.2307/3514799</ext-link></mixed-citation></ref><ref id="B55"><mixed-citation xmlns:xlink="http://www.w3.org/1999/xlink" xlink:type="simple"><person-group><name name-style="western"><surname>Wing</surname><given-names>GL</given-names></name><name name-style="western"><surname>Barnard</surname><given-names>DR</given-names></name></person-group> (<year>2004</year>)<source> A field guide to Alaskan Corals. NOAA Technical Memorandum NMFS-AFSC-146, NOAA, US Dept of Commerce, 67 pp.</source></mixed-citation></ref><ref id="B34"><mixed-citation xmlns:xlink="http://www.w3.org/1999/xlink" xlink:type="simple"><!--PageBreak--><person-group><name name-style="western"><surname>Heifetz</surname><given-names>J</given-names></name><name name-style="western"><surname>Wing</surname><given-names>BL</given-names></name><name name-style="western"><surname>Stone</surname><given-names>RP</given-names></name><name name-style="western"><surname>Malecha</surname><given-names>PW</given-names></name><name name-style="western"><surname>Courtney</surname><given-names>D</given-names></name></person-group> (<year>2005</year>)<article-title> Corals of the Aleutian Islands.</article-title><source>Fisheries Oceanography </source><volume>14</volume>: <fpage>131</fpage>-<lpage>138</lpage>. <ext-link ext-link-type="uri" xlink:href="http://dx.doi.org/10.1111/j.1365-2419.2005.00371.x" xlink:type="simple">doi: 10.1111/j.1365-2419.2005.00371.x</ext-link></mixed-citation></ref><ref id="B48"><mixed-citation xmlns:xlink="http://www.w3.org/1999/xlink" xlink:type="simple"><person-group><name name-style="western"><surname>Stone</surname><given-names>RP</given-names></name><name name-style="western"><surname>Shotwell</surname><given-names>SK</given-names></name></person-group> (<year>2007</year>)<source> State of deep coral ecosystems in the Alaskan region: Gulf of Alaska, Bering Sea and the Aleutian Islands. In: Hourigan TF et al. (Eds) The State of Deep Coral Ecosystems of the United States. NOAA Technical Memorandum CRCP-3, NOAA, Silver Spring, 65–108.</source></mixed-citation></ref><ref id="B28"><mixed-citation xmlns:xlink="http://www.w3.org/1999/xlink" xlink:type="simple"><person-group><name name-style="western"><surname>Fisher</surname><given-names>WK</given-names></name></person-group> (<year>1938</year>)<article-title> Hydrocorals of the North Pacific Ocean.</article-title><source>Proceedings of the United States National Museum </source><volume>84</volume> (<issue>3024</issue>): <fpage>493</fpage>-<lpage>554</lpage>. <ext-link ext-link-type="uri" xlink:href="http://dx.doi.org/10.5479/si.00963801.84-3024.493" xlink:type="simple">doi: 10.5479/si.00963801.84-3024.493</ext-link></mixed-citation></ref></ref-list></tp:taxon-treatment>
