# Supplementary material for: A Revision of the Stylasteridae (Cnidaria, Hydrozoa, Filifera) from Alaska and Adjacent Waters
Source: Zookeys. 2011 Dec 22;(158):1–88. doi: 10.3897/zookeys.158.1910 (PMC3253626; doi:10.3897/zookeys.158.1910)
Supplement: XML Treatment for Stylaster parageus columbiensis [file zookeys.158.1910-treatment21.xml]

<!DOCTYPE tp:taxon-treatment
  PUBLIC "-//TaxonX//DTD Taxonomic Treatment Publishing DTD v0 20100105//EN" "tax-treatment-NSO.dtd">
<tp:taxon-treatment xmlns:tp="http://www.plazi.org/taxpub"><tp:treatment-meta><mixed-citation publication-type="journal"><person-group><name><surname>Cairns</surname><given-names>Stephen D.</given-names></name><name><surname>Lindner</surname><given-names>Alberto</given-names></name></person-group><article-title>A Revision of the Stylasteridae (Cnidaria, Hydrozoa, Filifera) from Alaska and Adjacent Waters</article-title><source>Zookeys</source><day>22</day><month>12</month><year>2011</year><volume>2011</volume><issue>158</issue><fpage>1</fpage><lpage>88</lpage><pub-id pub-id-type="doi">10.3897/zookeys.158.1910</pub-id></mixed-citation></tp:treatment-meta><tp:nomenclature><tp:taxon-name>
                            <tp:taxon-name-part taxon-name-part-type="genus">Stylaster</tp:taxon-name-part>
                            <tp:taxon-name-part taxon-name-part-type="species">parageus</tp:taxon-name-part>
                            <tp:taxon-name-part taxon-name-part-type="subspecies">columbiensis</tp:taxon-name-part>
                        <object-id xmlns:xlink="http://www.w3.org/1999/xlink" xlink:type="simple">urn:lsid:zoobank.org:act:8B19F022-F84F-4AA7-B16B-E29DB8A8756D</object-id>
                        <object-id xmlns:xlink="http://www.w3.org/1999/xlink" xlink:type="simple">http://species-id.net/wiki/Stylaster_parageus_columbiensis</object-id>
                        </tp:taxon-name><tp:taxon-authority>Lindner &amp; Cairns</tp:taxon-authority><tp:taxon-status xmlns:xlink="http://www.w3.org/1999/xlink" xlink:type="simple">ssp. n.</tp:taxon-status><xref ref-type="fig" rid="F21">Figs 21B</xref><xref ref-type="fig" rid="F23">23A–J</xref><tp:nomenclature-citation-list><tp:nomenclature-citation><tp:taxon-name>Allopora campyleca</tp:taxon-name><comment> Fisher, 1938: 506, in part (specimen from <italic>Alb</italic>-4230).</comment></tp:nomenclature-citation></tp:nomenclature-citation-list></tp:nomenclature><tp:treatment-sec sec-type="Type material"><title>Type material.</title><p>Holotype: FOMC 1162 (209), male colony, dry, and SEM stubs 1389–91, USNM 1122462 (<xref ref-type="fig" rid="F28">Fig. 22B</xref>). Paratypes: <italic>Alaskan Leader</italic> 21–108, <named-content xmlns:xlink="http://www.w3.org/1999/xlink" content-type="dwc:verbatimCoordinates" xlink:type="simple">54°27'N, 133°55'48"W</named-content>, 215–563 m, 10 Jul 2002, 1 male, USNM 1122483; <italic>Alb</italic>-4230, <named-content xmlns:xlink="http://www.w3.org/1999/xlink" content-type="dwc:verbatimCoordinates" xlink:type="simple">55°N, 131°W</named-content>, 198–439 m, 7 Jul 1903, 1 male, USNM 76815 (paratype of <italic>Allopora campylecus</italic>); FOMC 1158 (206), <named-content xmlns:xlink="http://www.w3.org/1999/xlink" content-type="dwc:verbatimCoordinates" xlink:type="simple">48°07'546"N, 125°05'46"W</named-content>, 246 m, 10 Jul 2008, 1 male in alcohol, USNM 1122465; FOMC 1159 (161), <named-content xmlns:xlink="http://www.w3.org/1999/xlink" content-type="dwc:verbatimCoordinates" xlink:type="simple">48°07'56"N, 125°05'45"W</named-content>, depth unknown, 10 Jul 2008, 3 males, USNM 1122472; FOMC (162), <named-content xmlns:xlink="http://www.w3.org/1999/xlink" content-type="dwc:verbatimCoordinates" xlink:type="simple">48°07'56"N, 125°05'46"W</named-content>, depth unknown, 10 Jul 2008, 1 male in alcohol, USNM 1122471; FOMC 1159 (166), <named-content xmlns:xlink="http://www.w3.org/1999/xlink" content-type="dwc:verbatimCoordinates" xlink:type="simple">48°07'46"N, 125°05'41"W</named-content>, 273 m, 10 Jul 2008, 1 male in alcohol, USNM 1122473; FOMC 1159 (169), <named-content xmlns:xlink="http://www.w3.org/1999/xlink" content-type="dwc:verbatimCoordinates" xlink:type="simple">48°07'48"N, 125°05'41"W</named-content>, 264 m, 10 Jul 2008, 1 male in alcohol, USNM 1122467; FOMC 1162 (203 and 205), <named-content xmlns:xlink="http://www.w3.org/1999/xlink" content-type="dwc:verbatimCoordinates" xlink:type="simple">48°08'26"N, 125°11'28"W</named-content>, 265 m, 12 Jul 2008, 2 males in alcohol, USNM 1122464, and -68; Lindner, coll., AL470 (41), Race Rocks, near Sooke Community, Straits of Juan de Fuca, British Columbia, depth unknown, Jul 2002, 1 male, USNM 1096625; Lindner, coll., AL466 (25), off Triangle Island, British Columbia, depth unknown, 1 male in alcohol, USNM 1096628; <italic>Ropos</italic> 956 (103), 48.<named-content xmlns:xlink="http://www.w3.org/1999/xlink" content-type="dwc:verbatimCoordinates" xlink:type="simple">15605°N, 124.9973°W</named-content>, 288 m, 30 May 2006, 1 male, USNM 1117117; <italic>Ropos</italic> 957 (116), <named-content xmlns:xlink="http://www.w3.org/1999/xlink" content-type="dwc:verbatimCoordinates" xlink:type="simple">48°08'42"N, 125°11'26"W</named-content>, 285 m, 31 May 2006, 1 female in alcohol, SEM stub 1402, USNM 1117112. <bold>Type locality.</bold> <named-content xmlns:xlink="http://www.w3.org/1999/xlink" content-type="dwc:verbatimCoordinates" xlink:type="simple">48°08'31"N, 125°11'01"W</named-content> (off Cape Flattery, Washington), 273 m.<!--PageBreak-->
                        </p></tp:treatment-sec><tp:treatment-sec sec-type="Etymology"><title>Etymology.</title><p>Named for the region from which it is primarily known: British Columbia.</p></tp:treatment-sec><tp:treatment-sec sec-type="Material examined"><title>Material examined.</title><p>Types.</p></tp:treatment-sec><tp:treatment-sec sec-type="Description"><title>Description.</title><p>Corallum shape and branching similar to that of typical subspecies: bushy or flattened bushy with delicate terminal branches. Holotype 7 cm tall and 7 cm wide, with a basal branch diameter of 10.1 × 8.1 mm; largest corallum (USNM 1096625, <xref ref-type="fig" rid="F21">Fig. 21B</xref>) 8.5 × 8.0 cm, with a massive basal branch diameter of 3 cm. Commensal spionid worm tubes absent. Coenosteum reticulate-granular in texture, the coenosteal strips 50–60 µm wide, bordered by slits about 10 µm wide, <!--PageBreak-->the strips originally covered with irregularly-shaped nodules that are subsequently covered with smoother granular coenosteum (<xref ref-type="fig" rid="F23">Fig. 23E</xref> shows the transition). Coenosteum white.
                        </p><p>Cyclosystems occur exclusively on edges of distal branches, but also on anterior face of larger-diameter branches. Cyclosystems circular to elliptical in shape, the larger axis ranging from 1.1 to 1.5 mm, the abaxial edge slightly raised above coenosteum; gastropores circular, 0.45–0.50 mm in diameter. Gastropore tubes somewhat inflated in upper half, changing to a narrow cylinder proximally; a well-developed ring palisade present as in the typical subspecies, the narrow pointed gastrostyle tip projecting through the ring palisade constriction into upper chamber (<xref ref-type="fig" rid="F23">Fig. 23G</xref>) and thus easily visible from above. Gastrostyles elongate-lanceolate (<xref ref-type="fig" rid="F23">Fig. 23D</xref>), occupying lower half of gastropore tube, and up to 0.67 mm in length, having a H:D ratio of 3.1–3.7.
                        </p><p>Dactylotomes 0.09–0.10 mm in width, the inner slit short but longer than that of typical subspecies. Dactylostyles well developed, the cylindrical elements up to 38 µm in height and about 14 µm in diameter. Range of dactylopores per cyclosystem 6–13 (n = 50, average = 9.38 (σ = 1.43), and mode = 9). Supernumerary dactylopores rare. Pseudosepta 0.17–0.28 mm in width; diastemas uncommon.</p><p>Female ampullae (<xref ref-type="fig" rid="F23">Fig. 23I</xref>) smooth superficial hemispheres 0.9–1.0 mm in diameter, with lateral efferent pores about 0.23 mm in diameter. Male ampullae (<xref ref-type="fig" rid="F23">Fig. 23J</xref>) superficial swellings up to 0.5 mm in diameter, with small apical efferent pores. Both types of ampullae clustered on anterior and posterior faces.
                        </p></tp:treatment-sec><tp:treatment-sec sec-type="Remarks"><title>Remarks.</title><p>Subspecies <italic>columbiensis</italic> resembles the typical subspecies in many ways, including colony shape and branching, and ring palisade shape, but also differs in a number of small but consistent characteristics (<xref ref-type="table" rid="T2">Table 2</xref>). Subspecies <italic>columbiensis</italic> has larger cyclosystems and gastropores, a slightly higher average number of dactylopores per cyclosystem, a more commodious upper gastropore chamber and deeper dactylotome slits, and a more elongate gastrostyle that is easily seen from above. Dixon Entrance appears to be the border between the two subspecies, the typical subspecies occurring to the north and <italic>columbiensis</italic> occurring to the south of this body of water. Because of the overall similarity of the two taxa, and their consistent minor differences, including their geographic separation, <italic>columbiensis</italic> is considered as a subspecies or <italic><tp:taxon-name>Stylaster parageus</tp:taxon-name></italic>. Of 16 colonies examined, 15 are male and one is female.
                        </p></tp:treatment-sec><tp:treatment-sec sec-type="Distribution"><title>Distribution.</title><p>Entire coast of British Columbia (Canada) from Dixon Entrance to off Cape Flattery, Washington (USA); 246–285 m.</p><fig id="F23" position="float" orientation="portrait"><label>Figure 23.</label><caption><p><italic><tp:taxon-name>Stylaster parageus columbiensis</tp:taxon-name></italic>, <bold>A–H, J</bold> holotype (male), USNM 1122462, <bold>I</bold> female paratype, USNM 1117112: <bold>A</bold> stereo view of branch segment including male ampullae <bold>B</bold> a cyclosystem <bold>C</bold> longitudinal fracture of a cyclosystem <bold>D</bold> stereo view of a gastrostyle and rudimentary ring palisade <bold>E–F</bold> rough and smooth coenosteal texture <bold>G</bold> gastrostyle tip and ring palisade <bold>H</bold> two dactylostyles <bold>I</bold> female ampulla <bold>J</bold> male ampullae.</p></caption><graphic xmlns:xlink="http://www.w3.org/1999/xlink" xlink:href="ZooKeys-158-001-g023.jpg" position="float" orientation="portrait" xlink:type="simple"/></fig></tp:treatment-sec><tp:treatment-sec><!--Section generated to contain objects referenced in tp:taxon-treatment.--><fig id="F21" position="float" orientation="portrait"><label>Figure 21.</label><caption><p>Color figures of skeleton of various Alaskan stylasterids: <bold>A</bold> <italic><tp:taxon-name>Stylaster parageus parageus</tp:taxon-name></italic>, <bold>B</bold> <italic><tp:taxon-name>Stylaster parageus columbiensis</tp:taxon-name></italic> <bold>C</bold> <italic><tp:taxon-name>Stylaster elassotomus</tp:taxon-name></italic> <bold>D</bold> <italic><tp:taxon-name>Stylaster crassiseptum</tp:taxon-name></italic> <bold>E–G</bold> <italic><tp:taxon-name>Stylaster alaskanus</tp:taxon-name></italic>. <bold>A</bold> holotype, USNM 42871 <bold>B</bold> holotype, USNM 1122462 <bold>C</bold> holotype, USNM 43268 <bold>D</bold> holotype, USNM 1122531 <bold>E</bold> holotype of <italic><tp:taxon-name>Stylaster gemmascens alaskanus</tp:taxon-name></italic>, USNM 43269 <bold>F</bold> holotype of <italic><tp:taxon-name>Stylaster cancellatus</tp:taxon-name></italic>, USNM 43267 <bold>G</bold> large colony, USNM 1122454.</p></caption><graphic xmlns:xlink="http://www.w3.org/1999/xlink" xlink:href="ZooKeys-158-001-g021.jpg" position="float" orientation="portrait" xlink:type="simple"/></fig><fig id="F28" position="float" orientation="portrait"><label>Figure 28.</label><caption><p><italic><tp:taxon-name>Stylaster repandus</tp:taxon-name></italic>, <bold>A–K, M</bold> holotype (male), USNM 1122740, <bold>L</bold> female paratype, USNM 1122739: <bold>A–C</bold> cyclosystems and coenosteal papillae <bold>D</bold> gastrostyle and robust dactylostyle <bold>E</bold> stereo view of a cyclosystem <bold>F–G</bold> coenosteal texture <bold>H</bold> stereo view of a gastrostyle and adjacent dactylostyle <bold>I</bold> stereo view of plate cross section showing some gastrostyles and male ampulla <bold>J</bold> a robust dactylostyle <bold>K</bold> elements of a dactylostyle <bold>L</bold> cross section of a female ampulla <bold>M</bold> cross section of a male ampulla.</p></caption><graphic xmlns:xlink="http://www.w3.org/1999/xlink" xlink:href="ZooKeys-158-001-g028.jpg" position="float" orientation="portrait" xlink:type="simple"/></fig><table-wrap position="float" orientation="portrait" id="T2"><label>Table 2.</label><caption><p>Tabular Key of the Northeast Pacific Species of <italic><tp:taxon-name>Stylaster</tp:taxon-name></italic> (AI= Aleutian Islands, BB=Bowers Bank, PB=Petrel Bank, GOA=Gulf of Alaska, CS=Cyclosystem, PS=Pseudosepta, GS=gastrostyle, DP=Dactylopore)</p></caption><table><tbody><tr><th rowspan="1" colspan="1"/><th rowspan="1" colspan="1"><italic><tp:taxon-name>Stylaster brochi</tp:taxon-name></italic></th><th rowspan="1" colspan="1"><italic><tp:taxon-name>Stylaster stejnegeri</tp:taxon-name></italic></th><th rowspan="1" colspan="1"><italic><tp:taxon-name>Stylaster verrillii</tp:taxon-name></italic></th><th rowspan="1" colspan="1"><italic><tp:taxon-name>Stylaster repandus</tp:taxon-name></italic></th><th rowspan="1" colspan="1"><italic><tp:taxon-name>Stylaster venustus</tp:taxon-name></italic></th><th rowspan="1" colspan="1"><italic><tp:taxon-name>Stylaster californicus</tp:taxon-name></italic></th><th rowspan="1" colspan="1"><italic><tp:taxon-name>Stylaster campylecus</tp:taxon-name></italic></th><th rowspan="1" colspan="1"><italic><tp:taxon-name>Stylaster leptostylus</tp:taxon-name></italic></th><th rowspan="1" colspan="1"><italic><tp:taxon-name>Stylaster trachystomus</tp:taxon-name></italic></th><th rowspan="1" colspan="1"><italic><tp:taxon-name>Stylaster parageus parageus</tp:taxon-name></italic></th><th rowspan="1" colspan="1"><italic><tp:taxon-name>Stylaster parageus columbiensis</tp:taxon-name></italic></th><th rowspan="1" colspan="1"><italic><tp:taxon-name>Stylaster alaskanus</tp:taxon-name></italic></th><th rowspan="1" colspan="1"><italic><tp:taxon-name>Stylaster elassotomus</tp:taxon-name></italic></th></tr><tr><td rowspan="1" colspan="1">Colony: Shape; Branching</td><td rowspan="1" colspan="1">Planar to bushy; Branch tips blunt</td><td rowspan="1" colspan="1">Arborescent; Branch tips blunt</td><td rowspan="1" colspan="1">Arborescent; Branch tips blunt</td><td rowspan="1" colspan="1">Lamellar (solid)</td><td rowspan="1" colspan="1">Planar to slightly bushy; Slender, blunt</td><td rowspan="1" colspan="1">Arborescent, large; Blunt tipped</td><td rowspan="1" colspan="1">Planar; Delicate</td><td rowspan="1" colspan="1">Planar, dichotomous; Delicate</td><td rowspan="1" colspan="1">Planar; Delicate branches</td><td rowspan="1" colspan="1">Bushy (multi-flabellate); Verydelicate</td><td rowspan="1" colspan="1">Bushy; Delicate</td><td rowspan="1" colspan="1">Planar; Branches forming sieve-like reticulum</td><td rowspan="1" colspan="1">Bushy; Delicate</td></tr><tr><td rowspan="1" colspan="1">Coenosteal Color</td><td rowspan="1" colspan="1">Orange</td><td rowspan="1" colspan="1">Orange, Pink</td><td rowspan="1" colspan="1">Light orange</td><td rowspan="1" colspan="1">Light orange, pink</td><td rowspan="1" colspan="1">Violet, Pink</td><td rowspan="1" colspan="1">Rose, red, purple</td><td rowspan="1" colspan="1">White, orange, pink</td><td rowspan="1" colspan="1">White</td><td rowspan="1" colspan="1">Pale orange, pink</td><td rowspan="1" colspan="1">White</td><td rowspan="1" colspan="1">White</td><td rowspan="1" colspan="1">Orange, pink, white</td><td rowspan="1" colspan="1">White</td></tr><tr><td rowspan="1" colspan="1">Spionid Worm Tubes</td><td rowspan="1" colspan="1">Present</td><td rowspan="1" colspan="1">Present</td><td rowspan="1" colspan="1">Present</td><td rowspan="1" colspan="1">Present</td><td rowspan="1" colspan="1">Present</td><td rowspan="1" colspan="1">Present</td><td rowspan="1" colspan="1">Absent</td><td rowspan="1" colspan="1">Absent</td><td rowspan="1" colspan="1">Common</td><td rowspan="1" colspan="1">Common</td><td rowspan="1" colspan="1">Absent</td><td rowspan="1" colspan="1">Absent</td><td rowspan="1" colspan="1">Absent</td></tr><tr><td rowspan="1" colspan="1">Arrangement of Cyclosystems</td><td rowspan="1" colspan="1">All sides of branch</td><td rowspan="1" colspan="1">All sides of branch</td><td rowspan="1" colspan="1">All sides of branches</td><td rowspan="1" colspan="1">Transverse rows</td><td rowspan="1" colspan="1">All sides of branches</td><td rowspan="1" colspan="1">All sides of branches</td><td rowspan="1" colspan="1">Branch edges and anterior face</td><td rowspan="1" colspan="1">Branch edges and anterior face</td><td rowspan="1" colspan="1">Branch edges and anterior face</td><td rowspan="1" colspan="1">Branch edges and anterior face</td><td rowspan="1" colspan="1">Branch edges and anterior face</td><td rowspan="1" colspan="1">Only on branch edges</td><td rowspan="1" colspan="1">Only on branch edges</td></tr><tr><td rowspan="1" colspan="1">Cyclosystems:  Shape and Size</td><td rowspan="1" colspan="1">Circular; 0.9-1.1 mm</td><td rowspan="1" colspan="1">Circular; 1.0-1.2 mm</td><td rowspan="1" colspan="1">Circular; 1.0-1.2 mm</td><td rowspan="1" colspan="1">Circular; 1.0-1.15 mm</td><td rowspan="1" colspan="1">Polygonal, raised; 0.7-0.9  mm</td><td rowspan="1" colspan="1">Circular or irregular; 0.7-1.0 mm</td><td rowspan="1" colspan="1">Variable, slightly flared; 1.0-1.3 mm</td><td rowspan="1" colspan="1">Circular; 1.0-1.1 mm</td><td rowspan="1" colspan="1">Asymmetrical, slightly curved; Not visible</td><td rowspan="1" colspan="1">Circular; 0.9-1.0 mm</td><td rowspan="1" colspan="1">Circular to elliptical; 1.1-1.5 mm</td><td rowspan="1" colspan="1">Circular to irregular; 0.9-1.3 mm</td><td rowspan="1" colspan="1">Circular to elliptical; 1.0-1.2 mm</td></tr><tr><td rowspan="1" colspan="1">Gastropore Tube:  Shape;  Visibility  of GS Tip</td><td rowspan="1" colspan="1">Cylindrical, curved; Difficult to see</td><td rowspan="1" colspan="1">Cylindrical, curved; Not visible</td><td rowspan="1" colspan="1">Straight rounded upper, cylindrical lower); Visible</td><td rowspan="1" colspan="1">Funnel-shaped, straight; Visible</td><td rowspan="1" colspan="1">Straight rounded upper, cylindrical lower); Visible</td><td rowspan="1" colspan="1">Straight, funnel-shaped; Visible</td><td rowspan="1" colspan="1">Cylindrical, curved; Difficult</td><td rowspan="1" colspan="1">Funnel-shaped above, cylindrical below; Visible</td><td rowspan="1" colspan="1">Funnel-shaped above, cylindrical below; Visible</td><td rowspan="1" colspan="1">Cylindrical, curved; Not visible</td><td rowspan="1" colspan="1">Funnel-shaped upper, cylindrical lower;Visible</td><td rowspan="1" colspan="1">Cylindrical, straight; Easilyvisible</td><td rowspan="1" colspan="1">Cylindrical, curved; Rarely seen</td></tr><tr><td rowspan="1" colspan="1">Ring  Palisade</td><td rowspan="1" colspan="1">Absent or rudimentary</td><td rowspan="1" colspan="1">Absent</td><td rowspan="1" colspan="1">Robust</td><td rowspan="1" colspan="1">Rudimentary</td><td rowspan="1" colspan="1">Robust</td><td rowspan="1" colspan="1">Present</td><td rowspan="1" colspan="1">Absent to rudimentary</td><td rowspan="1" colspan="1">Absent</td><td rowspan="1" colspan="1">Rudimentary</td><td rowspan="1" colspan="1">Well-developed</td><td rowspan="1" colspan="1">Well-developed</td><td rowspan="1" colspan="1">Well-developed</td><td rowspan="1" colspan="1">Rudimentary</td></tr><tr><td rowspan="1" colspan="1">Dactylopores/Cyclosystem; Supernumerary Dactylopores</td><td rowspan="1" colspan="1">6-13  (x=9.22); Common</td><td rowspan="1" colspan="1">5-11 (x=6.46); Common</td><td rowspan="1" colspan="1">5-10 (x=7.10); Absent</td><td rowspan="1" colspan="1">1-11 (x=3.94); Absent</td><td rowspan="1" colspan="1">4-8 (x=5.70); Absent</td><td rowspan="1" colspan="1">3-8 (x=5.52); Common</td><td rowspan="1" colspan="1">7-17 (x=11.94); Absent</td><td rowspan="1" colspan="1">7-12 (x=9.76); Absent</td><td rowspan="1" colspan="1">8-18 (x=11.82); Rare</td><td rowspan="1" colspan="1">5-11 (x=8.54); Rare</td><td rowspan="1" colspan="1">6-13 (x=9.38); Rare</td><td rowspan="1" colspan="1">7-14 (x=11.30); Absent</td><td rowspan="1" colspan="1">11-17 (x=14.40); Common</td></tr><tr><td rowspan="1" colspan="1">Dactylostyles</td><td rowspan="1" colspan="1">Rudimentary</td><td rowspan="1" colspan="1">Rudimentary</td><td rowspan="1" colspan="1">Robust</td><td rowspan="1" colspan="1">Robust</td><td rowspan="1" colspan="1">Robust</td><td rowspan="1" colspan="1">Robust</td><td rowspan="1" colspan="1">Rudimentary</td><td rowspan="1" colspan="1">Moderate</td><td rowspan="1" colspan="1">Rudimentary</td><td rowspan="1" colspan="1">Well-developed</td><td rowspan="1" colspan="1">Well-developed</td><td rowspan="1" colspan="1">Rudimentary</td><td rowspan="1" colspan="1">Rudimentary</td></tr><tr><td rowspan="1" colspan="1">Ampullae: Female; Male</td><td rowspan="1" colspan="1">Superficial; Partially internal</td><td rowspan="1" colspan="1">Superficial, ridged; Unknown</td><td rowspan="1" colspan="1">Bothinternal</td><td rowspan="1" colspan="1">Superficial; Primarily internal</td><td rowspan="1" colspan="1">Bothinternal</td><td rowspan="1" colspan="1">Bothinternal</td><td rowspan="1" colspan="1">Bothsuperficial</td><td rowspan="1" colspan="1">Bothsuperficial</td><td rowspan="1" colspan="1">Superficial, papillose; Superficial</td><td rowspan="1" colspan="1">Superficial; Partially internal</td><td rowspan="1" colspan="1">Both superficial</td><td rowspan="1" colspan="1">Superficial, ridged; Superficial</td><td rowspan="1" colspan="1">Unknown; Superficial</td></tr><tr><td rowspan="1" colspan="1">Other Characters</td><td rowspan="1" colspan="1">Pseudosepta of variable width</td><td rowspan="1" colspan="1">Coenosteal papillae common</td><td rowspan="1" colspan="1">Coenosteal papillae common</td><td rowspan="1" colspan="1"/><td rowspan="1" colspan="1">Coenosteal papillae common; Cssoccasionally linked</td><td rowspan="1" colspan="1">Coenosteal papillae common; Css often linked</td><td rowspan="1" colspan="1">Coenosteal strips linear near css</td><td rowspan="1" colspan="1"/><td rowspan="1" colspan="1">Ps porous and wide; Coenosteal ridges</td><td rowspan="1" colspan="1">Gastropores only 0.25-0.30 mm in diameter</td><td rowspan="1" colspan="1">Gastropores 0.45-0.50 mm in diameter</td><td rowspan="1" colspan="1">Coenosteal papillae occassionally</td><td rowspan="1" colspan="1">Dactylotomes very shallow</td></tr></tbody></table></table-wrap></tp:treatment-sec></tp:taxon-treatment>
