# Supplementary material for: A Revision of the Stylasteridae (Cnidaria, Hydrozoa, Filifera) from Alaska and Adjacent Waters
Source: Zookeys. 2011 Dec 22;(158):1–88. doi: 10.3897/zookeys.158.1910 (PMC3253626; doi:10.3897/zookeys.158.1910)
Supplement: XML Treatment for Stylaster alaskanus [file zookeys.158.1910-treatment22.xml]

<!DOCTYPE tp:taxon-treatment
  PUBLIC "-//TaxonX//DTD Taxonomic Treatment Publishing DTD v0 20100105//EN" "tax-treatment-NSO.dtd">
<tp:taxon-treatment xmlns:tp="http://www.plazi.org/taxpub"><tp:treatment-meta><mixed-citation publication-type="journal"><person-group><name><surname>Cairns</surname><given-names>Stephen D.</given-names></name><name><surname>Lindner</surname><given-names>Alberto</given-names></name></person-group><article-title>A Revision of the Stylasteridae (Cnidaria, Hydrozoa, Filifera) from Alaska and Adjacent Waters</article-title><source>Zookeys</source><day>22</day><month>12</month><year>2011</year><volume>2011</volume><issue>158</issue><fpage>1</fpage><lpage>88</lpage><pub-id pub-id-type="doi">10.3897/zookeys.158.1910</pub-id></mixed-citation></tp:treatment-meta><tp:nomenclature><tp:taxon-name>
                            <tp:taxon-name-part taxon-name-part-type="genus">Stylaster</tp:taxon-name-part>
                            <tp:taxon-name-part taxon-name-part-type="species">alaskanus</tp:taxon-name-part>
                        <object-id xmlns:xlink="http://www.w3.org/1999/xlink" xlink:type="simple">http://species-id.net/wiki/Stylaster_alaskanus</object-id>
                        </tp:taxon-name><tp:taxon-authority>Fisher, 1938</tp:taxon-authority><xref ref-type="fig" rid="F21">Figs 21E–G</xref><xref ref-type="fig" rid="F24">24A–M</xref><tp:nomenclature-citation-list><tp:nomenclature-citation><tp:taxon-name>Stylaster gemmascens alaskanus</tp:taxon-name><comment> Fisher, 1938: 500–502, pl. 47–48, pl. 54, fig. 2.—<xref ref-type="bibr" rid="B7">Boschma 1957</xref>: 11.</comment></tp:nomenclature-citation><tp:nomenclature-citation><tp:taxon-name>Stylaster cancellatus</tp:taxon-name><comment> Fisher, 1938: 502–503, pl. 35, figs 2–2c, pl. 39–40.—<xref ref-type="bibr" rid="B7">Boschma 1957</xref>: 4.—<xref ref-type="bibr" rid="B16">Cairns 1983b</xref>: 430 (listed).—<xref ref-type="bibr" rid="B33">Heifetz 2002</xref>: 22 (listed).—<xref ref-type="bibr" rid="B55">Wing and Barnard 2004</xref>: 11, 27, fig. 33.—<xref ref-type="bibr" rid="B34">Heifetz et al. 2005</xref>: 22, 134, 137 (listed).—<xref ref-type="bibr" rid="B48">Stone and Shotwell 2007</xref>: 108 (listed).—<xref ref-type="bibr" rid="B14">Brooke and Stone 2007</xref>: 525–530, fig. 2D, 3B.—Jameison et al. 2007: 224 (listed).—<xref ref-type="bibr" rid="B40">Lindner et al. 2008</xref>: 3, supplemental Table S1: 2 (phylogeny and DNA sequence).</comment></tp:nomenclature-citation><tp:nomenclature-citation><tp:taxon-name>Stylaster alaskanus</tp:taxon-name><comment>: <xref ref-type="bibr" rid="B16">Cairns 1983b</xref>: 430 (elevation to species rank).—<xref ref-type="bibr" rid="B55">Wing and Barnard 2004</xref>: 11, 27.—<xref ref-type="bibr" rid="B48">Stone and Shotwell 2007</xref>: 108 (listed).</comment></tp:nomenclature-citation><tp:nomenclature-citation><tp:taxon-name>Stylaster alaskana</tp:taxon-name><comment>: <xref ref-type="bibr" rid="B34">Heifetz et al. 2005</xref>: 133 (listed).—Jameison et al. 2007: 224 (listed but misspelled).</comment></tp:nomenclature-citation></tp:nomenclature-citation-list></tp:nomenclature><tp:treatment-sec sec-type="Type material"><title>Type material.</title><p><italic><tp:taxon-name>Stylaster gemmascens alaskanus</tp:taxon-name></italic>: Holotype, <italic>Alb</italic>-3480, 1 dry male branch fragment 4.5 cm in length, USNM 43269 (<xref ref-type="fig" rid="F21">Fig. 21E</xref>); 5 (perhaps one broken from the four mentioned by Fisher) dry paratype branches (2 female, 2 male, 1 indet.), and SEM stubs 1511–12, <italic>Alb</italic>-3480, USNM 86006. <bold>Type locality.</bold> <italic>Alb</italic>-3480: <named-content xmlns:xlink="http://www.w3.org/1999/xlink" content-type="dwc:verbatimCoordinates" xlink:type="simple">52°06'N, 171°45'W</named-content> (Amukta Pass, Aleutian Islands), 518 m.
                        </p><p><italic><tp:taxon-name>Stylaster cancellatus</tp:taxon-name></italic>: Holotype, <italic>Alb</italic>-3480, 1 dry female branch fragment 9 cm in height, and SEM stub 1509, USNM 43267 (<xref ref-type="fig" rid="F21">Fig. 21F</xref>); 7 dry paratype branches (2 female, 5 male), and SEM stub 1510, <italic>Alb</italic>-3480, USNM 86005. <bold>Type locality.</bold> <italic>Alb</italic>-3480: <named-content xmlns:xlink="http://www.w3.org/1999/xlink" content-type="dwc:verbatimCoordinates" xlink:type="simple">52°06'N, 171°45'W</named-content> (Amukta Pass, Aleutian Islands), 518 m.
                        </p></tp:treatment-sec><tp:treatment-sec sec-type="Material examined"><title>Material examined.</title><p>Types of <italic><tp:taxon-name>Stylaster alaskanus</tp:taxon-name></italic> and <italic><tp:taxon-name>Stylaster cancellatus</tp:taxon-name></italic>; <italic>Alaskan Leader</italic> 35, <named-content xmlns:xlink="http://www.w3.org/1999/xlink" content-type="dwc:verbatimCoordinates" xlink:type="simple">51°50.9'N, 175°08'W</named-content>, 178–365 m, 14 Jun 2002, 1 male, AB02–31;<italic>MF</italic> 833–38, <named-content xmlns:xlink="http://www.w3.org/1999/xlink" content-type="dwc:verbatimCoordinates" xlink:type="simple">51°42'54"N, 178°51'30"W</named-content>, 582 m, 3 Aug 1983, 2 female, USNM 96526; <italic>MF</italic> 833–56, off Great Sitkin I., 249 m, 6 Aug 1983, 2 male, USNM 77045; <italic>Alaska Sea</italic>, <named-content xmlns:xlink="http://www.w3.org/1999/xlink" content-type="dwc:verbatimCoordinates" xlink:type="simple">52°09'24"N, 173°44'19"E</named-content>, 318 m, 5 Feb 2000, 1 indet., USNM 1122566; <italic>Alb</italic>-3480, see above, 8 female and 1 male (non-type), USNM 76722; <italic>Dominator</italic> 971–135, <named-content xmlns:xlink="http://www.w3.org/1999/xlink" content-type="dwc:verbatimCoordinates" xlink:type="simple">51°37'22"N, 178°26'28"W</named-content>, 163 m, 14 Jul 1997, 2 female, USNM 1123365; <italic>Dominator</italic> 971–201, <named-content xmlns:xlink="http://www.w3.org/1999/xlink" content-type="dwc:verbatimCoordinates" xlink:type="simple">51°54'28"N, 175°49'00"E</named-content>, 378 m, 1 Aug 1997, 1 indet., USNM 1123361; <italic>Ocean Olympic</italic>, <named-content xmlns:xlink="http://www.w3.org/1999/xlink" content-type="dwc:verbatimCoordinates" xlink:type="simple">52°04.78'N, 177°13.39'E</named-content>, 256 m, 1 female, AB00–57; <italic>Pacific Knight</italic> 941–204, <named-content xmlns:xlink="http://www.w3.org/1999/xlink" content-type="dwc:verbatimCoordinates" xlink:type="simple">53°06'N, 171°42'E</named-content>, 455 m, 31 Jul 1994, 4 female some in alcohol, USNM 96246 and 1123533; <italic>Sea Storm</italic> 36, <named-content xmlns:xlink="http://www.w3.org/1999/xlink" content-type="dwc:verbatimCoordinates" xlink:type="simple">53°05'45"N, 171°41'56"E</named-content>, 453–458 m, 19 Jun 2002, 1 female, 1 male, USNM 1123277–78; <italic>Sea Storm</italic> 108, <named-content xmlns:xlink="http://www.w3.org/1999/xlink" content-type="dwc:verbatimCoordinates" xlink:type="simple">52°11'32"N, 175°16'54"W</named-content>, 208–215 m, 8 Jul 2002, 1 indet. in alcohol, USNM 1027822; <italic>Sea Storm</italic> 138, <named-content xmlns:xlink="http://www.w3.org/1999/xlink" content-type="dwc:verbatimCoordinates" xlink:type="simple">52°13'50"N, 175°24.2'E</named-content>, 146 m, 16 Jul 2002, 2 female, 2 male, USNM 1122766–68, 1122898; <italic>Sea Storm</italic> 148, <named-content xmlns:xlink="http://www.w3.org/1999/xlink" content-type="dwc:verbatimCoordinates" xlink:type="simple">52°28'16"N, 173°29'35"W</named-content>, 194 m, 21 Jul 2002, 2 female, USNM 1122757; <italic>Shishaldin</italic>, <named-content xmlns:xlink="http://www.w3.org/1999/xlink" content-type="dwc:verbatimCoordinates" xlink:type="simple">54°24'04"N, 177°37'43"E</named-content>, 154 m, 9 <!--PageBreak--><!--PageBreak-->Feb 2000, 1 female, USNM 1122533; <italic>Shishaldin</italic>, <named-content xmlns:xlink="http://www.w3.org/1999/xlink" content-type="dwc:verbatimCoordinates" xlink:type="simple">54°24'03"N, 179°36'11"E</named-content>, 313 m, 25 Feb 2000, 4 indet., USNM 1122532; McClusky, coll., <named-content xmlns:xlink="http://www.w3.org/1999/xlink" content-type="dwc:verbatimCoordinates" xlink:type="simple">52°01'47"N, 179°56'14"W</named-content>, 362 m, 5 May 2000, 1 female, USNM 1122454; McClusky, coll., <named-content xmlns:xlink="http://www.w3.org/1999/xlink" content-type="dwc:verbatimCoordinates" xlink:type="simple">51°17'58"N, 179°00'48"E</named-content>, 265 m, 25 May 2000, 3 male, USNM 1122455 and AB01–92; University of Washington, <named-content xmlns:xlink="http://www.w3.org/1999/xlink" content-type="dwc:verbatimCoordinates" xlink:type="simple">51°32'N, 179°15'W</named-content>, 278–289 m, 1 Sep 1968, 4 male, USNM 76632 and 96530; A. Vatter, coll., <named-content xmlns:xlink="http://www.w3.org/1999/xlink" content-type="dwc:verbatimCoordinates" xlink:type="simple">52°04'25"N, 177°11'00"E</named-content>, depth unknown, 1 male, USNM 1122466.
                        </p></tp:treatment-sec><tp:treatment-sec sec-type="Description"><title>Description.</title><p>Colonies uniplanar or multiplanar, additional flabella usually oriented perpendicular to original flabellum. Branches highly anastomotic, smooth large-diameter branches forming a framework for infilling by smaller-diameter branches, resulting is a sieve-like reticulum (<xref ref-type="fig" rid="F21">Fig. 21G</xref>). Largest colony (USNM 1122768) 28 cm in height, having a massive, dense basal branch diameter of 5 cm. Distal branches circular to rectangular in cross section. Spionid worm tubes do not occur in this species. Coenosteum reticulate-granular in texture, the coenosteal strips 50–60 µm wide, bordered by short slits 6–8 µm wide; strips covered with small granules 6–7 µm in width; strips arranged linearly adjacent to cyclosystems. In some colonies, such as the type of <italic><tp:taxon-name>Stylaster alaskanus</tp:taxon-name></italic>, linearly arranged, apically perforate processes up to 0.2 mm tall (<xref ref-type="fig" rid="F24">Figs 24D–E, J</xref>) occur on coenosteum, these structures of unknown function. Coenosteum light orange, pink, or white.
                        </p><p>Cyclosystems circular, elliptical or irregular in shape, 0.9–1.3 mm in greater diameter, occurring exclusively on branch edges; gastropores circular, 0.40–0.45 mm in diameter. Gastropore tubes straight and funnel-shaped, having a well-developed ring palisade (<xref ref-type="fig" rid="F24">Fig. 24G</xref>) composed of rounded elements about 40 µm in diameter. Gastrostyles slender and pointed, up to 0.5 mm in height, the gastrostyle tip easily seen when viewed from above. Very rarely two gastrostyles may be present in one gastropore tube.
                        </p><p>Dactylotomes 80–85 µm in width; dactylostyles inconspicuous. Range of dactylopores per cyclosystem 7–14 (n = 50, average = 11.30 (σ = 1.57), and mode = 13). Supernumerary dactylopores absent. Pseudosepta of cyclosystems usually only slightly exsert, but if two cyclosystems are in close proximity, pseudosepta may become quite exsert. Pseudosepta of uniform thickness; diastemas, if present at all, are narrow.</p><p>Female ampullae (<xref ref-type="fig" rid="F24">Fig. 24D–E, K–L</xref>) prominent hemispheres up to 0.9 mm in diameter, often bearing several low ridges or short spines; lateral efferent pore about 0.25 mm in diameter. Male ampullae (<xref ref-type="fig" rid="F24">Fig. 24A</xref>–B, J, M) superficial, densely clustered, and also irregular in shape, up to 0.60 mm in diameter, each with a small efferent pore 40–60 µm in diameter. Efferent pores sometimes at the apex of a small curved spine.
                        </p></tp:treatment-sec><tp:treatment-sec sec-type="Remarks"><title>Remarks.</title><p>Originally described as a subspecies of <italic><tp:taxon-name>Stylaster gemmascens</tp:taxon-name></italic> by <xref ref-type="bibr" rid="B28">Fisher (1938)</xref>, <xref ref-type="bibr" rid="B16">Cairns (1983b)</xref> later raised <italic>alaskanus</italic> to species status. Herein it is synonymized with <italic><tp:taxon-name>Stylaster cancellatus</tp:taxon-name></italic>, but since it has page priority in <xref ref-type="bibr" rid="B28">Fisher (1938)</xref>, <italic><tp:taxon-name>Stylaster alaskanus</tp:taxon-name></italic> is considered to be the senior synonym (see synonymy above). The types of <italic><tp:taxon-name>Stylaster alaskanus</tp:taxon-name></italic> differ from most other specimens assigned to this species in having numerous coenosteal papillae, called “thorny outgrowths” by <xref ref-type="bibr" rid="B28">Fisher (1938</xref>: 501), which are often aligned in short ridges. Also, the coenosteum is white and the branches of the type series do not anastomose. However, all these differences are considered to be intraspecific variation, as some other specimen<!--PageBreak-->s assigned to this species have a white corallum, and small colonies, like the types of <italic><tp:taxon-name>Stylaster alaskanus</tp:taxon-name></italic>, usually do not have anastomosing branches. Furthermore, rarely some coralla of “<italic>cancellatus</italic>” have coenosteal papillae, which may be a reaction to an unfavorable environmental habitat. Thus, the type series of <italic><tp:taxon-name>Stylaster alaskanus</tp:taxon-name></italic>, which was collected at the same station as the type of <italic><tp:taxon-name>Stylaster cancellatus</tp:taxon-name></italic>, is considered to be a somewhat aberrant specimen of what was more widely known as <italic><tp:taxon-name>Stylaster cancellatus</tp:taxon-name></italic>. A similarly shaped, sieve-like, reticulate colony is known for <italic><tp:taxon-name>Errinopsis reticulum</tp:taxon-name></italic> Broch, 1951, however, in that species the reticulum is composed of equally-sized branches, whereas in <italic><tp:taxon-name>Stylaster alaskanus</tp:taxon-name></italic> the reticulum is composed of thick and thin branches. <italic><tp:taxon-name>Stylaster alaskanus</tp:taxon-name></italic> is distinguished from all other species in its group by having a corallum shaped as a sieve-like reticulum. It is further distinguished from those Alaskan species of group C by having ridged female ampullae (<xref ref-type="table" rid="T2">Table 2</xref>). Among the 59 specimens examined, 25 are female, 22 male, and 12 indeterminate, a fairly even sex ratio.
                        </p></tp:treatment-sec><tp:treatment-sec sec-type="Distribution"><title>Distribution.</title><p>Known from throughout Aleutian Islands from west of Attu Island to Amukta Pass, including Bowers Bank; 146-582 m.</p><fig id="F24" position="float" orientation="portrait"><label>Figure 24.</label><caption><p><italic><tp:taxon-name>Stylaster alaskanus</tp:taxon-name></italic>, <bold>A–C, M</bold> male paratype of <italic><tp:taxon-name>Stylaster cancellatus</tp:taxon-name></italic>, USNM 86005 <bold>D–E, H, J, L</bold> female paratype of <italic><tp:taxon-name>Stylaster gemmascens alaskanus</tp:taxon-name></italic>, USNM 86006, <bold>F–G, I, K</bold> holotype (female) of <italic><tp:taxon-name>Stylaster cancellatus</tp:taxon-name></italic>, USNM 43267: <bold>A</bold> stereo view of branch tip with male ampullae <bold>B–C, J</bold> cyclosystems and male ampullae <bold>D</bold> stereo view of cyclosystem and female ampulla with a distinct efferent pore <bold>E</bold> cyclosystem and female ampulla <bold>F</bold> coenosteal texture <bold>G</bold> stereo view of gastrostyle and ring palisade <bold>H</bold> a cyclosystem <bold>I</bold> rudimentary dactylostyle <bold>K–L</bold> female ampullae <bold>M</bold> cluster of male ampullae.</p></caption><graphic xmlns:xlink="http://www.w3.org/1999/xlink" xlink:href="ZooKeys-158-001-g024.jpg" position="float" orientation="portrait" xlink:type="simple"/></fig></tp:treatment-sec><tp:treatment-sec><!--Section generated to contain objects referenced in tp:taxon-treatment.--><fig id="F21" position="float" orientation="portrait"><label>Figure 21.</label><caption><p>Color figures of skeleton of various Alaskan stylasterids: <bold>A</bold> <italic><tp:taxon-name>Stylaster parageus parageus</tp:taxon-name></italic>, <bold>B</bold> <italic><tp:taxon-name>Stylaster parageus columbiensis</tp:taxon-name></italic> <bold>C</bold> <italic><tp:taxon-name>Stylaster elassotomus</tp:taxon-name></italic> <bold>D</bold> <italic><tp:taxon-name>Stylaster crassiseptum</tp:taxon-name></italic> <bold>E–G</bold> <italic><tp:taxon-name>Stylaster alaskanus</tp:taxon-name></italic>. <bold>A</bold> holotype, USNM 42871 <bold>B</bold> holotype, USNM 1122462 <bold>C</bold> holotype, USNM 43268 <bold>D</bold> holotype, USNM 1122531 <bold>E</bold> holotype of <italic><tp:taxon-name>Stylaster gemmascens alaskanus</tp:taxon-name></italic>, USNM 43269 <bold>F</bold> holotype of <italic><tp:taxon-name>Stylaster cancellatus</tp:taxon-name></italic>, USNM 43267 <bold>G</bold> large colony, USNM 1122454.</p></caption><graphic xmlns:xlink="http://www.w3.org/1999/xlink" xlink:href="ZooKeys-158-001-g021.jpg" position="float" orientation="portrait" xlink:type="simple"/></fig><table-wrap position="float" orientation="portrait" id="T2"><label>Table 2.</label><caption><p>Tabular Key of the Northeast Pacific Species of <italic><tp:taxon-name>Stylaster</tp:taxon-name></italic> (AI= Aleutian Islands, BB=Bowers Bank, PB=Petrel Bank, GOA=Gulf of Alaska, CS=Cyclosystem, PS=Pseudosepta, GS=gastrostyle, DP=Dactylopore)</p></caption><table><tbody><tr><th rowspan="1" colspan="1"/><th rowspan="1" colspan="1"><italic><tp:taxon-name>Stylaster brochi</tp:taxon-name></italic></th><th rowspan="1" colspan="1"><italic><tp:taxon-name>Stylaster stejnegeri</tp:taxon-name></italic></th><th rowspan="1" colspan="1"><italic><tp:taxon-name>Stylaster verrillii</tp:taxon-name></italic></th><th rowspan="1" colspan="1"><italic><tp:taxon-name>Stylaster repandus</tp:taxon-name></italic></th><th rowspan="1" colspan="1"><italic><tp:taxon-name>Stylaster venustus</tp:taxon-name></italic></th><th rowspan="1" colspan="1"><italic><tp:taxon-name>Stylaster californicus</tp:taxon-name></italic></th><th rowspan="1" colspan="1"><italic><tp:taxon-name>Stylaster campylecus</tp:taxon-name></italic></th><th rowspan="1" colspan="1"><italic><tp:taxon-name>Stylaster leptostylus</tp:taxon-name></italic></th><th rowspan="1" colspan="1"><italic><tp:taxon-name>Stylaster trachystomus</tp:taxon-name></italic></th><th rowspan="1" colspan="1"><italic><tp:taxon-name>Stylaster parageus parageus</tp:taxon-name></italic></th><th rowspan="1" colspan="1"><italic><tp:taxon-name>Stylaster parageus columbiensis</tp:taxon-name></italic></th><th rowspan="1" colspan="1"><italic><tp:taxon-name>Stylaster alaskanus</tp:taxon-name></italic></th><th rowspan="1" colspan="1"><italic><tp:taxon-name>Stylaster elassotomus</tp:taxon-name></italic></th></tr><tr><td rowspan="1" colspan="1">Colony: Shape; Branching</td><td rowspan="1" colspan="1">Planar to bushy; Branch tips blunt</td><td rowspan="1" colspan="1">Arborescent; Branch tips blunt</td><td rowspan="1" colspan="1">Arborescent; Branch tips blunt</td><td rowspan="1" colspan="1">Lamellar (solid)</td><td rowspan="1" colspan="1">Planar to slightly bushy; Slender, blunt</td><td rowspan="1" colspan="1">Arborescent, large; Blunt tipped</td><td rowspan="1" colspan="1">Planar; Delicate</td><td rowspan="1" colspan="1">Planar, dichotomous; Delicate</td><td rowspan="1" colspan="1">Planar; Delicate branches</td><td rowspan="1" colspan="1">Bushy (multi-flabellate); Verydelicate</td><td rowspan="1" colspan="1">Bushy; Delicate</td><td rowspan="1" colspan="1">Planar; Branches forming sieve-like reticulum</td><td rowspan="1" colspan="1">Bushy; Delicate</td></tr><tr><td rowspan="1" colspan="1">Coenosteal Color</td><td rowspan="1" colspan="1">Orange</td><td rowspan="1" colspan="1">Orange, Pink</td><td rowspan="1" colspan="1">Light orange</td><td rowspan="1" colspan="1">Light orange, pink</td><td rowspan="1" colspan="1">Violet, Pink</td><td rowspan="1" colspan="1">Rose, red, purple</td><td rowspan="1" colspan="1">White, orange, pink</td><td rowspan="1" colspan="1">White</td><td rowspan="1" colspan="1">Pale orange, pink</td><td rowspan="1" colspan="1">White</td><td rowspan="1" colspan="1">White</td><td rowspan="1" colspan="1">Orange, pink, white</td><td rowspan="1" colspan="1">White</td></tr><tr><td rowspan="1" colspan="1">Spionid Worm Tubes</td><td rowspan="1" colspan="1">Present</td><td rowspan="1" colspan="1">Present</td><td rowspan="1" colspan="1">Present</td><td rowspan="1" colspan="1">Present</td><td rowspan="1" colspan="1">Present</td><td rowspan="1" colspan="1">Present</td><td rowspan="1" colspan="1">Absent</td><td rowspan="1" colspan="1">Absent</td><td rowspan="1" colspan="1">Common</td><td rowspan="1" colspan="1">Common</td><td rowspan="1" colspan="1">Absent</td><td rowspan="1" colspan="1">Absent</td><td rowspan="1" colspan="1">Absent</td></tr><tr><td rowspan="1" colspan="1">Arrangement of Cyclosystems</td><td rowspan="1" colspan="1">All sides of branch</td><td rowspan="1" colspan="1">All sides of branch</td><td rowspan="1" colspan="1">All sides of branches</td><td rowspan="1" colspan="1">Transverse rows</td><td rowspan="1" colspan="1">All sides of branches</td><td rowspan="1" colspan="1">All sides of branches</td><td rowspan="1" colspan="1">Branch edges and anterior face</td><td rowspan="1" colspan="1">Branch edges and anterior face</td><td rowspan="1" colspan="1">Branch edges and anterior face</td><td rowspan="1" colspan="1">Branch edges and anterior face</td><td rowspan="1" colspan="1">Branch edges and anterior face</td><td rowspan="1" colspan="1">Only on branch edges</td><td rowspan="1" colspan="1">Only on branch edges</td></tr><tr><td rowspan="1" colspan="1">Cyclosystems:  Shape and Size</td><td rowspan="1" colspan="1">Circular; 0.9-1.1 mm</td><td rowspan="1" colspan="1">Circular; 1.0-1.2 mm</td><td rowspan="1" colspan="1">Circular; 1.0-1.2 mm</td><td rowspan="1" colspan="1">Circular; 1.0-1.15 mm</td><td rowspan="1" colspan="1">Polygonal, raised; 0.7-0.9  mm</td><td rowspan="1" colspan="1">Circular or irregular; 0.7-1.0 mm</td><td rowspan="1" colspan="1">Variable, slightly flared; 1.0-1.3 mm</td><td rowspan="1" colspan="1">Circular; 1.0-1.1 mm</td><td rowspan="1" colspan="1">Asymmetrical, slightly curved; Not visible</td><td rowspan="1" colspan="1">Circular; 0.9-1.0 mm</td><td rowspan="1" colspan="1">Circular to elliptical; 1.1-1.5 mm</td><td rowspan="1" colspan="1">Circular to irregular; 0.9-1.3 mm</td><td rowspan="1" colspan="1">Circular to elliptical; 1.0-1.2 mm</td></tr><tr><td rowspan="1" colspan="1">Gastropore Tube:  Shape;  Visibility  of GS Tip</td><td rowspan="1" colspan="1">Cylindrical, curved; Difficult to see</td><td rowspan="1" colspan="1">Cylindrical, curved; Not visible</td><td rowspan="1" colspan="1">Straight rounded upper, cylindrical lower); Visible</td><td rowspan="1" colspan="1">Funnel-shaped, straight; Visible</td><td rowspan="1" colspan="1">Straight rounded upper, cylindrical lower); Visible</td><td rowspan="1" colspan="1">Straight, funnel-shaped; Visible</td><td rowspan="1" colspan="1">Cylindrical, curved; Difficult</td><td rowspan="1" colspan="1">Funnel-shaped above, cylindrical below; Visible</td><td rowspan="1" colspan="1">Funnel-shaped above, cylindrical below; Visible</td><td rowspan="1" colspan="1">Cylindrical, curved; Not visible</td><td rowspan="1" colspan="1">Funnel-shaped upper, cylindrical lower;Visible</td><td rowspan="1" colspan="1">Cylindrical, straight; Easilyvisible</td><td rowspan="1" colspan="1">Cylindrical, curved; Rarely seen</td></tr><tr><td rowspan="1" colspan="1">Ring  Palisade</td><td rowspan="1" colspan="1">Absent or rudimentary</td><td rowspan="1" colspan="1">Absent</td><td rowspan="1" colspan="1">Robust</td><td rowspan="1" colspan="1">Rudimentary</td><td rowspan="1" colspan="1">Robust</td><td rowspan="1" colspan="1">Present</td><td rowspan="1" colspan="1">Absent to rudimentary</td><td rowspan="1" colspan="1">Absent</td><td rowspan="1" colspan="1">Rudimentary</td><td rowspan="1" colspan="1">Well-developed</td><td rowspan="1" colspan="1">Well-developed</td><td rowspan="1" colspan="1">Well-developed</td><td rowspan="1" colspan="1">Rudimentary</td></tr><tr><td rowspan="1" colspan="1">Dactylopores/Cyclosystem; Supernumerary Dactylopores</td><td rowspan="1" colspan="1">6-13  (x=9.22); Common</td><td rowspan="1" colspan="1">5-11 (x=6.46); Common</td><td rowspan="1" colspan="1">5-10 (x=7.10); Absent</td><td rowspan="1" colspan="1">1-11 (x=3.94); Absent</td><td rowspan="1" colspan="1">4-8 (x=5.70); Absent</td><td rowspan="1" colspan="1">3-8 (x=5.52); Common</td><td rowspan="1" colspan="1">7-17 (x=11.94); Absent</td><td rowspan="1" colspan="1">7-12 (x=9.76); Absent</td><td rowspan="1" colspan="1">8-18 (x=11.82); Rare</td><td rowspan="1" colspan="1">5-11 (x=8.54); Rare</td><td rowspan="1" colspan="1">6-13 (x=9.38); Rare</td><td rowspan="1" colspan="1">7-14 (x=11.30); Absent</td><td rowspan="1" colspan="1">11-17 (x=14.40); Common</td></tr><tr><td rowspan="1" colspan="1">Dactylostyles</td><td rowspan="1" colspan="1">Rudimentary</td><td rowspan="1" colspan="1">Rudimentary</td><td rowspan="1" colspan="1">Robust</td><td rowspan="1" colspan="1">Robust</td><td rowspan="1" colspan="1">Robust</td><td rowspan="1" colspan="1">Robust</td><td rowspan="1" colspan="1">Rudimentary</td><td rowspan="1" colspan="1">Moderate</td><td rowspan="1" colspan="1">Rudimentary</td><td rowspan="1" colspan="1">Well-developed</td><td rowspan="1" colspan="1">Well-developed</td><td rowspan="1" colspan="1">Rudimentary</td><td rowspan="1" colspan="1">Rudimentary</td></tr><tr><td rowspan="1" colspan="1">Ampullae: Female; Male</td><td rowspan="1" colspan="1">Superficial; Partially internal</td><td rowspan="1" colspan="1">Superficial, ridged; Unknown</td><td rowspan="1" colspan="1">Bothinternal</td><td rowspan="1" colspan="1">Superficial; Primarily internal</td><td rowspan="1" colspan="1">Bothinternal</td><td rowspan="1" colspan="1">Bothinternal</td><td rowspan="1" colspan="1">Bothsuperficial</td><td rowspan="1" colspan="1">Bothsuperficial</td><td rowspan="1" colspan="1">Superficial, papillose; Superficial</td><td rowspan="1" colspan="1">Superficial; Partially internal</td><td rowspan="1" colspan="1">Both superficial</td><td rowspan="1" colspan="1">Superficial, ridged; Superficial</td><td rowspan="1" colspan="1">Unknown; Superficial</td></tr><tr><td rowspan="1" colspan="1">Other Characters</td><td rowspan="1" colspan="1">Pseudosepta of variable width</td><td rowspan="1" colspan="1">Coenosteal papillae common</td><td rowspan="1" colspan="1">Coenosteal papillae common</td><td rowspan="1" colspan="1"/><td rowspan="1" colspan="1">Coenosteal papillae common; Cssoccasionally linked</td><td rowspan="1" colspan="1">Coenosteal papillae common; Css often linked</td><td rowspan="1" colspan="1">Coenosteal strips linear near css</td><td rowspan="1" colspan="1"/><td rowspan="1" colspan="1">Ps porous and wide; Coenosteal ridges</td><td rowspan="1" colspan="1">Gastropores only 0.25-0.30 mm in diameter</td><td rowspan="1" colspan="1">Gastropores 0.45-0.50 mm in diameter</td><td rowspan="1" colspan="1">Coenosteal papillae occassionally</td><td rowspan="1" colspan="1">Dactylotomes very shallow</td></tr></tbody></table></table-wrap></tp:treatment-sec><ref-list><ref id="B7"><mixed-citation xmlns:xlink="http://www.w3.org/1999/xlink" xlink:type="simple"><person-group><name name-style="western"><surname>Boschma</surname><given-names>H</given-names></name></person-group> (<year>1957</year>)<article-title> List of the described species of the order Stylasterina.</article-title><source>Zoologische Verhandelingen </source><volume>33</volume>: <fpage>1</fpage>-<lpage>72</lpage>.</mixed-citation></ref><ref id="B16"><mixed-citation xmlns:xlink="http://www.w3.org/1999/xlink" xlink:type="simple"><person-group><name name-style="western"><surname>Cairns</surname><given-names>SD</given-names></name></person-group> (<year>1983b</year>)<article-title> A generic revision of the Stylasterina (Coelenterata: Hydrozoa). Part 1. Description of the genera.</article-title><source>Bulletin of Marine Science </source><volume>33</volume> (<issue>2</issue>): <fpage>427</fpage>-<lpage>508</lpage>.</mixed-citation></ref><ref id="B33"><mixed-citation xmlns:xlink="http://www.w3.org/1999/xlink" xlink:type="simple"><person-group><name name-style="western"><surname>Heifetz</surname><given-names>J</given-names></name></person-group> (<year>2002</year>)<article-title> Coral in Alaska: distribution, abundance, and species associations.</article-title><source>Hydrobiologia </source><volume>471</volume>: <fpage>19</fpage>-<lpage>28</lpage>. <ext-link ext-link-type="uri" xlink:href="http://dx.doi.org/10.1023/A:1016528631593" xlink:type="simple">doi: 10.1023/A:1016528631593</ext-link></mixed-citation></ref><ref id="B55"><mixed-citation xmlns:xlink="http://www.w3.org/1999/xlink" xlink:type="simple"><person-group><name name-style="western"><surname>Wing</surname><given-names>GL</given-names></name><name name-style="western"><surname>Barnard</surname><given-names>DR</given-names></name></person-group> (<year>2004</year>)<source> A field guide to Alaskan Corals. NOAA Technical Memorandum NMFS-AFSC-146, NOAA, US Dept of Commerce, 67 pp.</source></mixed-citation></ref><ref id="B34"><mixed-citation xmlns:xlink="http://www.w3.org/1999/xlink" xlink:type="simple"><!--PageBreak--><person-group><name name-style="western"><surname>Heifetz</surname><given-names>J</given-names></name><name name-style="western"><surname>Wing</surname><given-names>BL</given-names></name><name name-style="western"><surname>Stone</surname><given-names>RP</given-names></name><name name-style="western"><surname>Malecha</surname><given-names>PW</given-names></name><name name-style="western"><surname>Courtney</surname><given-names>D</given-names></name></person-group> (<year>2005</year>)<article-title> Corals of the Aleutian Islands.</article-title><source>Fisheries Oceanography </source><volume>14</volume>: <fpage>131</fpage>-<lpage>138</lpage>. <ext-link ext-link-type="uri" xlink:href="http://dx.doi.org/10.1111/j.1365-2419.2005.00371.x" xlink:type="simple">doi: 10.1111/j.1365-2419.2005.00371.x</ext-link></mixed-citation></ref><ref id="B48"><mixed-citation xmlns:xlink="http://www.w3.org/1999/xlink" xlink:type="simple"><person-group><name name-style="western"><surname>Stone</surname><given-names>RP</given-names></name><name name-style="western"><surname>Shotwell</surname><given-names>SK</given-names></name></person-group> (<year>2007</year>)<source> State of deep coral ecosystems in the Alaskan region: Gulf of Alaska, Bering Sea and the Aleutian Islands. In: Hourigan TF et al. (Eds) The State of Deep Coral Ecosystems of the United States. NOAA Technical Memorandum CRCP-3, NOAA, Silver Spring, 65–108.</source></mixed-citation></ref><ref id="B14"><mixed-citation xmlns:xlink="http://www.w3.org/1999/xlink" xlink:type="simple"><person-group><name name-style="western"><surname>Brooke</surname><given-names>S</given-names></name><name name-style="western"><surname>Stone</surname><given-names>R</given-names></name></person-group> (<year>2007</year>)<article-title> Reproduction of deep-water hydrocorals (family Stylasteridae) from the Aleutian Islands, Alaska.</article-title><source>Bulletin of Marine Science </source><volume>81</volume> (<issue>3</issue>): <fpage>519</fpage>-<lpage>532</lpage>.</mixed-citation></ref><ref id="B40"><mixed-citation xmlns:xlink="http://www.w3.org/1999/xlink" xlink:type="simple"><person-group><name name-style="western"><surname>Lindner</surname><given-names>A</given-names></name><name name-style="western"><surname>Cairns</surname><given-names>SD</given-names></name><name name-style="western"><surname>Cunningham</surname><given-names>CW</given-names></name></person-group> (<year>2008</year>)<source> From offshore to onshore: multiple origins of shallow-water corals from deep-sea ancestors. PLoS One 3(6): e2429. </source>doi:10.1371/journal.pone.0002429</mixed-citation></ref><ref id="B28"><mixed-citation xmlns:xlink="http://www.w3.org/1999/xlink" xlink:type="simple"><person-group><name name-style="western"><surname>Fisher</surname><given-names>WK</given-names></name></person-group> (<year>1938</year>)<article-title> Hydrocorals of the North Pacific Ocean.</article-title><source>Proceedings of the United States National Museum </source><volume>84</volume> (<issue>3024</issue>): <fpage>493</fpage>-<lpage>554</lpage>. <ext-link ext-link-type="uri" xlink:href="http://dx.doi.org/10.5479/si.00963801.84-3024.493" xlink:type="simple">doi: 10.5479/si.00963801.84-3024.493</ext-link></mixed-citation></ref></ref-list></tp:taxon-treatment>
