# Supplementary material for: A Revision of the Stylasteridae (Cnidaria, Hydrozoa, Filifera) from Alaska and Adjacent Waters
Source: Zookeys. 2011 Dec 22;(158):1–88. doi: 10.3897/zookeys.158.1910 (PMC3253626; doi:10.3897/zookeys.158.1910)
Supplement: XML Treatment for Stylaster crassiseptum [file zookeys.158.1910-treatment24.xml]

<!DOCTYPE tp:taxon-treatment
  PUBLIC "-//TaxonX//DTD Taxonomic Treatment Publishing DTD v0 20100105//EN" "tax-treatment-NSO.dtd">
<tp:taxon-treatment xmlns:tp="http://www.plazi.org/taxpub"><tp:treatment-meta><mixed-citation publication-type="journal"><person-group><name><surname>Cairns</surname><given-names>Stephen D.</given-names></name><name><surname>Lindner</surname><given-names>Alberto</given-names></name></person-group><article-title>A Revision of the Stylasteridae (Cnidaria, Hydrozoa, Filifera) from Alaska and Adjacent Waters</article-title><source>Zookeys</source><day>22</day><month>12</month><year>2011</year><volume>2011</volume><issue>158</issue><fpage>1</fpage><lpage>88</lpage><pub-id pub-id-type="doi">10.3897/zookeys.158.1910</pub-id></mixed-citation></tp:treatment-meta><tp:nomenclature><tp:taxon-name>
                            <tp:taxon-name-part taxon-name-part-type="genus">Stylaster</tp:taxon-name-part>
                            <tp:taxon-name-part taxon-name-part-type="species">crassiseptum</tp:taxon-name-part>
                        <object-id xmlns:xlink="http://www.w3.org/1999/xlink" xlink:type="simple">urn:lsid:zoobank.org:act:D638F3B7-D697-40BE-B502-5D4F5F9E519B</object-id>
                        <object-id xmlns:xlink="http://www.w3.org/1999/xlink" xlink:type="simple">http://species-id.net/wiki/Stylaster_crassiseptum</object-id>
                        </tp:taxon-name><tp:taxon-authority>Lindner &amp; Cairns</tp:taxon-authority><tp:taxon-status xmlns:xlink="http://www.w3.org/1999/xlink" xlink:type="simple">sp. n.</tp:taxon-status><xref ref-type="fig" rid="F21">Figs 21D</xref><xref ref-type="fig" rid="F26">26A–J</xref></tp:nomenclature><tp:treatment-sec sec-type="Type material"><title>Type material.</title><p>Holotype: dry female branch fragment 12 cm in length, plus many smaller broken pieces, and SEM stubs 1520–1521, 1546, USNM 1122531 (<xref ref-type="fig" rid="F21">Fig. 21D</xref>). Paratypes: <italic>North Pacific</italic>, <named-content xmlns:xlink="http://www.w3.org/1999/xlink" content-type="dwc:verbatimCoordinates" xlink:type="simple">52°04'17"N, 176°59'21"E</named-content> , 366 m, date unknown, 1 female, USNM 1122511; <italic>Shishaldin</italic>, <named-content xmlns:xlink="http://www.w3.org/1999/xlink" content-type="dwc:verbatimCoordinates" xlink:type="simple">54°00'41"N, 179°46'52"E</named-content>, 291 m, 14 Mar 2000, 1 female, USNM 1122497; <italic>Shishaldin</italic>, <named-content xmlns:xlink="http://www.w3.org/1999/xlink" content-type="dwc:verbatimCoordinates" xlink:type="simple">53°56'24"N, 179°49'31"E</named-content>, 318 m, 14 Mar 2000, 1 male, and SEM stub 1522–23, USNM 1122519; <italic>Shishaldin</italic>, <named-content xmlns:xlink="http://www.w3.org/1999/xlink" content-type="dwc:verbatimCoordinates" xlink:type="simple">51°48.49'N, 174°29.92'W</named-content>, 531m, 2000, 1 female, USNM 112527. <bold>Type locality.</bold> <italic>Shishaldin</italic> station, <named-content xmlns:xlink="http://www.w3.org/1999/xlink" content-type="dwc:verbatimCoordinates" xlink:type="simple">53°59'50"N, 179°46'52"E</named-content> (off Bowers Bank, Aleutian Islands), 291 m, 5 Mar 2000.
                        </p></tp:treatment-sec><tp:treatment-sec sec-type="Etymology"><title>Etymology.</title><p>The specific name <italic>crassiseptum</italic> (from the Latin <italic>crassus</italic>, meaning “thick" + <italic>septum</italic> meaning “wall"), in reference to the wide pseudosepta of the cyclosystems.
                        </p></tp:treatment-sec><tp:treatment-sec sec-type="Material examined"><title>Material examined.</title><p>Types.</p></tp:treatment-sec><tp:treatment-sec sec-type="Description"><title>Description.</title><p>Colonies primarily uniplanar, having no branch anastomosis. Holotype (<xref ref-type="fig" rid="F21">Fig. 21D</xref>) a branch fragment 12 cm in length and 1 cm in basal branch diameter; largest specimen (USNM 1122527) an intact colony 24 cm in height and 19 cm wide, with a basal branch diameter of 4.5 cm. Distal branches circular in cross section, basal branches somewhat rectangular in cross section, the longer axis perpendicular to colony plane; symbiotic polychaetes absent. Coenosteum reticulate-granular in texture, coenosteal strips 60–70 µm in width, separated by very narrow slits only 3–5 µm wide; coenosteal strips not linearly arranged near cyclosystems. Coenosteal granules very low and smooth, conferring a shiny or porcellaneous texture to branches. Coenosteum dense and uniformly pale orange.
                        </p><p>Cyclosystems circular, slightly exsert, and relatively small (0.7–1.0 mm in diameter), occurring exclusively on branch edges (<xref ref-type="fig" rid="F26">Fig. 26A</xref>) in alternating fashion (<xref ref-type="fig" rid="F26">Fig. 26B</xref>), most projecting perpendicular to branch. Cyclosystems well spaced, separated by 1–3 cyclosystem diameters from one another on one side of a branch. Gastropores circular, about 0.5 mm in diameter; gastropore tubes cylindrical and slightly curved, having a well-developed ring palisade (<xref ref-type="fig" rid="F26">Fig. 26I</xref>) composed of numerous large squat elements up to 35 µm in height and 50 µm in diameter. Gastrostyles lanceolate and slender, the figured style being 0.48 mm in height and only 0.15 mm in diameter (<xref ref-type="fig" rid="F26">Fig. 26I</xref>), the tip usually seen when viewed from above. Gastrostyle covered with blunt spines up to 33 µm in length.
                        </p><p><!--PageBreak-->Dactylotomes slender and uniform in width (60–70 µm); dactylostyles quite robust (<xref ref-type="fig" rid="F26">Fig. 26G</xref>), the large cylindrical elements (up to 45um tall and 13 µm in diameter) almost completely filling the lower dactylopore, but because of the narrow dactylopores and exsert pseudosepta, the dactylostyles are barely visible in an intact cyclosystem. Range of dactylopores per cyclosystem 6–12 (n=60, average = 8.89 (σ = 1.4), mode = 9). Supernumerary dactylopores not present. Pseudosepta solid, exsert, and variable in width (0.15–0.31 mm in width), or up to five times width of adjacent dactylotomes (<xref ref-type="fig" rid="F26">Fig. 26C–E</xref>). Diastemas rare.<!--PageBreak-->
                        </p><p>Female ampullae (<xref ref-type="fig" rid="F26">Fig. 26J</xref>) smooth superficial hemispheres 0.9–1.1 mm in diameter, with a lateral efferent pore about 0.3 mm in diameter. Male ampullae (<xref ref-type="fig" rid="F26">Fig. 26A, H</xref>) often clustered, slightly irregular in shape, 0.45–0.50 mm in diameter, often with one or more tiny (28–30 µm in diameter) apical efferent pores.
                        </p></tp:treatment-sec><tp:treatment-sec sec-type="Remarks"><title>Remarks.</title><p>Although similar to <italic><tp:taxon-name>Stylaster alaskanus</tp:taxon-name></italic>, <italic><tp:taxon-name>Stylaster crassiseptum</tp:taxon-name></italic> is distinguished by having non-anastomosing branches, a curved gastropore tube, relatively wide pseudosepta, and more robust dactylostyles (<xref ref-type="table" rid="T2">Table 2</xref>).
                        </p></tp:treatment-sec><tp:treatment-sec sec-type="Distribution"><title>Distribution.</title><p>Aleutian Islands from off Kiska to off Atka Islands, Bowers Bank; 291–531 m.</p><fig id="F26" position="float" orientation="portrait"><label>Figure 26.</label><caption><p><italic><tp:taxon-name>Stylaster crassiseptum</tp:taxon-name></italic> <bold>A, D, H–I</bold> male paratype, USNM 112519, <bold>B–C, E–G, J</bold> holotype (female), USNM 1122531: <bold>A</bold> stereo view of cyclosystems and a cluster of male ampullae <bold>B</bold> branch segment showing sympodial arrangement of cyclosystems <bold>C–D</bold> cyclosystems <bold>E</bold> thick pseudosepta and thin dactylotomes <bold>F</bold> coenosteal texture <bold>G</bold> robust dactylostyle <bold>H</bold> stereo view of gastropore tube and male ampulla <bold>I</bold> gastrostyle surrounded by well–developed ring palisade <bold>J</bold> female ampulla.</p></caption><graphic xmlns:xlink="http://www.w3.org/1999/xlink" xlink:href="ZooKeys-158-001-g026.jpg" position="float" orientation="portrait" xlink:type="simple"/></fig></tp:treatment-sec><tp:treatment-sec><!--Section generated to contain objects referenced in tp:taxon-treatment.--><fig id="F21" position="float" orientation="portrait"><label>Figure 21.</label><caption><p>Color figures of skeleton of various Alaskan stylasterids: <bold>A</bold> <italic><tp:taxon-name>Stylaster parageus parageus</tp:taxon-name></italic>, <bold>B</bold> <italic><tp:taxon-name>Stylaster parageus columbiensis</tp:taxon-name></italic> <bold>C</bold> <italic><tp:taxon-name>Stylaster elassotomus</tp:taxon-name></italic> <bold>D</bold> <italic><tp:taxon-name>Stylaster crassiseptum</tp:taxon-name></italic> <bold>E–G</bold> <italic><tp:taxon-name>Stylaster alaskanus</tp:taxon-name></italic>. <bold>A</bold> holotype, USNM 42871 <bold>B</bold> holotype, USNM 1122462 <bold>C</bold> holotype, USNM 43268 <bold>D</bold> holotype, USNM 1122531 <bold>E</bold> holotype of <italic><tp:taxon-name>Stylaster gemmascens alaskanus</tp:taxon-name></italic>, USNM 43269 <bold>F</bold> holotype of <italic><tp:taxon-name>Stylaster cancellatus</tp:taxon-name></italic>, USNM 43267 <bold>G</bold> large colony, USNM 1122454.</p></caption><graphic xmlns:xlink="http://www.w3.org/1999/xlink" xlink:href="ZooKeys-158-001-g021.jpg" position="float" orientation="portrait" xlink:type="simple"/></fig><table-wrap position="float" orientation="portrait" id="T2"><label>Table 2.</label><caption><p>Tabular Key of the Northeast Pacific Species of <italic><tp:taxon-name>Stylaster</tp:taxon-name></italic> (AI= Aleutian Islands, BB=Bowers Bank, PB=Petrel Bank, GOA=Gulf of Alaska, CS=Cyclosystem, PS=Pseudosepta, GS=gastrostyle, DP=Dactylopore)</p></caption><table><tbody><tr><th rowspan="1" colspan="1"/><th rowspan="1" colspan="1"><italic><tp:taxon-name>Stylaster brochi</tp:taxon-name></italic></th><th rowspan="1" colspan="1"><italic><tp:taxon-name>Stylaster stejnegeri</tp:taxon-name></italic></th><th rowspan="1" colspan="1"><italic><tp:taxon-name>Stylaster verrillii</tp:taxon-name></italic></th><th rowspan="1" colspan="1"><italic><tp:taxon-name>Stylaster repandus</tp:taxon-name></italic></th><th rowspan="1" colspan="1"><italic><tp:taxon-name>Stylaster venustus</tp:taxon-name></italic></th><th rowspan="1" colspan="1"><italic><tp:taxon-name>Stylaster californicus</tp:taxon-name></italic></th><th rowspan="1" colspan="1"><italic><tp:taxon-name>Stylaster campylecus</tp:taxon-name></italic></th><th rowspan="1" colspan="1"><italic><tp:taxon-name>Stylaster leptostylus</tp:taxon-name></italic></th><th rowspan="1" colspan="1"><italic><tp:taxon-name>Stylaster trachystomus</tp:taxon-name></italic></th><th rowspan="1" colspan="1"><italic><tp:taxon-name>Stylaster parageus parageus</tp:taxon-name></italic></th><th rowspan="1" colspan="1"><italic><tp:taxon-name>Stylaster parageus columbiensis</tp:taxon-name></italic></th><th rowspan="1" colspan="1"><italic><tp:taxon-name>Stylaster alaskanus</tp:taxon-name></italic></th><th rowspan="1" colspan="1"><italic><tp:taxon-name>Stylaster elassotomus</tp:taxon-name></italic></th></tr><tr><td rowspan="1" colspan="1">Colony: Shape; Branching</td><td rowspan="1" colspan="1">Planar to bushy; Branch tips blunt</td><td rowspan="1" colspan="1">Arborescent; Branch tips blunt</td><td rowspan="1" colspan="1">Arborescent; Branch tips blunt</td><td rowspan="1" colspan="1">Lamellar (solid)</td><td rowspan="1" colspan="1">Planar to slightly bushy; Slender, blunt</td><td rowspan="1" colspan="1">Arborescent, large; Blunt tipped</td><td rowspan="1" colspan="1">Planar; Delicate</td><td rowspan="1" colspan="1">Planar, dichotomous; Delicate</td><td rowspan="1" colspan="1">Planar; Delicate branches</td><td rowspan="1" colspan="1">Bushy (multi-flabellate); Verydelicate</td><td rowspan="1" colspan="1">Bushy; Delicate</td><td rowspan="1" colspan="1">Planar; Branches forming sieve-like reticulum</td><td rowspan="1" colspan="1">Bushy; Delicate</td></tr><tr><td rowspan="1" colspan="1">Coenosteal Color</td><td rowspan="1" colspan="1">Orange</td><td rowspan="1" colspan="1">Orange, Pink</td><td rowspan="1" colspan="1">Light orange</td><td rowspan="1" colspan="1">Light orange, pink</td><td rowspan="1" colspan="1">Violet, Pink</td><td rowspan="1" colspan="1">Rose, red, purple</td><td rowspan="1" colspan="1">White, orange, pink</td><td rowspan="1" colspan="1">White</td><td rowspan="1" colspan="1">Pale orange, pink</td><td rowspan="1" colspan="1">White</td><td rowspan="1" colspan="1">White</td><td rowspan="1" colspan="1">Orange, pink, white</td><td rowspan="1" colspan="1">White</td></tr><tr><td rowspan="1" colspan="1">Spionid Worm Tubes</td><td rowspan="1" colspan="1">Present</td><td rowspan="1" colspan="1">Present</td><td rowspan="1" colspan="1">Present</td><td rowspan="1" colspan="1">Present</td><td rowspan="1" colspan="1">Present</td><td rowspan="1" colspan="1">Present</td><td rowspan="1" colspan="1">Absent</td><td rowspan="1" colspan="1">Absent</td><td rowspan="1" colspan="1">Common</td><td rowspan="1" colspan="1">Common</td><td rowspan="1" colspan="1">Absent</td><td rowspan="1" colspan="1">Absent</td><td rowspan="1" colspan="1">Absent</td></tr><tr><td rowspan="1" colspan="1">Arrangement of Cyclosystems</td><td rowspan="1" colspan="1">All sides of branch</td><td rowspan="1" colspan="1">All sides of branch</td><td rowspan="1" colspan="1">All sides of branches</td><td rowspan="1" colspan="1">Transverse rows</td><td rowspan="1" colspan="1">All sides of branches</td><td rowspan="1" colspan="1">All sides of branches</td><td rowspan="1" colspan="1">Branch edges and anterior face</td><td rowspan="1" colspan="1">Branch edges and anterior face</td><td rowspan="1" colspan="1">Branch edges and anterior face</td><td rowspan="1" colspan="1">Branch edges and anterior face</td><td rowspan="1" colspan="1">Branch edges and anterior face</td><td rowspan="1" colspan="1">Only on branch edges</td><td rowspan="1" colspan="1">Only on branch edges</td></tr><tr><td rowspan="1" colspan="1">Cyclosystems:  Shape and Size</td><td rowspan="1" colspan="1">Circular; 0.9-1.1 mm</td><td rowspan="1" colspan="1">Circular; 1.0-1.2 mm</td><td rowspan="1" colspan="1">Circular; 1.0-1.2 mm</td><td rowspan="1" colspan="1">Circular; 1.0-1.15 mm</td><td rowspan="1" colspan="1">Polygonal, raised; 0.7-0.9  mm</td><td rowspan="1" colspan="1">Circular or irregular; 0.7-1.0 mm</td><td rowspan="1" colspan="1">Variable, slightly flared; 1.0-1.3 mm</td><td rowspan="1" colspan="1">Circular; 1.0-1.1 mm</td><td rowspan="1" colspan="1">Asymmetrical, slightly curved; Not visible</td><td rowspan="1" colspan="1">Circular; 0.9-1.0 mm</td><td rowspan="1" colspan="1">Circular to elliptical; 1.1-1.5 mm</td><td rowspan="1" colspan="1">Circular to irregular; 0.9-1.3 mm</td><td rowspan="1" colspan="1">Circular to elliptical; 1.0-1.2 mm</td></tr><tr><td rowspan="1" colspan="1">Gastropore Tube:  Shape;  Visibility  of GS Tip</td><td rowspan="1" colspan="1">Cylindrical, curved; Difficult to see</td><td rowspan="1" colspan="1">Cylindrical, curved; Not visible</td><td rowspan="1" colspan="1">Straight rounded upper, cylindrical lower); Visible</td><td rowspan="1" colspan="1">Funnel-shaped, straight; Visible</td><td rowspan="1" colspan="1">Straight rounded upper, cylindrical lower); Visible</td><td rowspan="1" colspan="1">Straight, funnel-shaped; Visible</td><td rowspan="1" colspan="1">Cylindrical, curved; Difficult</td><td rowspan="1" colspan="1">Funnel-shaped above, cylindrical below; Visible</td><td rowspan="1" colspan="1">Funnel-shaped above, cylindrical below; Visible</td><td rowspan="1" colspan="1">Cylindrical, curved; Not visible</td><td rowspan="1" colspan="1">Funnel-shaped upper, cylindrical lower;Visible</td><td rowspan="1" colspan="1">Cylindrical, straight; Easilyvisible</td><td rowspan="1" colspan="1">Cylindrical, curved; Rarely seen</td></tr><tr><td rowspan="1" colspan="1">Ring  Palisade</td><td rowspan="1" colspan="1">Absent or rudimentary</td><td rowspan="1" colspan="1">Absent</td><td rowspan="1" colspan="1">Robust</td><td rowspan="1" colspan="1">Rudimentary</td><td rowspan="1" colspan="1">Robust</td><td rowspan="1" colspan="1">Present</td><td rowspan="1" colspan="1">Absent to rudimentary</td><td rowspan="1" colspan="1">Absent</td><td rowspan="1" colspan="1">Rudimentary</td><td rowspan="1" colspan="1">Well-developed</td><td rowspan="1" colspan="1">Well-developed</td><td rowspan="1" colspan="1">Well-developed</td><td rowspan="1" colspan="1">Rudimentary</td></tr><tr><td rowspan="1" colspan="1">Dactylopores/Cyclosystem; Supernumerary Dactylopores</td><td rowspan="1" colspan="1">6-13  (x=9.22); Common</td><td rowspan="1" colspan="1">5-11 (x=6.46); Common</td><td rowspan="1" colspan="1">5-10 (x=7.10); Absent</td><td rowspan="1" colspan="1">1-11 (x=3.94); Absent</td><td rowspan="1" colspan="1">4-8 (x=5.70); Absent</td><td rowspan="1" colspan="1">3-8 (x=5.52); Common</td><td rowspan="1" colspan="1">7-17 (x=11.94); Absent</td><td rowspan="1" colspan="1">7-12 (x=9.76); Absent</td><td rowspan="1" colspan="1">8-18 (x=11.82); Rare</td><td rowspan="1" colspan="1">5-11 (x=8.54); Rare</td><td rowspan="1" colspan="1">6-13 (x=9.38); Rare</td><td rowspan="1" colspan="1">7-14 (x=11.30); Absent</td><td rowspan="1" colspan="1">11-17 (x=14.40); Common</td></tr><tr><td rowspan="1" colspan="1">Dactylostyles</td><td rowspan="1" colspan="1">Rudimentary</td><td rowspan="1" colspan="1">Rudimentary</td><td rowspan="1" colspan="1">Robust</td><td rowspan="1" colspan="1">Robust</td><td rowspan="1" colspan="1">Robust</td><td rowspan="1" colspan="1">Robust</td><td rowspan="1" colspan="1">Rudimentary</td><td rowspan="1" colspan="1">Moderate</td><td rowspan="1" colspan="1">Rudimentary</td><td rowspan="1" colspan="1">Well-developed</td><td rowspan="1" colspan="1">Well-developed</td><td rowspan="1" colspan="1">Rudimentary</td><td rowspan="1" colspan="1">Rudimentary</td></tr><tr><td rowspan="1" colspan="1">Ampullae: Female; Male</td><td rowspan="1" colspan="1">Superficial; Partially internal</td><td rowspan="1" colspan="1">Superficial, ridged; Unknown</td><td rowspan="1" colspan="1">Bothinternal</td><td rowspan="1" colspan="1">Superficial; Primarily internal</td><td rowspan="1" colspan="1">Bothinternal</td><td rowspan="1" colspan="1">Bothinternal</td><td rowspan="1" colspan="1">Bothsuperficial</td><td rowspan="1" colspan="1">Bothsuperficial</td><td rowspan="1" colspan="1">Superficial, papillose; Superficial</td><td rowspan="1" colspan="1">Superficial; Partially internal</td><td rowspan="1" colspan="1">Both superficial</td><td rowspan="1" colspan="1">Superficial, ridged; Superficial</td><td rowspan="1" colspan="1">Unknown; Superficial</td></tr><tr><td rowspan="1" colspan="1">Other Characters</td><td rowspan="1" colspan="1">Pseudosepta of variable width</td><td rowspan="1" colspan="1">Coenosteal papillae common</td><td rowspan="1" colspan="1">Coenosteal papillae common</td><td rowspan="1" colspan="1"/><td rowspan="1" colspan="1">Coenosteal papillae common; Cssoccasionally linked</td><td rowspan="1" colspan="1">Coenosteal papillae common; Css often linked</td><td rowspan="1" colspan="1">Coenosteal strips linear near css</td><td rowspan="1" colspan="1"/><td rowspan="1" colspan="1">Ps porous and wide; Coenosteal ridges</td><td rowspan="1" colspan="1">Gastropores only 0.25-0.30 mm in diameter</td><td rowspan="1" colspan="1">Gastropores 0.45-0.50 mm in diameter</td><td rowspan="1" colspan="1">Coenosteal papillae occassionally</td><td rowspan="1" colspan="1">Dactylotomes very shallow</td></tr></tbody></table></table-wrap></tp:treatment-sec></tp:taxon-treatment>
