# Supplementary material for: A Revision of the Stylasteridae (Cnidaria, Hydrozoa, Filifera) from Alaska and Adjacent Waters
Source: Zookeys. 2011 Dec 22;(158):1–88. doi: 10.3897/zookeys.158.1910 (PMC3253626; doi:10.3897/zookeys.158.1910)
Supplement: XML Treatment for Stylantheca [file zookeys.158.1910-treatment25.xml]

<!DOCTYPE tp:taxon-treatment
  PUBLIC "-//TaxonX//DTD Taxonomic Treatment Publishing DTD v0 20100105//EN" "tax-treatment-NSO.dtd">
<tp:taxon-treatment xmlns:tp="http://www.plazi.org/taxpub"><tp:treatment-meta><mixed-citation publication-type="journal"><person-group><name><surname>Cairns</surname><given-names>Stephen D.</given-names></name><name><surname>Lindner</surname><given-names>Alberto</given-names></name></person-group><article-title>A Revision of the Stylasteridae (Cnidaria, Hydrozoa, Filifera) from Alaska and Adjacent Waters</article-title><source>Zookeys</source><day>22</day><month>12</month><year>2011</year><volume>2011</volume><issue>158</issue><fpage>1</fpage><lpage>88</lpage><pub-id pub-id-type="doi">10.3897/zookeys.158.1910</pub-id></mixed-citation></tp:treatment-meta><tp:nomenclature><label>Genus</label><tp:taxon-name>
                        <tp:taxon-name-part taxon-name-part-type="genus">Stylantheca</tp:taxon-name-part>
                    <object-id xmlns:xlink="http://www.w3.org/1999/xlink" xlink:type="simple">http://species-id.net/wiki/Stylantheca</object-id>
                    </tp:taxon-name><tp:taxon-authority>Fisher, 1931</tp:taxon-authority></tp:nomenclature><tp:treatment-sec sec-type="Diagnosis"><title>Diagnosis.</title><p>Colonies encrusting, forming thin laminae on rocks and shells, rarely forming short stubby branches. Coenosteum reticulate-granular and of many colors; coenosteal papillae quite common. Gastro- and dactylopores arranged in cyclosystems, often with more than one gastrostyle per cyclosystem; pores of the peripheral type; supernumerary dactylopores rare. Gastropore tube single-chambered, but may be constricted by a ring palisade. Dactylostyles usually robust. Ampullae usually internal.</p></tp:treatment-sec><tp:treatment-sec sec-type="Discussion"><title>Discussion.</title><p>As summarized by <xref ref-type="bibr" rid="B16">Cairns (1983b)</xref>, species attributed to this genus have been placed in the genera <italic><tp:taxon-name>Allopora</tp:taxon-name></italic>, <italic><tp:taxon-name>Stylaster</tp:taxon-name></italic>, and as a subgenus of <italic><tp:taxon-name>Stylaster</tp:taxon-name></italic>. <italic><tp:taxon-name>Stylantheca papillosa</tp:taxon-name></italic> (Dall, 1884) is indeed very similar to <italic><tp:taxon-name>Stylaster</tp:taxon-name></italic> (Group A, i.e., <italic><tp:taxon-name>Allopora</tp:taxon-name></italic>). At present the only characters differentiating <italic><tp:taxon-name>Stylantheca</tp:taxon-name></italic> from <italic><tp:taxon-name>Stylaster</tp:taxon-name></italic> (Group A) is its tendency to form encrusting colonies, and its tendency to have more than one gastrostyle per cyclosystem, although there are exceptions to both of those criteria. Deeper water colonies of <italic><tp:taxon-name>Stylantheca papillosa</tp:taxon-name></italic> often have short stubby branches, and the northern range of <italic><tp:taxon-name>Stylantheca papillosa</tp:taxon-name></italic> sometimes has only one gastrostyle per cyclosystem (see Remarks of <italic><tp:taxon-name>Stylantheca papillosa</tp:taxon-name></italic>). It is likely that <italic><tp:taxon-name>Stylantheca</tp:taxon-name></italic> belongs to the <italic><tp:taxon-name>Stylaster</tp:taxon-name></italic> genus, perhaps as a fifth group, i.e., “Group E”, of species sensu <xref ref-type="bibr" rid="B16">Cairns (1983b)</xref> that would include encrusting species with a tendency to have multiple gastrostyles per cyclosystems. But until more specimens have been collected to study morphological variation, we choose to retain the genus <italic><tp:taxon-name>Stylantheca</tp:taxon-name></italic>.
                    </p></tp:treatment-sec><tp:treatment-sec sec-type="Type species"><title>Type species.</title><p><italic><tp:taxon-name>Stylantheca porphyra</tp:taxon-name></italic> Fisher, 1931, by monotypy.
                    </p></tp:treatment-sec><tp:treatment-sec sec-type="Distribution"><title>Distribution.</title><p>From the Alaska Peninsula to Lower California, 0–27 m.</p></tp:treatment-sec><ref-list><ref id="B16"><mixed-citation xmlns:xlink="http://www.w3.org/1999/xlink" xlink:type="simple"><person-group><name name-style="western"><surname>Cairns</surname><given-names>SD</given-names></name></person-group> (<year>1983b</year>)<article-title> A generic revision of the Stylasterina (Coelenterata: Hydrozoa). Part 1. Description of the genera.</article-title><source>Bulletin of Marine Science </source><volume>33</volume> (<issue>2</issue>): <fpage>427</fpage>-<lpage>508</lpage>.</mixed-citation></ref></ref-list></tp:taxon-treatment>
