# Supplementary material for: A Revision of the Stylasteridae (Cnidaria, Hydrozoa, Filifera) from Alaska and Adjacent Waters
Source: Zookeys. 2011 Dec 22;(158):1–88. doi: 10.3897/zookeys.158.1910 (PMC3253626; doi:10.3897/zookeys.158.1910)
Supplement: XML Treatment for Stylantheca papillosa [file zookeys.158.1910-treatment26.xml]

<!DOCTYPE tp:taxon-treatment
  PUBLIC "-//TaxonX//DTD Taxonomic Treatment Publishing DTD v0 20100105//EN" "tax-treatment-NSO.dtd">
<tp:taxon-treatment xmlns:tp="http://www.plazi.org/taxpub"><tp:treatment-meta><mixed-citation publication-type="journal"><person-group><name><surname>Cairns</surname><given-names>Stephen D.</given-names></name><name><surname>Lindner</surname><given-names>Alberto</given-names></name></person-group><article-title>A Revision of the Stylasteridae (Cnidaria, Hydrozoa, Filifera) from Alaska and Adjacent Waters</article-title><source>Zookeys</source><day>22</day><month>12</month><year>2011</year><volume>2011</volume><issue>158</issue><fpage>1</fpage><lpage>88</lpage><pub-id pub-id-type="doi">10.3897/zookeys.158.1910</pub-id></mixed-citation></tp:treatment-meta><tp:nomenclature><tp:taxon-name>
                        <tp:taxon-name-part taxon-name-part-type="genus">Stylantheca</tp:taxon-name-part>
                        <tp:taxon-name-part taxon-name-part-type="species">papillosa</tp:taxon-name-part>
                    <object-id xmlns:xlink="http://www.w3.org/1999/xlink" xlink:type="simple">http://species-id.net/wiki/Stylantheca_papillosa</object-id>
                    </tp:taxon-name><tp:taxon-authority>(Dall, 1884)</tp:taxon-authority><xref ref-type="fig" rid="F27">Figs 27D–G</xref><xref ref-type="fig" rid="F29">29A–L</xref><tp:nomenclature-citation-list><tp:nomenclature-citation><tp:taxon-name>Allopora papillosa</tp:taxon-name><comment> Dall, 1884: 113-114.—<xref ref-type="bibr" rid="B28">Fisher 1938</xref>: 527–528, pl. 54, fig. 4, pl. 59, fig. 3.</comment></tp:nomenclature-citation><tp:nomenclature-citation><tp:taxon-name>Stylantheca porphyra</tp:taxon-name><comment> Fisher, 1931: 395–397, pl. 15, figs 1, 1a, pl. 16, figs 5, 5a-b, pl. 17, figs 6, 6a-c.—<xref ref-type="bibr" rid="B6">Boschma 1956</xref>: F100, text fig. 81–1a-b; <xref ref-type="bibr" rid="B9">1960</xref>: 426–427, text <!--PageBreak-->figs 1e-g.—<xref ref-type="bibr" rid="B16">Cairns 1983b</xref>: 430, 481–483, figs 18A-I, 24H, 27G, J.—<xref ref-type="bibr" rid="B55">Wing and Barnard 2004</xref>: 10, 27.—<xref ref-type="bibr" rid="B34">Heifetz et al. 2005</xref>: 133 (listed).—<xref ref-type="bibr" rid="B48">Stone and Shotwell 2007</xref>: 108 (listed).—<xref ref-type="bibr" rid="B54">Whitmire and Clarke 2007</xref>: 154 (listed).—<xref ref-type="bibr" rid="B36">Jamieson et al. 2007</xref>: 224 (listed).</comment></tp:nomenclature-citation><tp:nomenclature-citation><tp:taxon-name>Allopora petrograpta</tp:taxon-name><comment> Fisher, 1938: 530–531, pl. 54, figs 5, 5a, pl. 59, fig. 4.—<xref ref-type="bibr" rid="B29">Frichman 1974</xref>: 245–258 (larval development).</comment></tp:nomenclature-citation><tp:nomenclature-citation><tp:taxon-name>Allopora porphyra</tp:taxon-name><comment>: <xref ref-type="bibr" rid="B28">Fisher 1938</xref>: 528–530, pl. 59, figs 1–2, pl. 60, pl. 61,figs 1, 1a, pl. 70, figs 2, 2a.—<xref ref-type="bibr" rid="B51">Thompson and Chow 1955</xref>: 30 (mineralogy).</comment></tp:nomenclature-citation><tp:nomenclature-citation><tp:taxon-name>Stylaster (Allopora) porphyrus</tp:taxon-name><comment>: <xref ref-type="bibr" rid="B12">Broch 1942</xref>: 102.</comment></tp:nomenclature-citation><tp:nomenclature-citation><tp:taxon-name>Stylaster (Stylantheca) porphyra</tp:taxon-name><comment>: Boschma 1951: 39, text fig. 5b.</comment></tp:nomenclature-citation><tp:nomenclature-citation><tp:taxon-name>Stylantheca petrograpta</tp:taxon-name><comment>: <xref ref-type="bibr" rid="B16">Cairns 1983b</xref>: 430.—<xref ref-type="bibr" rid="B55">Wing and Barnard 2004</xref>: 10, 27.—<xref ref-type="bibr" rid="B34">Heifetz et al. 2005</xref>: 133 (listed).—<xref ref-type="bibr" rid="B48">Stone and Shotwell 2007</xref>: 108 (listed).—<xref ref-type="bibr" rid="B54">Whitmire and Clarke 2007</xref>: 154 (listed).—<xref ref-type="bibr" rid="B36">Jamieson et al. 2007</xref>: 224 (listed).—<xref ref-type="bibr" rid="B40">Lindner et al. 2008</xref>: 3, and supplemental Table 1: 2 (phylogeny and DNA sequences).</comment></tp:nomenclature-citation><tp:nomenclature-citation><tp:taxon-name>Stylantheca papillosa</tp:taxon-name><comment>: <xref ref-type="bibr" rid="B16">Cairns 1983b</xref>: 430.—<xref ref-type="bibr" rid="B55">Wing and Barnard 2004</xref>: 10, 27.—<xref ref-type="bibr" rid="B34">Heifetz et al. 2005</xref>: 133 (listed).—<xref ref-type="bibr" rid="B48">Stone and Shotwell 2007</xref>: 108 (listed).—<xref ref-type="bibr" rid="B36">Jamieson et al. 2007</xref>: 224 (listed).</comment></tp:nomenclature-citation><tp:nomenclature-citation><tp:taxon-name>Stylaster porphyra</tp:taxon-name><comment>: <xref ref-type="bibr" rid="B36">Jamieson et al. 2007</xref>: 224 (listed).</comment></tp:nomenclature-citation></tp:nomenclature-citation-list></tp:nomenclature><tp:treatment-sec sec-type="Type material"><title>Type material.</title><p><italic><tp:taxon-name>Allopora papillosa</tp:taxon-name></italic>: holotype, a small (11 mm long) dry encrusting fragment, USNM 6852 (<xref ref-type="fig" rid="F27">Fig. 27D</xref>).
                    </p></tp:treatment-sec><tp:treatment-sec sec-type="Type locality"><title>Type locality.</title><p>Coal Harbor, Unga Island, Shumagin Islands, Alaska Peninsula, 11 m.</p><p><italic><tp:taxon-name>Stylantheca porphyrea</tp:taxon-name></italic>: holotype (USNM 43018, <xref ref-type="fig" rid="F27">Fig. 27G</xref>) and 13 paratype colonies (USNM 43019, 43276, 43277 and SEM stub 136), all dry.
                    </p></tp:treatment-sec><tp:treatment-sec sec-type="Type locality"><title>Type locality.</title><p>Pescadero Point, Carmel Bay, California (<named-content xmlns:xlink="http://www.w3.org/1999/xlink" content-type="dwc:verbatimCoordinates" xlink:type="simple">36°33'42"N, 121°57'13"W</named-content>), intertidal.
                    </p><p><italic><tp:taxon-name>Allopora petrograpta</tp:taxon-name></italic>: two small (15 and 17 mm in length) dry, male encrusting fragments, syntypes, and SEM stub 1506, USNM 43272 (<xref ref-type="fig" rid="F27">Fig. 27F</xref>). <bold>Type locality.</bold> Kyack Island, mouth of Sitka Harbor, Alaska, intertidal.
                    </p></tp:treatment-sec><tp:treatment-sec sec-type="Material examined"><title>Material examined.</title><p>Types of the three named species; Middle of Cross Sound, AK, 15–21 m, 27 Jul 1978, 5 female colonies, AB78–120; South of Yasha Island, Chatham Strait, AK, depth unknown, 31 Jul 1976, 8 female colonies in alcohol, and SEM stubs 1532–34, AB76–55; Wooden Island, AK, depth unknown, 2002, 1 indet., AB02–150; Wooden Island, AK, depth unknown, 15 May 2009, 1 male in alcohol, AB09–10; Race Rocks, Victoria, British Columbia, depth unknown, 2002, 8 colonies dry and in alcohol, USNM 1073478; Seontary Island, Victoria, BC, 10 m, Jul 2002, 1 large male colony, USNM 1096626; <named-content xmlns:xlink="http://www.w3.org/1999/xlink" content-type="dwc:verbatimCoordinates" xlink:type="simple">48°18'N, 123°31.8'W</named-content>, 12.1 m, 6 Sep 1973, 1 female colony, USNM 76559; cactus island Channel, BC, 15 m, 1 male, AB02–0006; Lion's Gate Bridge, Burrard Inlet, British Columbia, 18 m, Jan 2002, 2 indet., AB02–0005; Turn Island, Washington, 0–27 m, 6 Jul 1995, 10 colonies, USNM 1084659; Puget Sound, Washington, 27 m, 2, CAS 117458–59; Squaw Island, Oregon, 20 Jul 1962, 1 female colony, USNM 45685; <named-content xmlns:xlink="http://www.w3.org/1999/xlink" content-type="dwc:verbatimCoordinates" xlink:type="simple">43°18'15"N, 124°23'56"W</named-content> (Charleston, Oregon), intertidal, 2 indet in alcohol, USNM 1086321; Pillar Point, Half Moon Bay,<!--PageBreak--><!--PageBreak--> California, intertidal, 18 Feb 1996, 16 colonies, USNM 1084663; Pigeon Point, California, intertidal, 12 Jul 1995, 12 colonies (forma <italic>porphyra</italic>), USNM 1084662.
                    </p></tp:treatment-sec><tp:treatment-sec sec-type="Description"><title>Description.</title><p>The typical form is variable in colony shape, those specimens living in a high energy shallow-water environment usually being encrusting, the layer of coenosteum sometimes less than 1 mm thick (<xref ref-type="fig" rid="F27">Fig. 27E</xref>), the gastrostyle base almost resting on the hard substrate. In deeper water, colonies produce short (up to 17 mm), knobby, clavate, cylindrical branches, which originate from the basal encrustation. Only rarely will these branches bifurcate. Although the types of <italic><tp:taxon-name>Stylantheca papillosa</tp:taxon-name></italic> and <italic><tp:taxon-name>Stylantheca petrograpta</tp:taxon-name></italic> are small, beach-worn fragments (<xref ref-type="fig" rid="F27">Figs 27D, F</xref>), the species produces mats up to 30 cm in diameter. Parasitic spionid polychaetes (<italic><tp:taxon-name>Polydora</tp:taxon-name></italic> ?<italic>alloporis</italic> Light, 1970) usually present, forming binary tubes/paired burrows throughout the coenosteum. Coenosteum reticulate-granular in texture, the strips about 50–55 µm in width, separate by slits 12–15 µm wide. Short, porous, conical papillae (nematopores?) common on coenosteum, each about 0.13 mm in diameter and equally tall (<xref ref-type="fig" rid="F29">Fig. 29B, D, F–G</xref>). Coenosteum purple, pink, red, and occasionally white, the tips of the clavate branches usually white.
                    </p><p>Cyclosystems uniformly arranged on encrustations and on all sides of branchlets; diameter of cyclosystems 0.9–1.2 mm. Gastropore tube highly constricted, the upper larger portion being infundibuliform to spherical, the lower chamber spherical and almost completely occupied by the gastrostyle(s), the two portions of the chamber constricted near gastrostyle tip. Gastropore tube diameter about 0.3 mm, the tube constriction about half that diameter. Just above the constriction numerous small (up to 45 µm in length) papillae form a wide ring palisade (<xref ref-type="fig" rid="F29">Fig. 29K</xref>) further reducing access to lower chamber. Gastrostyles quite variable and sometimes irregular in shape, including globose (<xref ref-type="fig" rid="F29">Fig. 29K</xref>), lanceolate, or triangular. Regardless, gastrostyles bear quite long (up to 50 µm long and 15 µm in diameter) spines that completely obscure the underlying gastrostyle shaft. Usually there is only one gastrostyle per cyclosystem, but occasionally the upper chambers of two cyclosystems are linked together resulting in two gastrostyles in one cavity, and rarely there appears to be 2 gastrostyles in one normal gastropore chamber.
                    </p><p>In well-preserved colonies, dactylopores are slightly raised above surface of coenosteum; dactylotomes 0.10–0.12 mm wide. Number of dactylotomes per cyclosystem variable, depending on size of cyclosystem, but ranges from 2–12, with common modes of 4, 5 and 8 (see Remarks). Dactylostyles robust (<xref ref-type="fig" rid="F29">Fig. 29A, C, H</xref>), the cylindrical elements up to 55 µm long and 13–17 µm in diameter, not unlike the gastrostyle elements.
                    </p><p>Female ampullae (<xref ref-type="fig" rid="F29">Fig. 29L</xref>) primarily internal, with little superficial relief, even by an efferent pore; internal diameter 0.7–0.9 mm. Male ampullae also internal, the internal diameter being 0.4–0.5 mm.
                    </p></tp:treatment-sec><tp:treatment-sec sec-type="Remarks"><title>Remarks.</title><p>Although the holotype of <italic><tp:taxon-name>Allopora papillosa</tp:taxon-name></italic> is a small, worn colony measuring only 9.4 × 6.6 mm in width and containing only 28 cyclosystems (<xref ref-type="fig" rid="F27">Fig. 27D</xref>), it is not difficult to see the similarity to the two syntypes of <italic><tp:taxon-name>Allopora petrograpta</tp:taxon-name></italic> Fisher, 1938 (<xref ref-type="fig" rid="F27">Fig. 27F</xref>), also worn specimens (13 and 16 mm in width, constituting over 100 cyclosystems), even though they were collected from shallow water on op<!--PageBreak--><!--PageBreak-->posite sides of the Gulf of Alaska. All of the cyclosystems of the type of <italic><tp:taxon-name>Stylantheca papillosa</tp:taxon-name></italic> have only one gastrostyle, whereas all but four of the cyclosystems of the syntypes of <italic><tp:taxon-name>Stylantheca petrograpta</tp:taxon-name></italic> have one gastrostyle, the other four having two. The more difficult synonymy is with the more southerly species <italic><tp:taxon-name>Stylantheca porphyra</tp:taxon-name></italic> Fisher, 1931, described from shallow water in Carmel Bay, California. <italic><tp:taxon-name>Stylantheca porphyra</tp:taxon-name></italic> is very similar to the encrusting forms of <italic><tp:taxon-name>Stylantheca papillosa</tp:taxon-name></italic>, differing only in usually having more than one gastrostyle per cyclosystem, sometimes as many as 8. <xref ref-type="bibr" rid="B16">Cairns (1983b)</xref> reported an average of 3.3 gastrostyles per cyclosystem (mode = 3) for the holotype. Another typical population of <italic><tp:taxon-name>Stylantheca porphyra</tp:taxon-name></italic> is reported herein from Monterey Bay (USNM 1084662), also having multiple gastrostyles per cyclosystem, but just 50 km to the north (USNM 1084663) are colonies otherwise identical to <italic><tp:taxon-name>Stylantheca porphyra</tp:taxon-name></italic> that have only one gastrostyle per cyclosystem. <xref ref-type="bibr" rid="B23">Fisher (1938</xref>: 530) was uncertain as to the systematic importance of the number of gastrostyles per cyclosystems, suggesting that this character might have subgeneric or even generic discriminating power. We suggest that it is a matter of intraspecific variation and thus synonymize <italic><tp:taxon-name>Stylantheca porphyra</tp:taxon-name></italic> with <italic><tp:taxon-name>Stylantheca papillosa</tp:taxon-name></italic>, resulting in only one valid species in the genus <italic><tp:taxon-name>Stylantheca</tp:taxon-name></italic>. The number of dactylopores per cyclosystem of <italic><tp:taxon-name>Stylantheca porphyra</tp:taxon-name></italic> ranges from 6 to16 (n = 34, average = 9.11, σ = 2.08, mode = 10) (<xref ref-type="bibr" rid="B16">Cairns 1983b</xref>), whereas it is lower for the type of <italic><tp:taxon-name>Stylantheca petrograpta</tp:taxon-name></italic> (n = 30, range =2–7, average = 5.07, σ = 0.94 , mode = 5) and slightly lower still for the types of <italic><tp:taxon-name>Stylantheca papillosa</tp:taxon-name></italic> (n = 14, range = 3-5, average and mode= 4.0, σ = 0.68). Another typical specimen (AB76-55) having only 1 gastrostyle per cyclosystem has a range of 5-12 dactylopores per cyclosystem (n = 30, average = 7.43, σ = 1.61, mode = 8). The higher number of dactylopores per cyclosystem of <italic><tp:taxon-name>Stylantheca porphyra</tp:taxon-name></italic> is explained by its larger cyclosystems that house multiple gastrostyles, but in general the number of dactylopores per cyclosystem cannot be used as a diagnostic character for this species. Southern populations that have a slightly larger cyclosystems and more than one gastrostyle per cyclosystem can be referred to as the “<italic>porphyra</italic>” form, a conclusion first suggested by <xref ref-type="bibr" rid="B16">Cairns (1983b</xref>: 483). The type of <italic><tp:taxon-name>Stylantheca porphyra</tp:taxon-name></italic> is illustrated by <xref ref-type="bibr" rid="B16">Cairns (1983b)</xref> and as <xref ref-type="fig" rid="F27">Fig. 27G</xref> herein.
                    </p><p>Two other eastern Pacific species are similar to <italic><tp:taxon-name>Stylantheca papillosa</tp:taxon-name></italic> in color and cyclosystem and gastrostyle shape: <italic><tp:taxon-name>Stylaster venustus</tp:taxon-name></italic> (Verrill, 1870) and <italic><tp:taxon-name>Stylaster californicus</tp:taxon-name></italic> (Verrill, 1866). <italic><tp:taxon-name>Stylantheca venustus</tp:taxon-name></italic> (<xref ref-type="fig" rid="F16">Figs 16A-I</xref>, <xref ref-type="fig" rid="F17">17F–G</xref>) is known from Monterey Bay, California (USA) to Vancouver Island, BC (Canada) at depths of 10-108 m and, although it may originate with an encrusting base (<xref ref-type="fig" rid="F17">Fig. 17F</xref>, MCZ 5525, holotype), it quickly forms small colonies with delicate branches (<xref ref-type="fig" rid="F17">Fig. 17G</xref>). Sixteen locality records are present at the NMNH, most from off Washington and Oregon (USA), but this species is not treated in this review except to illustrate some of its characters (<xref ref-type="table" rid="T2">Table 2</xref>). On the other hand, the more southern <italic><tp:taxon-name>Stylantheca californicus</tp:taxon-name></italic>, known from off southern California (USA) from approximately 21–45 m (see <xref ref-type="bibr" rid="B7">Boschma 1957</xref>), forms large colonies with robust branches; this species is not further discussed in this review except for the table of comparisons (<xref ref-type="table" rid="T2">Table 2</xref>).
                    </p></tp:treatment-sec><tp:treatment-sec sec-type="Distribution"><title>Distribution.</title><p>Widespread from the Alaska Peninsula (Shumagin Islands) to Monterey Bay, California, although not yet reported from the northern Gulf of Alaska<!--PageBreak--><!--PageBreak-->. Common in the inner passages of Alaska and British Columbia; intertidal to 27 m. Forma <italic>porphyra</italic> known only from Monterey Bay area.
                    </p><fig id="F27" position="float" orientation="portrait"><label>Figure 27.</label><caption><p>Color figures of skeleton of various Alaskan stylasterids: <bold>A–C</bold> <italic><tp:taxon-name>Stylaster repandus</tp:taxon-name></italic> <bold>D–G</bold> <italic><tp:taxon-name>Stylantheca papillosa</tp:taxon-name></italic> <bold>H–I</bold> <italic><tp:taxon-name>Crypthelia trophostega</tp:taxon-name></italic>: <bold>A–B</bold> lateral and apical views of holotype, USNM 1122740 <bold>C</bold> small paratype colony, USNM 1122741 <bold>D</bold> holotype of <italic><tp:taxon-name>Allopora papillosa</tp:taxon-name></italic>, USNM 6852 <bold>E</bold> encrusting colony, AB02–0005 <bold>F</bold> syntype of <italic><tp:taxon-name>Allopora petrograpta</tp:taxon-name></italic>, USNM 43272 <bold>G</bold> holotype of <italic><tp:taxon-name>Stylaster porphyrea</tp:taxon-name></italic>, USNM 43018 <bold>H</bold> holotype, USNM 42876 <bold>I</bold> arborescent colony, USNM 1122435.</p></caption><graphic xmlns:xlink="http://www.w3.org/1999/xlink" xlink:href="ZooKeys-158-001-g027.jpg" position="float" orientation="portrait" xlink:type="simple"/></fig><fig id="F28" position="float" orientation="portrait"><label>Figure 28.</label><caption><p><italic><tp:taxon-name>Stylaster repandus</tp:taxon-name></italic>, <bold>A–K, M</bold> holotype (male), USNM 1122740, <bold>L</bold> female paratype, USNM 1122739: <bold>A–C</bold> cyclosystems and coenosteal papillae <bold>D</bold> gastrostyle and robust dactylostyle <bold>E</bold> stereo view of a cyclosystem <bold>F–G</bold> coenosteal texture <bold>H</bold> stereo view of a gastrostyle and adjacent dactylostyle <bold>I</bold> stereo view of plate cross section showing some gastrostyles and male ampulla <bold>J</bold> a robust dactylostyle <bold>K</bold> elements of a dactylostyle <bold>L</bold> cross section of a female ampulla <bold>M</bold> cross section of a male ampulla.</p></caption><graphic xmlns:xlink="http://www.w3.org/1999/xlink" xlink:href="ZooKeys-158-001-g028.jpg" position="float" orientation="portrait" xlink:type="simple"/></fig><fig id="F29" position="float" orientation="portrait"><label>Figure 29.</label><caption><p><italic><tp:taxon-name>Stylantheca papillosa</tp:taxon-name></italic>, <bold>A–G, K</bold> topotypic specimen, USNM 43276, <bold>H–J</bold> syntype of <italic><tp:taxon-name>Allopora petrograpta</tp:taxon-name></italic>, USNM 43272, <bold>L</bold> female colony, AB76–55: <bold>A</bold> stereo view of a cyclosystem <bold>B, D, F</bold> coenosteal papillae (nematopores) <bold>C</bold> robust dactylostyle <bold>E</bold> supernumerary dactylopore <bold>G</bold> three cyclosystems and many papillae <bold>H</bold> stereo view of longitudinal section through cyclosystem <bold>I</bold> gastrostyle <bold>J</bold> gastrostyle spines <bold>K</bold> stereo view of squat gastrostyle and ring palisade <bold>L</bold> stereo view of longitudinal section of two cyclosystems and a female ampulla.</p></caption><graphic xmlns:xlink="http://www.w3.org/1999/xlink" xlink:href="ZooKeys-158-001-g029.jpg" position="float" orientation="portrait" xlink:type="simple"/></fig></tp:treatment-sec><tp:treatment-sec><!--Section generated to contain objects referenced in tp:taxon-treatment.--><fig id="F16" position="float" orientation="portrait"><label>Figure 16.</label><caption><p><italic><tp:taxon-name>Stylaster venustus</tp:taxon-name></italic>, <bold>A, E–I</bold> USNM 76545, <bold>B–D</bold> holotype, MCZ 5525: <bold>A</bold> blunt branch tip <bold>B–D</bold> cyclosystems (C a stereo view) <bold>E</bold> coenosteal texture <bold>F</bold> stereo view of a gastrostyle and ring palisade <bold>G</bold> two dactylostyles <bold>H</bold> cross section of two internal male ampullae <bold>I</bold> stereo view of branch cross section showing many internal male ampullae.</p></caption><graphic xmlns:xlink="http://www.w3.org/1999/xlink" xlink:href="ZooKeys-158-001-g016.jpg" position="float" orientation="portrait" xlink:type="simple"/></fig><fig id="F17" position="float" orientation="portrait"><label>Figure 17.</label><caption><p>Color figures of skeleton of various Alaskan stylasterids: <bold>A–D</bold> <italic><tp:taxon-name>Stylaster campylecus</tp:taxon-name></italic> <bold>E</bold> <italic><tp:taxon-name>Stylaster leptostylus</tp:taxon-name></italic> <bold>F–G</bold> <italic><tp:taxon-name>Stylaster venustus</tp:taxon-name></italic> <bold>H</bold> <italic><tp:taxon-name>Stylaster trachystomus</tp:taxon-name></italic> <bold>A</bold> holotype, USNM 42870 <bold>B</bold> holotype of <italic><tp:taxon-name>Allopora polyorchis</tp:taxon-name></italic>, USNM 43266 <bold>C</bold> syntype of <italic><tp:taxon-name>Allopora campyleca tylota</tp:taxon-name></italic>, USNM 86000 <bold>D</bold> holotype of <italic><tp:taxon-name>Allopora moseleyanus</tp:taxon-name></italic>, USNM 42869 <bold>E</bold> holotype of <italic><tp:taxon-name>Allopora moseleyanus leptostylus</tp:taxon-name></italic>, USNM 43270 <bold>F</bold> holotype, MCZ 5525 <bold>G</bold> three branches, USNM 76545 <bold>H</bold> holotype, USNM 43265.</p></caption><graphic xmlns:xlink="http://www.w3.org/1999/xlink" xlink:href="ZooKeys-158-001-g017.jpg" position="float" orientation="portrait" xlink:type="simple"/></fig><table-wrap position="float" orientation="portrait" id="T2"><label>Table 2.</label><caption><p>Tabular Key of the Northeast Pacific Species of <italic><tp:taxon-name>Stylaster</tp:taxon-name></italic> (AI= Aleutian Islands, BB=Bowers Bank, PB=Petrel Bank, GOA=Gulf of Alaska, CS=Cyclosystem, PS=Pseudosepta, GS=gastrostyle, DP=Dactylopore)</p></caption><table><tbody><tr><th rowspan="1" colspan="1"/><th rowspan="1" colspan="1"><italic><tp:taxon-name>Stylaster brochi</tp:taxon-name></italic></th><th rowspan="1" colspan="1"><italic><tp:taxon-name>Stylaster stejnegeri</tp:taxon-name></italic></th><th rowspan="1" colspan="1"><italic><tp:taxon-name>Stylaster verrillii</tp:taxon-name></italic></th><th rowspan="1" colspan="1"><italic><tp:taxon-name>Stylaster repandus</tp:taxon-name></italic></th><th rowspan="1" colspan="1"><italic><tp:taxon-name>Stylaster venustus</tp:taxon-name></italic></th><th rowspan="1" colspan="1"><italic><tp:taxon-name>Stylaster californicus</tp:taxon-name></italic></th><th rowspan="1" colspan="1"><italic><tp:taxon-name>Stylaster campylecus</tp:taxon-name></italic></th><th rowspan="1" colspan="1"><italic><tp:taxon-name>Stylaster leptostylus</tp:taxon-name></italic></th><th rowspan="1" colspan="1"><italic><tp:taxon-name>Stylaster trachystomus</tp:taxon-name></italic></th><th rowspan="1" colspan="1"><italic><tp:taxon-name>Stylaster parageus parageus</tp:taxon-name></italic></th><th rowspan="1" colspan="1"><italic><tp:taxon-name>Stylaster parageus columbiensis</tp:taxon-name></italic></th><th rowspan="1" colspan="1"><italic><tp:taxon-name>Stylaster alaskanus</tp:taxon-name></italic></th><th rowspan="1" colspan="1"><italic><tp:taxon-name>Stylaster elassotomus</tp:taxon-name></italic></th></tr><tr><td rowspan="1" colspan="1">Colony: Shape; Branching</td><td rowspan="1" colspan="1">Planar to bushy; Branch tips blunt</td><td rowspan="1" colspan="1">Arborescent; Branch tips blunt</td><td rowspan="1" colspan="1">Arborescent; Branch tips blunt</td><td rowspan="1" colspan="1">Lamellar (solid)</td><td rowspan="1" colspan="1">Planar to slightly bushy; Slender, blunt</td><td rowspan="1" colspan="1">Arborescent, large; Blunt tipped</td><td rowspan="1" colspan="1">Planar; Delicate</td><td rowspan="1" colspan="1">Planar, dichotomous; Delicate</td><td rowspan="1" colspan="1">Planar; Delicate branches</td><td rowspan="1" colspan="1">Bushy (multi-flabellate); Verydelicate</td><td rowspan="1" colspan="1">Bushy; Delicate</td><td rowspan="1" colspan="1">Planar; Branches forming sieve-like reticulum</td><td rowspan="1" colspan="1">Bushy; Delicate</td></tr><tr><td rowspan="1" colspan="1">Coenosteal Color</td><td rowspan="1" colspan="1">Orange</td><td rowspan="1" colspan="1">Orange, Pink</td><td rowspan="1" colspan="1">Light orange</td><td rowspan="1" colspan="1">Light orange, pink</td><td rowspan="1" colspan="1">Violet, Pink</td><td rowspan="1" colspan="1">Rose, red, purple</td><td rowspan="1" colspan="1">White, orange, pink</td><td rowspan="1" colspan="1">White</td><td rowspan="1" colspan="1">Pale orange, pink</td><td rowspan="1" colspan="1">White</td><td rowspan="1" colspan="1">White</td><td rowspan="1" colspan="1">Orange, pink, white</td><td rowspan="1" colspan="1">White</td></tr><tr><td rowspan="1" colspan="1">Spionid Worm Tubes</td><td rowspan="1" colspan="1">Present</td><td rowspan="1" colspan="1">Present</td><td rowspan="1" colspan="1">Present</td><td rowspan="1" colspan="1">Present</td><td rowspan="1" colspan="1">Present</td><td rowspan="1" colspan="1">Present</td><td rowspan="1" colspan="1">Absent</td><td rowspan="1" colspan="1">Absent</td><td rowspan="1" colspan="1">Common</td><td rowspan="1" colspan="1">Common</td><td rowspan="1" colspan="1">Absent</td><td rowspan="1" colspan="1">Absent</td><td rowspan="1" colspan="1">Absent</td></tr><tr><td rowspan="1" colspan="1">Arrangement of Cyclosystems</td><td rowspan="1" colspan="1">All sides of branch</td><td rowspan="1" colspan="1">All sides of branch</td><td rowspan="1" colspan="1">All sides of branches</td><td rowspan="1" colspan="1">Transverse rows</td><td rowspan="1" colspan="1">All sides of branches</td><td rowspan="1" colspan="1">All sides of branches</td><td rowspan="1" colspan="1">Branch edges and anterior face</td><td rowspan="1" colspan="1">Branch edges and anterior face</td><td rowspan="1" colspan="1">Branch edges and anterior face</td><td rowspan="1" colspan="1">Branch edges and anterior face</td><td rowspan="1" colspan="1">Branch edges and anterior face</td><td rowspan="1" colspan="1">Only on branch edges</td><td rowspan="1" colspan="1">Only on branch edges</td></tr><tr><td rowspan="1" colspan="1">Cyclosystems:  Shape and Size</td><td rowspan="1" colspan="1">Circular; 0.9-1.1 mm</td><td rowspan="1" colspan="1">Circular; 1.0-1.2 mm</td><td rowspan="1" colspan="1">Circular; 1.0-1.2 mm</td><td rowspan="1" colspan="1">Circular; 1.0-1.15 mm</td><td rowspan="1" colspan="1">Polygonal, raised; 0.7-0.9  mm</td><td rowspan="1" colspan="1">Circular or irregular; 0.7-1.0 mm</td><td rowspan="1" colspan="1">Variable, slightly flared; 1.0-1.3 mm</td><td rowspan="1" colspan="1">Circular; 1.0-1.1 mm</td><td rowspan="1" colspan="1">Asymmetrical, slightly curved; Not visible</td><td rowspan="1" colspan="1">Circular; 0.9-1.0 mm</td><td rowspan="1" colspan="1">Circular to elliptical; 1.1-1.5 mm</td><td rowspan="1" colspan="1">Circular to irregular; 0.9-1.3 mm</td><td rowspan="1" colspan="1">Circular to elliptical; 1.0-1.2 mm</td></tr><tr><td rowspan="1" colspan="1">Gastropore Tube:  Shape;  Visibility  of GS Tip</td><td rowspan="1" colspan="1">Cylindrical, curved; Difficult to see</td><td rowspan="1" colspan="1">Cylindrical, curved; Not visible</td><td rowspan="1" colspan="1">Straight rounded upper, cylindrical lower); Visible</td><td rowspan="1" colspan="1">Funnel-shaped, straight; Visible</td><td rowspan="1" colspan="1">Straight rounded upper, cylindrical lower); Visible</td><td rowspan="1" colspan="1">Straight, funnel-shaped; Visible</td><td rowspan="1" colspan="1">Cylindrical, curved; Difficult</td><td rowspan="1" colspan="1">Funnel-shaped above, cylindrical below; Visible</td><td rowspan="1" colspan="1">Funnel-shaped above, cylindrical below; Visible</td><td rowspan="1" colspan="1">Cylindrical, curved; Not visible</td><td rowspan="1" colspan="1">Funnel-shaped upper, cylindrical lower;Visible</td><td rowspan="1" colspan="1">Cylindrical, straight; Easilyvisible</td><td rowspan="1" colspan="1">Cylindrical, curved; Rarely seen</td></tr><tr><td rowspan="1" colspan="1">Ring  Palisade</td><td rowspan="1" colspan="1">Absent or rudimentary</td><td rowspan="1" colspan="1">Absent</td><td rowspan="1" colspan="1">Robust</td><td rowspan="1" colspan="1">Rudimentary</td><td rowspan="1" colspan="1">Robust</td><td rowspan="1" colspan="1">Present</td><td rowspan="1" colspan="1">Absent to rudimentary</td><td rowspan="1" colspan="1">Absent</td><td rowspan="1" colspan="1">Rudimentary</td><td rowspan="1" colspan="1">Well-developed</td><td rowspan="1" colspan="1">Well-developed</td><td rowspan="1" colspan="1">Well-developed</td><td rowspan="1" colspan="1">Rudimentary</td></tr><tr><td rowspan="1" colspan="1">Dactylopores/Cyclosystem; Supernumerary Dactylopores</td><td rowspan="1" colspan="1">6-13  (x=9.22); Common</td><td rowspan="1" colspan="1">5-11 (x=6.46); Common</td><td rowspan="1" colspan="1">5-10 (x=7.10); Absent</td><td rowspan="1" colspan="1">1-11 (x=3.94); Absent</td><td rowspan="1" colspan="1">4-8 (x=5.70); Absent</td><td rowspan="1" colspan="1">3-8 (x=5.52); Common</td><td rowspan="1" colspan="1">7-17 (x=11.94); Absent</td><td rowspan="1" colspan="1">7-12 (x=9.76); Absent</td><td rowspan="1" colspan="1">8-18 (x=11.82); Rare</td><td rowspan="1" colspan="1">5-11 (x=8.54); Rare</td><td rowspan="1" colspan="1">6-13 (x=9.38); Rare</td><td rowspan="1" colspan="1">7-14 (x=11.30); Absent</td><td rowspan="1" colspan="1">11-17 (x=14.40); Common</td></tr><tr><td rowspan="1" colspan="1">Dactylostyles</td><td rowspan="1" colspan="1">Rudimentary</td><td rowspan="1" colspan="1">Rudimentary</td><td rowspan="1" colspan="1">Robust</td><td rowspan="1" colspan="1">Robust</td><td rowspan="1" colspan="1">Robust</td><td rowspan="1" colspan="1">Robust</td><td rowspan="1" colspan="1">Rudimentary</td><td rowspan="1" colspan="1">Moderate</td><td rowspan="1" colspan="1">Rudimentary</td><td rowspan="1" colspan="1">Well-developed</td><td rowspan="1" colspan="1">Well-developed</td><td rowspan="1" colspan="1">Rudimentary</td><td rowspan="1" colspan="1">Rudimentary</td></tr><tr><td rowspan="1" colspan="1">Ampullae: Female; Male</td><td rowspan="1" colspan="1">Superficial; Partially internal</td><td rowspan="1" colspan="1">Superficial, ridged; Unknown</td><td rowspan="1" colspan="1">Bothinternal</td><td rowspan="1" colspan="1">Superficial; Primarily internal</td><td rowspan="1" colspan="1">Bothinternal</td><td rowspan="1" colspan="1">Bothinternal</td><td rowspan="1" colspan="1">Bothsuperficial</td><td rowspan="1" colspan="1">Bothsuperficial</td><td rowspan="1" colspan="1">Superficial, papillose; Superficial</td><td rowspan="1" colspan="1">Superficial; Partially internal</td><td rowspan="1" colspan="1">Both superficial</td><td rowspan="1" colspan="1">Superficial, ridged; Superficial</td><td rowspan="1" colspan="1">Unknown; Superficial</td></tr><tr><td rowspan="1" colspan="1">Other Characters</td><td rowspan="1" colspan="1">Pseudosepta of variable width</td><td rowspan="1" colspan="1">Coenosteal papillae common</td><td rowspan="1" colspan="1">Coenosteal papillae common</td><td rowspan="1" colspan="1"/><td rowspan="1" colspan="1">Coenosteal papillae common; Cssoccasionally linked</td><td rowspan="1" colspan="1">Coenosteal papillae common; Css often linked</td><td rowspan="1" colspan="1">Coenosteal strips linear near css</td><td rowspan="1" colspan="1"/><td rowspan="1" colspan="1">Ps porous and wide; Coenosteal ridges</td><td rowspan="1" colspan="1">Gastropores only 0.25-0.30 mm in diameter</td><td rowspan="1" colspan="1">Gastropores 0.45-0.50 mm in diameter</td><td rowspan="1" colspan="1">Coenosteal papillae occassionally</td><td rowspan="1" colspan="1">Dactylotomes very shallow</td></tr></tbody></table></table-wrap></tp:treatment-sec><ref-list><ref id="B28"><mixed-citation xmlns:xlink="http://www.w3.org/1999/xlink" xlink:type="simple"><person-group><name name-style="western"><surname>Fisher</surname><given-names>WK</given-names></name></person-group> (<year>1938</year>)<article-title> Hydrocorals of the North Pacific Ocean.</article-title><source>Proceedings of the United States National Museum </source><volume>84</volume> (<issue>3024</issue>): <fpage>493</fpage>-<lpage>554</lpage>. <ext-link ext-link-type="uri" xlink:href="http://dx.doi.org/10.5479/si.00963801.84-3024.493" xlink:type="simple">doi: 10.5479/si.00963801.84-3024.493</ext-link></mixed-citation></ref><ref id="B6"><mixed-citation xmlns:xlink="http://www.w3.org/1999/xlink" xlink:type="simple"><person-group><name name-style="western"><surname>Boschma</surname><given-names>H</given-names></name></person-group> (<year>1956</year>)<source> Milleporina and Stylasterina. In: Moore RC (Ed) Treatise on Invertebrate Paleontology, Part F, University of Kansas Press, Lawrence, Kansas, F90-F106.</source></mixed-citation></ref><ref id="B9"><mixed-citation xmlns:xlink="http://www.w3.org/1999/xlink" xlink:type="simple"><person-group><name name-style="western"><surname>Boschma</surname><given-names>H</given-names></name></person-group> (<year>1960</year>)<article-title> <italic>Gyropora africana</italic>, a new stylasterine coral. Proceedings Koninklijke Nederlandse Akademie van Wetenshappen, Amsterdam.</article-title><source>Series C </source><volume>63</volume> (<issue>4</issue>): <fpage>423</fpage>-<lpage>434</lpage>.</mixed-citation></ref><ref id="B16"><mixed-citation xmlns:xlink="http://www.w3.org/1999/xlink" xlink:type="simple"><person-group><name name-style="western"><surname>Cairns</surname><given-names>SD</given-names></name></person-group> (<year>1983b</year>)<article-title> A generic revision of the Stylasterina (Coelenterata: Hydrozoa). Part 1. Description of the genera.</article-title><source>Bulletin of Marine Science </source><volume>33</volume> (<issue>2</issue>): <fpage>427</fpage>-<lpage>508</lpage>.</mixed-citation></ref><ref id="B55"><mixed-citation xmlns:xlink="http://www.w3.org/1999/xlink" xlink:type="simple"><person-group><name name-style="western"><surname>Wing</surname><given-names>GL</given-names></name><name name-style="western"><surname>Barnard</surname><given-names>DR</given-names></name></person-group> (<year>2004</year>)<source> A field guide to Alaskan Corals. NOAA Technical Memorandum NMFS-AFSC-146, NOAA, US Dept of Commerce, 67 pp.</source></mixed-citation></ref><ref id="B34"><mixed-citation xmlns:xlink="http://www.w3.org/1999/xlink" xlink:type="simple"><!--PageBreak--><person-group><name name-style="western"><surname>Heifetz</surname><given-names>J</given-names></name><name name-style="western"><surname>Wing</surname><given-names>BL</given-names></name><name name-style="western"><surname>Stone</surname><given-names>RP</given-names></name><name name-style="western"><surname>Malecha</surname><given-names>PW</given-names></name><name name-style="western"><surname>Courtney</surname><given-names>D</given-names></name></person-group> (<year>2005</year>)<article-title> Corals of the Aleutian Islands.</article-title><source>Fisheries Oceanography </source><volume>14</volume>: <fpage>131</fpage>-<lpage>138</lpage>. <ext-link ext-link-type="uri" xlink:href="http://dx.doi.org/10.1111/j.1365-2419.2005.00371.x" xlink:type="simple">doi: 10.1111/j.1365-2419.2005.00371.x</ext-link></mixed-citation></ref><ref id="B48"><mixed-citation xmlns:xlink="http://www.w3.org/1999/xlink" xlink:type="simple"><person-group><name name-style="western"><surname>Stone</surname><given-names>RP</given-names></name><name name-style="western"><surname>Shotwell</surname><given-names>SK</given-names></name></person-group> (<year>2007</year>)<source> State of deep coral ecosystems in the Alaskan region: Gulf of Alaska, Bering Sea and the Aleutian Islands. In: Hourigan TF et al. (Eds) The State of Deep Coral Ecosystems of the United States. NOAA Technical Memorandum CRCP-3, NOAA, Silver Spring, 65–108.</source></mixed-citation></ref><ref id="B54"><mixed-citation xmlns:xlink="http://www.w3.org/1999/xlink" xlink:type="simple"><person-group><name name-style="western"><surname>Whitmire</surname><given-names>CE</given-names></name><name name-style="western"><surname>Clarke</surname><given-names>ME</given-names></name></person-group> (<year>2007</year>)<source> State of deep coral ecosystems in the U.S. Pacific coast: California to Washington. In Hourigan TF et al. (Eds) The State of Deep Coral Ecosystems of the United States. NOAA Technical Memorandum CRCP-3, NOAA, Silver Spring, 109–154.</source></mixed-citation></ref><ref id="B36"><mixed-citation xmlns:xlink="http://www.w3.org/1999/xlink" xlink:type="simple"><person-group><name name-style="western"><surname>Jamieson</surname><given-names>GS</given-names></name><name name-style="western"><surname>Pellegrin</surname><given-names>N</given-names></name><name name-style="western"><surname>Jesson</surname><given-names>S</given-names></name></person-group> (<year>2007</year>)<source> Taxonomy and zoogeography of cold-water corals in coastal British Columbia. In: George RY, Cairns SD (Eds) Conservation and Adaptive Management of Seamount and Deep-Sea Coral Ecosystems, University of Miami, Miami, 215–229.</source></mixed-citation></ref><ref id="B29"><mixed-citation xmlns:xlink="http://www.w3.org/1999/xlink" xlink:type="simple"><person-group><name name-style="western"><surname>Frichman</surname><given-names>HK</given-names></name></person-group> (<year>1974</year>)<article-title> The planula of the stylasterine hydrocoral <italic>Allopora californica</italic> Fisher: its structure, metamorphosis and development of the primary cyclosystem.</article-title><source>Proceedings of the Second International Coral Reef Symposium </source><volume>2</volume>: <fpage>245</fpage>-<lpage>258</lpage>.</mixed-citation></ref><ref id="B51"><mixed-citation xmlns:xlink="http://www.w3.org/1999/xlink" xlink:type="simple"><person-group><name name-style="western"><surname>Thompson</surname><given-names>TG</given-names></name><name name-style="western"><surname>Chow</surname><given-names>TJ</given-names></name></person-group> (<year>1955</year>)<article-title> The strontium-calcium atom ratio in carbonate-secreting marine organisms.</article-title><source>Deep-Sea Research (Supplement) </source><volume>3</volume>: <fpage>20</fpage>-<lpage>39</lpage>.</mixed-citation></ref><ref id="B12"><mixed-citation xmlns:xlink="http://www.w3.org/1999/xlink" xlink:type="simple"><person-group><name name-style="western"><surname>Broch</surname><given-names>H</given-names></name></person-group> (<year>1942</year>)<article-title> Investigations of Stylasteridae (Hydrocorals). Skrifter utgitt av Norske Videnskaps-Akaddemi I Oslo. 1.</article-title><source>Matematisk-Naturvidenskapelig Klasse </source><volume>3</volume>: <fpage>1</fpage>-<lpage>113</lpage>.</mixed-citation></ref><ref id="B40"><mixed-citation xmlns:xlink="http://www.w3.org/1999/xlink" xlink:type="simple"><person-group><name name-style="western"><surname>Lindner</surname><given-names>A</given-names></name><name name-style="western"><surname>Cairns</surname><given-names>SD</given-names></name><name name-style="western"><surname>Cunningham</surname><given-names>CW</given-names></name></person-group> (<year>2008</year>)<source> From offshore to onshore: multiple origins of shallow-water corals from deep-sea ancestors. PLoS One 3(6): e2429. </source>doi:10.1371/journal.pone.0002429</mixed-citation></ref><ref id="B23"><mixed-citation xmlns:xlink="http://www.w3.org/1999/xlink" xlink:type="simple"><person-group><name name-style="western"><surname>Cairns</surname><given-names>SD</given-names></name><name name-style="western"><surname>Macintrye</surname><given-names>IG</given-names></name></person-group> (<year>1992</year>)<article-title> Phylogenetic implications of the calcium carbonate mineralogy in the Stylasteridae (Cnidaria: Hydrozoa).</article-title><source>Palaios </source><volume>7</volume>: <fpage>96</fpage>-<lpage>107</lpage>. <ext-link ext-link-type="uri" xlink:href="http://dx.doi.org/10.2307/3514799" xlink:type="simple">doi: 10.2307/3514799</ext-link></mixed-citation></ref><ref id="B7"><mixed-citation xmlns:xlink="http://www.w3.org/1999/xlink" xlink:type="simple"><person-group><name name-style="western"><surname>Boschma</surname><given-names>H</given-names></name></person-group> (<year>1957</year>)<article-title> List of the described species of the order Stylasterina.</article-title><source>Zoologische Verhandelingen </source><volume>33</volume>: <fpage>1</fpage>-<lpage>72</lpage>.</mixed-citation></ref></ref-list></tp:taxon-treatment>
