# Supplementary material for: A Revision of the Stylasteridae (Cnidaria, Hydrozoa, Filifera) from Alaska and Adjacent Waters
Source: Zookeys. 2011 Dec 22;(158):1–88. doi: 10.3897/zookeys.158.1910 (PMC3253626; doi:10.3897/zookeys.158.1910)
Supplement: XML Treatment for Crypthelia trophostega [file zookeys.158.1910-treatment28.xml]

<!DOCTYPE tp:taxon-treatment
  PUBLIC "-//TaxonX//DTD Taxonomic Treatment Publishing DTD v0 20100105//EN" "tax-treatment-NSO.dtd">
<tp:taxon-treatment xmlns:tp="http://www.plazi.org/taxpub"><tp:treatment-meta><mixed-citation publication-type="journal"><person-group><name><surname>Cairns</surname><given-names>Stephen D.</given-names></name><name><surname>Lindner</surname><given-names>Alberto</given-names></name></person-group><article-title>A Revision of the Stylasteridae (Cnidaria, Hydrozoa, Filifera) from Alaska and Adjacent Waters</article-title><source>Zookeys</source><day>22</day><month>12</month><year>2011</year><volume>2011</volume><issue>158</issue><fpage>1</fpage><lpage>88</lpage><pub-id pub-id-type="doi">10.3897/zookeys.158.1910</pub-id></mixed-citation></tp:treatment-meta><tp:nomenclature><tp:taxon-name>
                        <tp:taxon-name-part taxon-name-part-type="genus">Crypthelia</tp:taxon-name-part>
                        <tp:taxon-name-part taxon-name-part-type="species">trophostega</tp:taxon-name-part>
                    <object-id xmlns:xlink="http://www.w3.org/1999/xlink" xlink:type="simple">http://species-id.net/wiki/Crypthelia_trophostega</object-id>
                    </tp:taxon-name><tp:taxon-authority>Fisher, 1938</tp:taxon-authority><xref ref-type="fig" rid="F27">Figs 27H–I</xref><xref ref-type="fig" rid="F30">30A–L</xref><tp:nomenclature-citation-list><tp:nomenclature-citation><tp:taxon-name>Crypthelia trophostega</tp:taxon-name><comment> Fisher, 1938: 533-535, pl. 62, figs 1-8, pl. 63.—<xref ref-type="bibr" rid="B17">Cairns 1986</xref>: 24 (ampulla code); <xref ref-type="bibr" rid="B18">1991</xref>: 386 (off Pribilof Island).—<xref ref-type="bibr" rid="B23">Cairns and Macintrye 1992</xref>: 102-103 (mineralogy).—<xref ref-type="bibr" rid="B33">Heifetz 2002</xref>: 22 (listed).—<xref ref-type="bibr" rid="B55">Wing and Barnard 2004</xref>: 10, 27, fig. 29.—<xref ref-type="bibr" rid="B34">Heifetz et al. 2005</xref>: 133, 136 (listed).—<xref ref-type="bibr" rid="B48">Stone and Shotwell 2007</xref>: 107 (listed).—<xref ref-type="bibr" rid="B14">Brooke and Stone 2007</xref>: 530, figs 2L, 3F.—Jameison et al. 2007: 224 (listed).—<xref ref-type="bibr" rid="B40">Lindner et al. 2008</xref>: 3, and supplemental Table S1: 1 (phylogeny and DNA sequences).</comment></tp:nomenclature-citation><tp:nomenclature-citation><tp:taxon-name>Cryptohelia trophostega</tp:taxon-name><comment>: <xref ref-type="bibr" rid="B51">Thompson and Chow 1955</xref>: 30 (mineralogy).</comment></tp:nomenclature-citation></tp:nomenclature-citation-list></tp:nomenclature><tp:treatment-sec sec-type="Type material"><title>Type material.</title><p>Holotype: <italic>Alb</italic>-3480, 1 large dry male colony, 15 cm in width, SEM stubs 1482–1484, USNM 42876 (<xref ref-type="fig" rid="F27">Fig. 27H</xref>). Paratypes: <italic>Alb</italic>-3480, 2 dry colonies, male and female, USNM 52264; <italic>Alb</italic>-3480, 1 female colony in alcohol, USNM 43769; <italic>Alb</italic>-3480, 1 dry colony, CAS 69609.
                    </p></tp:treatment-sec><tp:treatment-sec sec-type="Type locality"><title>Type locality.</title><p><italic>Alb</italic>-3480: <named-content xmlns:xlink="http://www.w3.org/1999/xlink" content-type="dwc:verbatimCoordinates" xlink:type="simple">52°06'N, 171°45'W</named-content> (Amukta Pass), 517 m.
                    </p><p><bold>Material examined.</bold> <italic>Alaskan Leader</italic> 40, <named-content xmlns:xlink="http://www.w3.org/1999/xlink" content-type="dwc:verbatimCoordinates" xlink:type="simple">52°09'18"N, 175°40'42"W</named-content>, 174 m, 8 Jun 2002, 1 indet., USNM 1137354; <italic>Alaskan Leader</italic> 54–14, <named-content xmlns:xlink="http://www.w3.org/1999/xlink" content-type="dwc:verbatimCoordinates" xlink:type="simple">51°44.4'N, 178°16.7'W</named-content>, <!--PageBreak-->567–680 m, 11 Jun 2002, 1 indet., AB02–29; <italic>Alb</italic>-4771, <named-content xmlns:xlink="http://www.w3.org/1999/xlink" content-type="dwc:verbatimCoordinates" xlink:type="simple">54°30'N, 179°17'E</named-content>, 779 m, 4 Jun 1906, 2 males, USNM 76780; <italic>Alb</italic>-4780, <named-content xmlns:xlink="http://www.w3.org/1999/xlink" content-type="dwc:verbatimCoordinates" xlink:type="simple">52°01'N, 174°39'E</named-content>, 1913 m, 7 Jun 1906, 2 female, USNM 62371; <italic>Alb</italic>-4781, <named-content xmlns:xlink="http://www.w3.org/1999/xlink" content-type="dwc:verbatimCoordinates" xlink:type="simple">52°14'30"N, 174°13'E</named-content>, 882 m, 7 Jun 1906, 3 male, USNM 43770; <italic>Delta</italic> 6230–20–19, <named-content xmlns:xlink="http://www.w3.org/1999/xlink" content-type="dwc:verbatimCoordinates" xlink:type="simple">52°28.142'N, 173°35.882'W</named-content>, 190 m, 8 Jul 2004, 1 female, AB; <italic>Dominator</italic> 971–142, <named-content xmlns:xlink="http://www.w3.org/1999/xlink" content-type="dwc:verbatimCoordinates" xlink:type="simple">51°43'10"N, 178°35'E</named-content>, 215 m, 17 Jul 1997, 1 male, USNM 1123356; <italic>Dominator</italic> 971–181, <named-content xmlns:xlink="http://www.w3.org/1999/xlink" content-type="dwc:verbatimCoordinates" xlink:type="simple">51°27'43"N, 178°35'E</named-content>, 384 m, 27 Jul 1997, 1 indet., USNM 1123354; <italic>Dominator</italic> 971–201, 51°54'28"N, 378 m, 1 Aug 1997, 1 male, USNM 1123355; <italic>Dominator</italic> 971–126, <named-content xmlns:xlink="http://www.w3.org/1999/xlink" content-type="dwc:verbatimCoordinates" xlink:type="simple">51°34'16"N, 177°47'36"W</named-content>, 237 m, 12 Jul 1997, 1 indet. in alcohol, USNM 1123353; <italic>Jason</italic> II-2095–2-9–5, <named-content xmlns:xlink="http://www.w3.org/1999/xlink" content-type="dwc:verbatimCoordinates" xlink:type="simple">51°48.682'N, 173°50.070'W</named-content>, 843 m, 26 Jul 2004, 1 male, AB08–0035; <italic>Jason</italic> II-2099–17–1, <named-content xmlns:xlink="http://www.w3.org/1999/xlink" content-type="dwc:verbatimCoordinates" xlink:type="simple">51°30.101'N, 177°02.354'W</named-content>, 1453 m, 30 Jul 2004, 1 indet. in alcohol, AB09–0029; <italic>Ocean Olympic</italic>, <named-content xmlns:xlink="http://www.w3.org/1999/xlink" content-type="dwc:verbatimCoordinates" xlink:type="simple">52°22.5'N, 176°03.5'E</named-content>, 237 m, 1 female, AB 00–0024; <italic>Patricia Lee</italic>, <named-content xmlns:xlink="http://www.w3.org/1999/xlink" content-type="dwc:verbatimCoordinates" xlink:type="simple">51°59'N, 179°30.08'E</named-content>, 457 m, 1 male, AB00–0042; <italic>Sea Storm</italic> 93, <named-content xmlns:xlink="http://www.w3.org/1999/xlink" content-type="dwc:verbatimCoordinates" xlink:type="simple">51°50'59"N, 178°26'02"E</named-content>, 390 m, 5 Jul 2002, 1 male in alcohol, USNM 1122897; <italic>Sea Storm</italic> 108, <named-content xmlns:xlink="http://www.w3.org/1999/xlink" content-type="dwc:verbatimCoordinates" xlink:type="simple">52°11'32"N, 175°28'18"E</named-content>, 208 m, 8 Jul 2002, 1 male, USNM 1122893; <italic>Sea Storm</italic> 109, <named-content xmlns:xlink="http://www.w3.org/1999/xlink" content-type="dwc:verbatimCoordinates" xlink:type="simple">52°17'16"N, 175°20'56"E</named-content>, 238 m, 8 Jul 2002, 1 female in alcohol, USNM 1122894; <italic>Sea Storm</italic> 133, <named-content xmlns:xlink="http://www.w3.org/1999/xlink" content-type="dwc:verbatimCoordinates" xlink:type="simple">52°13'40"N, 176°02'19"E</named-content>, 148 m, 15 Jul 2002, 1 female and 1 male in alcohol, USNM 1122889–90; <italic>Sea Storm</italic> 138, <named-content xmlns:xlink="http://www.w3.org/1999/xlink" content-type="dwc:verbatimCoordinates" xlink:type="simple">52°13'50"N, 175.242'E</named-content>, 146 m, 16 Jul 2002, 1 female and 1 male, USNM 1122891–92; <italic>Sea Storm</italic> 148, <named-content xmlns:xlink="http://www.w3.org/1999/xlink" content-type="dwc:verbatimCoordinates" xlink:type="simple">52°28'16"N, 173°19'10"W</named-content>, 194 m, 2 female, SEM stub 1485, USNM 1122887–88; <italic>Sea Storm</italic> 150, <named-content xmlns:xlink="http://www.w3.org/1999/xlink" content-type="dwc:verbatimCoordinates" xlink:type="simple">52°30'47"N, 173.2935°W</named-content>, 220 m, 21 Jul 2002, 1 female, USNM 1075952; <italic>Sea Storm</italic> 151, <named-content xmlns:xlink="http://www.w3.org/1999/xlink" content-type="dwc:verbatimCoordinates" xlink:type="simple">52°33'40"N, 173.3195°W</named-content>, 203 m, 21 Jul 2002, 1 male, USNM 1122895; <italic>Sea Storm</italic> 155, <named-content xmlns:xlink="http://www.w3.org/1999/xlink" content-type="dwc:verbatimCoordinates" xlink:type="simple">52°38'43"N, 172°16.38'W</named-content>, 393–401 m, 22 Jul 2002, 1 indet., USNM 1122896; <italic>Shishaldin</italic>, <named-content xmlns:xlink="http://www.w3.org/1999/xlink" content-type="dwc:verbatimCoordinates" xlink:type="simple">54°12'37"N, 179°30'05"E</named-content>, 179 m, 1 female and 1 male, USNM 1122435and 1122446; <italic>Shishaldin</italic>, <named-content xmlns:xlink="http://www.w3.org/1999/xlink" content-type="dwc:verbatimCoordinates" xlink:type="simple">54°07'N, 179°45'E</named-content>, 366 m, 20 Feb 2000, 1 female, SEM stubs 1486–87, USNM 1122487; <italic>Vesteraalen</italic> 941–138, <named-content xmlns:xlink="http://www.w3.org/1999/xlink" content-type="dwc:verbatimCoordinates" xlink:type="simple">51°28'N, 178°38'W</named-content>, 0–311 m, 7 Jul 1994, 1 male, USNM 96248; <italic>Vesteraalen</italic> 941–167, <named-content xmlns:xlink="http://www.w3.org/1999/xlink" content-type="dwc:verbatimCoordinates" xlink:type="simple">51°54'N, 178°20'E</named-content>, 0–150 m, 19 Jul 1994, 1 female, USNM 96240; <named-content xmlns:xlink="http://www.w3.org/1999/xlink" content-type="dwc:verbatimCoordinates" xlink:type="simple">51°50'32"N, 176°00'08"E</named-content>, 272 m, 5 Dec 2000, 1 male, USNM 1122441; “Gulf of Alaska", 219–274 m, 1 female, USNM 77415; “Bering Sea", 1 male in alcohol, USNM 76570; University of Washington, <named-content xmlns:xlink="http://www.w3.org/1999/xlink" content-type="dwc:verbatimCoordinates" xlink:type="simple">51°32'N, 179°15'W</named-content>, 278–289 m, 1 Sep 1968, 1 female, USNM 62372.
                    </p></tp:treatment-sec><tp:treatment-sec sec-type="Description"><title>Description.</title><p>Colonies variable in shape, usually uniplanar (<xref ref-type="fig" rid="F27">Fig. 27H</xref>) but sometimes forming three dimensional bushes (<xref ref-type="fig" rid="F27">Fig. 27I</xref>) or multiplanar colonies. Largest colony known (USNM 1122446) is multiplanar, 20 cm tall and 12 cm wide, with a basal diameter of 11.5 mm, this colony only slightly larger than the holotype. Branching irregularly dichotomous and often anastomotic, which reinforces strength of a uniplanar colony. Coenosteum linear-imbricate in surface texture, the parallel strips 50–70 µm wide. Strips covered with irregularly shaped platelets, which are rarely continuous across a strip but dissected into 2–5 smaller sections, each of which has an irregular leading edge and only a slight imbricating overlap with more distal platelet, altogether producing a rough microtexture. Shallow, circular (0.06–0.13 mm in diameter) nematopores very common, occurring on branch coenosteum , cyclosystem<!--PageBreak--><!--PageBreak--> lids, and even on pseudosepta (<xref ref-type="fig" rid="F30">Fig. 30A–C, F–G, J</xref>), most concentrated around cyclosystem edge. Nematopores flush with coenenchyme or encircled with a very low rim. Coenosteum white.
                    </p><p>Cyclosystems unilinearly arranged either bifacially or on one face, both conditions sometimes occurring on same colony. Unifacially arranged cyclosystems seem to be more common on uniplanar colonies, whereas the bifacial arrangement favors bushy coralla. Cyclosytems circular to slightly elliptical in outline (2.2–2.6 mm in diameter), the greater axis of ellipse being perpendicular to branch axis. Cyclosystems slightly flared, each covered with a horizontal lid that covers most of cyclosystem, sometimes even fusing to opposite side of cyclosystem. Lids usually greatly inflated, containing the male or female ampullae. Cyclosystems have a range of 13–23 dactylopores (n = 50, average = 18.66 (σ=1.96), and mode = 19). Upper gastropore chamber spherical, about 0.9-1.0 mm in diameter, which is separated from lower, flattened chamber by a circular gastropore ring constriction 0.4–0.6 mm in diameter, the lower chamber being about 0.8–0.9 mm in diameter (<xref ref-type="fig" rid="F30">Fig. 30H</xref>). Dactylotomes uniform in width, 0.14-0.16 mm; pseudosepta quite slender, having a thin (20–60 µm) blade-like inner edge (<xref ref-type="fig" rid="F30">Fig. 30F</xref>). Upper edges of pseudosepta not exsert, but gradually attenuate in size near cyclosystem edge.
                    </p><p>Female ampullae (<xref ref-type="fig" rid="F30">Fig. 30H–J</xref>) smooth, massive, hemispherical swellings in cyclosystem lid, often two ampullae contained in same lid (<xref ref-type="fig" rid="F30">Fig. 30I</xref>). Efferent pores quite large (up to 0.5 mm in diameter), opening beneath lid (type A ampulla formula of <xref ref-type="bibr" rid="B17">Cairns 1986</xref>, <xref ref-type="fig" rid="F30">Fig. 30H–I</xref>). Male ampullae (<xref ref-type="fig" rid="F30">Fig. 30K–L</xref>) irregularly shaped swellings in cyclosystem lid, up to 11 occurring in one lid. Efferent pores smaller (10–12 um in diameter), also opening beneath the lid (type A2 ampulla formula of <xref ref-type="bibr" rid="B17">Cairns 1986</xref>)(<xref ref-type="fig" rid="F30">Fig. 30C, K</xref>).
                    </p></tp:treatment-sec><tp:treatment-sec sec-type="Remarks"><title>Remarks.</title><p>Among the 31 Recent species of <italic><tp:taxon-name>Crypthelia</tp:taxon-name></italic> (<xref ref-type="bibr" rid="B22">Cairns et al. 1999</xref>; <ext-link xmlns:xlink="http://www.w3.org/1999/xlink" ext-link-type="uri" xlink:href="http://www.marinespecies.org/" xlink:type="simple">www.marinespecies.org</ext-link>), <italic><tp:taxon-name>Crypthelia trophostega</tp:taxon-name></italic> is unique in having a tendency to have a bifacial cyclosystem arrangement and for having more than one female ampullae per cyclosystem lid. Furthermore, only one other species is known to have the A–A2 ampulla formula (see <xref ref-type="bibr" rid="B17">Cairns 1986</xref>), that being <italic><tp:taxon-name>Crypthelia pudica</tp:taxon-name></italic> <xref ref-type="bibr" rid="B43">Milne Edwards and Haime 1849</xref>. <italic><tp:taxon-name>Crypthelia trophostega</tp:taxon-name></italic> differs from <italic><tp:taxon-name>Crypthelia pudica</tp:taxon-name></italic> in having bifacial cyclosystems, a rougher coenosteal texture, more nematopores, larger cyclosystems, and lower lids. The corallum was found to be 100% aragonitic according to <xref ref-type="bibr" rid="B23">Cairns and Macintrye (1992)</xref>. Of the 42 specimens examined: 18 are female, 18 male, and 6 indeterminate in gender.
                    </p></tp:treatment-sec><tp:treatment-sec sec-type="Distribution"><title>Distribution.</title><p>Aleutian Islands from Near Islands to Amuka Pass, Petrel and Bowers Banks, off Pribilof Bank; 146-1913 m, although most records between 200 and 400 m.</p><fig id="F30" position="float" orientation="portrait"><label>Figure 30.</label><caption><p><italic><tp:taxon-name>Crypthelia trophostega</tp:taxon-name></italic>, <bold>A–B, F, H–J</bold> female colony, USNM 1122887 <bold>C–E, G, K–L</bold> holotype (male), USNM 42876: <bold>A–B</bold> cyclosystem and lid, covered with numerous nematopores <bold>C</bold> under side of cyclosystem lid showing numerous male efferent pores <bold>D–E</bold> coenosteal texture <bold>F</bold> slender pseudosepta bearing nematopores <bold>G</bold> three nematopores <bold>H</bold> stereo view of longitudinal section of cyclosystem showing multiple female efferent pores under lid <bold>I</bold> enlargement of efferent pores of figure H <bold>J</bold> fractured female lid <bold>K</bold> stereo view of fractured cyclosystem showing multiple male efferent pores (enlarged in fig. C) <bold>L</bold> stereo view of cyclosystem missing its lid revealing several male ampullae.</p></caption><graphic xmlns:xlink="http://www.w3.org/1999/xlink" xlink:href="ZooKeys-158-001-g030.jpg" position="float" orientation="portrait" xlink:type="simple"/></fig></tp:treatment-sec><tp:treatment-sec><!--Section generated to contain objects referenced in tp:taxon-treatment.--><fig id="F27" position="float" orientation="portrait"><label>Figure 27.</label><caption><p>Color figures of skeleton of various Alaskan stylasterids: <bold>A–C</bold> <italic><tp:taxon-name>Stylaster repandus</tp:taxon-name></italic> <bold>D–G</bold> <italic><tp:taxon-name>Stylantheca papillosa</tp:taxon-name></italic> <bold>H–I</bold> <italic><tp:taxon-name>Crypthelia trophostega</tp:taxon-name></italic>: <bold>A–B</bold> lateral and apical views of holotype, USNM 1122740 <bold>C</bold> small paratype colony, USNM 1122741 <bold>D</bold> holotype of <italic><tp:taxon-name>Allopora papillosa</tp:taxon-name></italic>, USNM 6852 <bold>E</bold> encrusting colony, AB02–0005 <bold>F</bold> syntype of <italic><tp:taxon-name>Allopora petrograpta</tp:taxon-name></italic>, USNM 43272 <bold>G</bold> holotype of <italic><tp:taxon-name>Stylaster porphyrea</tp:taxon-name></italic>, USNM 43018 <bold>H</bold> holotype, USNM 42876 <bold>I</bold> arborescent colony, USNM 1122435.</p></caption><graphic xmlns:xlink="http://www.w3.org/1999/xlink" xlink:href="ZooKeys-158-001-g027.jpg" position="float" orientation="portrait" xlink:type="simple"/></fig></tp:treatment-sec><ref-list><ref id="B17"><mixed-citation xmlns:xlink="http://www.w3.org/1999/xlink" xlink:type="simple"><person-group><name name-style="western"><surname>Cairns</surname><given-names>SD</given-names></name></person-group> (<year>1986</year>)<article-title> Stylasteridae (Hydrozoa: Hydroida) of the Galápagos Islands.</article-title><source>Smithsonian Contributions to Zoology </source><volume>426</volume>: <fpage>1</fpage>-<lpage>42</lpage>. <ext-link ext-link-type="uri" xlink:href="http://dx.doi.org/10.5479/si.00810282.418" xlink:type="simple">doi: 10.5479/si.00810282.418</ext-link></mixed-citation></ref><ref id="B18"><mixed-citation xmlns:xlink="http://www.w3.org/1999/xlink" xlink:type="simple"><person-group><name name-style="western"><surname>Cairns</surname><given-names>SD</given-names></name></person-group> (<year>1991</year>)<article-title> <italic>Cyclohelia lamellata</italic>, new genus and species of Stylasteridae (Cnidaria: Hydrozoa) from the Bering Sea.</article-title><source>Pacific Science </source><volume>45</volume> (<issue>4</issue>): <fpage>383</fpage>-<lpage>388</lpage>.</mixed-citation></ref><ref id="B23"><mixed-citation xmlns:xlink="http://www.w3.org/1999/xlink" xlink:type="simple"><person-group><name name-style="western"><surname>Cairns</surname><given-names>SD</given-names></name><name name-style="western"><surname>Macintrye</surname><given-names>IG</given-names></name></person-group> (<year>1992</year>)<article-title> Phylogenetic implications of the calcium carbonate mineralogy in the Stylasteridae (Cnidaria: Hydrozoa).</article-title><source>Palaios </source><volume>7</volume>: <fpage>96</fpage>-<lpage>107</lpage>. <ext-link ext-link-type="uri" xlink:href="http://dx.doi.org/10.2307/3514799" xlink:type="simple">doi: 10.2307/3514799</ext-link></mixed-citation></ref><ref id="B33"><mixed-citation xmlns:xlink="http://www.w3.org/1999/xlink" xlink:type="simple"><person-group><name name-style="western"><surname>Heifetz</surname><given-names>J</given-names></name></person-group> (<year>2002</year>)<article-title> Coral in Alaska: distribution, abundance, and species associations.</article-title><source>Hydrobiologia </source><volume>471</volume>: <fpage>19</fpage>-<lpage>28</lpage>. <ext-link ext-link-type="uri" xlink:href="http://dx.doi.org/10.1023/A:1016528631593" xlink:type="simple">doi: 10.1023/A:1016528631593</ext-link></mixed-citation></ref><ref id="B55"><mixed-citation xmlns:xlink="http://www.w3.org/1999/xlink" xlink:type="simple"><person-group><name name-style="western"><surname>Wing</surname><given-names>GL</given-names></name><name name-style="western"><surname>Barnard</surname><given-names>DR</given-names></name></person-group> (<year>2004</year>)<source> A field guide to Alaskan Corals. NOAA Technical Memorandum NMFS-AFSC-146, NOAA, US Dept of Commerce, 67 pp.</source></mixed-citation></ref><ref id="B34"><mixed-citation xmlns:xlink="http://www.w3.org/1999/xlink" xlink:type="simple"><!--PageBreak--><person-group><name name-style="western"><surname>Heifetz</surname><given-names>J</given-names></name><name name-style="western"><surname>Wing</surname><given-names>BL</given-names></name><name name-style="western"><surname>Stone</surname><given-names>RP</given-names></name><name name-style="western"><surname>Malecha</surname><given-names>PW</given-names></name><name name-style="western"><surname>Courtney</surname><given-names>D</given-names></name></person-group> (<year>2005</year>)<article-title> Corals of the Aleutian Islands.</article-title><source>Fisheries Oceanography </source><volume>14</volume>: <fpage>131</fpage>-<lpage>138</lpage>. <ext-link ext-link-type="uri" xlink:href="http://dx.doi.org/10.1111/j.1365-2419.2005.00371.x" xlink:type="simple">doi: 10.1111/j.1365-2419.2005.00371.x</ext-link></mixed-citation></ref><ref id="B48"><mixed-citation xmlns:xlink="http://www.w3.org/1999/xlink" xlink:type="simple"><person-group><name name-style="western"><surname>Stone</surname><given-names>RP</given-names></name><name name-style="western"><surname>Shotwell</surname><given-names>SK</given-names></name></person-group> (<year>2007</year>)<source> State of deep coral ecosystems in the Alaskan region: Gulf of Alaska, Bering Sea and the Aleutian Islands. In: Hourigan TF et al. (Eds) The State of Deep Coral Ecosystems of the United States. NOAA Technical Memorandum CRCP-3, NOAA, Silver Spring, 65–108.</source></mixed-citation></ref><ref id="B14"><mixed-citation xmlns:xlink="http://www.w3.org/1999/xlink" xlink:type="simple"><person-group><name name-style="western"><surname>Brooke</surname><given-names>S</given-names></name><name name-style="western"><surname>Stone</surname><given-names>R</given-names></name></person-group> (<year>2007</year>)<article-title> Reproduction of deep-water hydrocorals (family Stylasteridae) from the Aleutian Islands, Alaska.</article-title><source>Bulletin of Marine Science </source><volume>81</volume> (<issue>3</issue>): <fpage>519</fpage>-<lpage>532</lpage>.</mixed-citation></ref><ref id="B40"><mixed-citation xmlns:xlink="http://www.w3.org/1999/xlink" xlink:type="simple"><person-group><name name-style="western"><surname>Lindner</surname><given-names>A</given-names></name><name name-style="western"><surname>Cairns</surname><given-names>SD</given-names></name><name name-style="western"><surname>Cunningham</surname><given-names>CW</given-names></name></person-group> (<year>2008</year>)<source> From offshore to onshore: multiple origins of shallow-water corals from deep-sea ancestors. PLoS One 3(6): e2429. </source>doi:10.1371/journal.pone.0002429</mixed-citation></ref><ref id="B51"><mixed-citation xmlns:xlink="http://www.w3.org/1999/xlink" xlink:type="simple"><person-group><name name-style="western"><surname>Thompson</surname><given-names>TG</given-names></name><name name-style="western"><surname>Chow</surname><given-names>TJ</given-names></name></person-group> (<year>1955</year>)<article-title> The strontium-calcium atom ratio in carbonate-secreting marine organisms.</article-title><source>Deep-Sea Research (Supplement) </source><volume>3</volume>: <fpage>20</fpage>-<lpage>39</lpage>.</mixed-citation></ref><ref id="B22"><mixed-citation xmlns:xlink="http://www.w3.org/1999/xlink" xlink:type="simple"><person-group><name name-style="western"><surname>Cairns</surname><given-names>SD</given-names></name><name name-style="western"><surname>Hoeksema</surname><given-names>BW</given-names></name><name name-style="western"><surname>Land J van</surname><given-names>der</given-names></name></person-group> (<year>1999</year>)<article-title> Appendix: list of extant stony corals.</article-title><source>Atoll Research Bulletin </source><volume>459</volume>: <fpage>13</fpage>-<lpage>46</lpage>.</mixed-citation></ref><ref id="B43"><mixed-citation xmlns:xlink="http://www.w3.org/1999/xlink" xlink:type="simple"><person-group><name name-style="western"><surname>Milne Edwards</surname><given-names>H</given-names></name><name name-style="western"><surname>Haime</surname><given-names>J</given-names></name></person-group> (<year>1849</year>)<article-title> Mémoire sur les polypiers appartenant a la famille des Oculinides, au groupe intermédiaries des Pseudoastréides et a la famille des Fongides.</article-title><source>Compte Rendu Hebdomadaire des Séances de l’Académie des Sciences, Paris, </source><volume>29</volume>: <fpage>67</fpage>-<lpage>73</lpage>.</mixed-citation></ref></ref-list></tp:taxon-treatment>
